# Supplementary material for: Activation of actin-depolymerizing factor by CDPK16-mediated phosphorylation promotes actin turnover in Arabidopsis pollen tubes
Source: PLoS Biol. 2023 Apr 3;21(4):e3002073. doi: 10.1371/journal.pbio.3002073 (PMC10101649; doi:10.1371/journal.pbio.3002073)
Supplement: S1 Data — (XLSX) [file pbio.3002073.s016.xlsx]

## Sheet: Fig.1B
Distance from tip to the base of apical actin structure, μm	WT												cdpk16-1
	1	2	3	4	5	6	7	8	9	10	11		1	2	3	4	5	6	7	8	9	10
0 s	6.77292	5.58333	4.16778	5.85472	4.27861	3.24236	3.89875	3.43028	4.17819	3.35931	4.24917		8.19917	5.98681	7.27153	5.53125	6.92667	4.24917	5.70125	5.70972	5.28875	5.72153
15 s	5.09931	4.60222	3.97778	4.85917	3.58431	3.57083	4.03736	3.79347	4.30778	3.26903	3.84153		9.69639	5.85972	7.08139	4.97875	6.30569	4.32569	5.97222	5.49444	5.15569	5.57111
30 s	4.72222	4.77306	4.55	5.36472	3.73972	3.56	4.02778	3.79097	4.17819	4.1875	4.00861		8.63903	5.87458	7.08861	5.27958	6.80597	5.36125	5.03083	6.48472	5.04806	5.77681
45 s	5.23556	5.66722	4.90111	5.34319	4.47903	3.79097	4.03014	3.82139	3.48333	3.62181	4.14347		9.59236	6.71861	6.83556	5.43264	7.08097	5.75514	5.29417	6.91944	5.46097	5.77681
60 s	5.73194	5.36653	4.41944	4.98653	4.79722	3.64569	4.03736	3.33917	4.59181	3.51361	4.74667		9.61153	5.85972	6.68528	6.42056	6.83236	5.75514	5.5625	6.75861	5.8925	5.64
75 s	5.30014	4.86111	4.48819	4.71611	4.00861	3.43028	4.03014	3.70597	4.30778	3.89875	5.01931		9.22222	4.91042	5.93889	4.97292	7.21819	5.59014	5.15569	5.96569	5.84819	5.80181
90 s	4.86111	5.09361	4.03139	5.43264	3.77306	3.72681	3.63514	3.73972	4.30556	3.79097	4.82125		7.11458	5.98347	5.9325	5.40264	6.70597	6.15194	5.96569	4.12944	6.11111	5.86139
105 s	5.15806	5.61764	4.05694	4.95736	4.31222	3.23042	3.89139	3.64569	4.03014	4.1875	4.74667		5.61944	6.15042	5.37111	5.78181	6.93472	4.96903	7.51792	3.95278	5.14639	6.28847
120 s	4.97153	5.59194	4.1875	5.48042	4.12944	3.17319	4.22417	3.61111	4.86111	3.76028	5.36472		6.72431	6.09208	5.93889	6.63639	8.08069	4.27861	6.50556	4.38542	5.30694	6.41306
135 s	5.88972	5.15389	4.12778	5.52944	4.12944	3.39069	4.11306	3.79097	5.27958	3.38222	5.27042		4.94569	6.59833	6.10625	6.94583	6.41375	4.52194	5.93333	4.35903	5.39347	6.13153
150 s	6.11736	5.09361	4.56486	5.36653	4.35014	3.30139	3.91111	3.12111	5.70125	3.20653	5.05569		5.64	5.89417	7.16556	6.81125	7.24417	4.14347	5.40236	4.65847	6.10639	6.34806
165 s	5.75556	5.58333	5.38	5.25764	4.48764	3.41625	3.81375	3.41625	5.42375	2.94306	4.71611		6.4025	6.12528	5.44722	6.84083	6.91458	5.01736	5.86139	4.54958	5.59194	6.58806
180 s	5.62889	5.61764	5.92931	5.31597	4.17819	3.38222	3.54097	3.475	5.41667	2.99819	4.75069		6.18792	4.81528	6.65444	6.21125	6.46875	4.22417	7.38208	5.42375	5.83	6.4025
195 s	6.17125	6.66806	5.56333	5.25764	4.61694	3.17319	4.27861	4.44667	6.80556	2.97236	5.06903		6.87458	5.74167	6.44764	5.86139	5.90278	5.00778	5.89583	5.06903	6.07472	7.11056
210 s	6.34986	5.00194	5.40514	4.78917	4.61694	3.73972	3.63514	4.30556	5.835	3.79347	4.69972		7.66278	5.96417	6.46028	6.16764	6.26736	4.78917	6.84083	4.41389	6.52931	6.26694
225 s	6.00931	3.34486	5.82056	4.68528	4.31222	3.91111	4.00861	4.06597	4.16903	4.19889	4.84528		6.97903	5.345	7.73806	6.95	6.48556	5.04986	6.4625	5.42375	6.59972	6.56903
240 s	4.89125	4.34125	6.17278	5.01931	4.27861	3.91111	3.77306	3.475	4.16667	3.10569	4.96903		5.59875	5.59014	7.89208	7.09556	5.97458	5.27042	7.05611	5.50319	6.25	5.80181
255 s	5.14542	3.89139	6.19347	5.12194	4.04444	2.50389	3.1975	4.03736	4.97292	3.43028	4.16903		6.19417	6.33431	6.79222	6.42653	6.66708	5.88597	5.96569	5.70972	7.24361	5.84153
270 s	5.61944	4.37556	6.08028	4.79514	3.06819	3.49708	3.24236	3.48056	4.61694	3.43028	4.60014		5.99806	6.28847	7.54042	7.91792	6.94444	5.27042	6.67389	5.72153	7.17	5.78181
285 s	3.98014	5.00194	5.49139	4.41389	3.65361	3.95278	3.49708	3.66681	4.83125	2.98208	4.85917		6.28847	6.41306	9.01917	6.85639	6.43736	5.53472	5.84	6.96667	6.62167	5.86139
300 s	3.78389	4.09778	5.20875	4.44667	3.33625	3.34486	4.02778	3.39069	4.60014	2.73931	5.03264		7.09556	5.72653	7.67347	6.59972	5.95153	5.62458	6.13153	5.93819	7.19278	5.21903
315 s	4.37722	4.11361	4.44667	4.00861	4.16667	4.16903	4.03014	3.79347	3.99889	3.56	5.15569		6.68111	5.52944	6.75986	7.40819	6.52667	6.09208	5.30694	5.58333	5.96569	4.66681
330 s	4.81625	4.41014	4.72278	4.30778	3.19444	4.16903	4.74056	3.85903	4.11306	3.47222	4.54958		7.17	5.8925	6.48208	7.08194	7.73333	5.16139	5.43264	6.03014	5.49444	4.66875
345 s	5.62667	5.18931	4.65333	4.17819	3.49708	3.06819	3.61111	3.72681	4.65847	2.90014	4.53472		6.19417	6.73722	7.27667	6.25611	7.87944	5.09556	5.69611	4.96319	5.96569	4.69972
360 s	4.48167	3.75903	5.00042	4.65639	4.28764	3.77306	4.16903	3.93083	4.54111	3.57083	4.28986		6.18792	6.84083	6.73889	6.51	7.83833	4.41389	5.69444	5.75514	7.03278	4.41181
375 s	4.98278	4.75986	4.79222	5.24111	3.30139	4.21722	4.17597	3.43028	4.28986	3.67722	3.64569		6.70278	5.86139	7.97431	5.62806	6.45569	4.46389	6.4025	5.53472	6.23764	5.78181
390 s	3.66653	3.43028	4.86556	5.59875	3.48056	3.51361	3.81375	3.66944	4.83125	3.30139	4.22417		6.43403	5.83	8.09861	6.27458	7.05097	5.28875	6.4025	5.75514	6.26389	4.65639
405 s	4.585	3.43028	5.14639	4.93208	3.64569	3.54097	3.84153	3.60306	4.04444	2.94625	4.03736		6.90681	5.97389	7.465	6.15042	6.80597	4.59181	7.05611	6.54111	6.32514	4.85111
420 s	4.19847	3.44778	5.95194	4.54958	3.73972	4.16903	4.52194	3.30139	3.91111	2.69667	4.27861		8.39097	6.29917	7.39	7.11736	6.63361	4.72222	6.42208	5.91375	5.77681	5.20042
435 s	4.39111	3.64569	5.12667	5.47861	4.84528	4.60014	3.62181	2.85986	4.36125	3.05875	4.45306		6.53375	7.21153	6.72875	7.2275	7.23625	4.86111	7.74792	6.58514	5.8925	5.31597
450 s	4.32917	3.72222	5.575	4.78306	4.75069	3.67722	3.62181	2.50389	3.89139	3.05556	4.58333		6.25	6.58806	7.24472	6.53375	7.02861	5.73667	6.27611	6.58806	6.89569	5.62458
465 s	3.86347	3.30139	5.40153	4.75069	4.68528	3.19444	4.22417	3.73972	4.30778	2.77778	4.59181		7.37292	6.94444	7.55014	5.8925	7.45389	5.06903	6.37222	6.28083	7.6275	5.36472
480 s	3.66875	3.585	5.08083	4.77903	3.37931	2.79514	4.1875	4.03736	4.52194	3.33625	4.92222		5.70972	7.24625	7.72583	6.87458	8.15583	4.77306	6.68111	6.60264	6.77292	5.15569
495 s	4.71583	3.45347	5.33639	5.57806	4.08722	3.43028	4.03014	3.35931	4.03736	3.05875	5.16139		6.23764	6.43403	8.78417	5.85972	7.09556	3.89875	5.44681	5.27042	6.70417	5.14083
510 s	4.06139	3.47292	5.44028	4.30778	4.87889	3.79347	4.63569	3.47222	3.43597	3.54097	4.54958		7.27681	5.49444	8.71403	6.44306	7.08806	5.23	5.62806	5.27042	6.37222	4.93208
525 s	4.32917	4.10667	4.76542	4.06597	5.20597	3.77819	4.47903	3.08389	3.51639	3.89875	4.75069		6.89569	5.76181	8.38458	6.83944	7.82625	4.52194	5.53472	5.86139	5.77681	4.85111
540 s	4.45986	4.46444	5.1225	4.72222	4.1875	4.04931	4.47903	3.23042	3.35639	4.31222	4.31444		6.77292	7.64264	7.00042	5.43264	6.96278	5.53472	6.52931	6.07472	5.83333	5.39347
555 s	4.32917	3.91917	4.52194	4.59806	4.04931	4.69972	4.30556	3.16722	3.23042	4.1875	3.91111		5.74167	6.63333	6.18986	5.48042	6.98389	5.62458	7.57931	5.87458	6.51	5.80347
570 s	4.19028	4.20417	4.80417	4.79722	4.47903	4.56861	4.44444	2.99819	3.69042	5.32333	4.44667		6.39486	5.66722	7.07222	5.78847	6.93222	4.92611	7.14972	5.15389	7.28736	5.62806
585 s	3.66653	4.25653	3.61111	4.52194	4.61694	4.10375	5.01736	2.86333	3.47222	4.54958	4.00861		6.62597	5.36472	6.89986	6.28847	6.53556	5.97861	7.02319	5.59875	6.11264	5.62806
597 s	3.60639	3.54167	3.88944		4.41389	3.61111	3.88889	2.77778	3.67722	4.52194	3.91111		5.40958	6.09208	7.68292	6.34653	5.37056		6.98458	4.86306	6.42653	6.77292
Student t Test for unpaired data with unequal variance
Group 1: A
Group 2: B
	WT	cdpk16-1
	Group 1	Group 2
Count	450	409
Mean	4.27378	6.20249
Variance	0.616807	0.917055
Std. Dev.	0.785371	0.95763
Std. Err	0.0370227	0.0473518
Mean Difference	-1.92872
Degrees of Freedom	790
t Value	-32.088
t Probability	< .0001
F Value	1.487
F Probability	< .0001
