# Supplementary material for: Activation of actin-depolymerizing factor by CDPK16-mediated phosphorylation promotes actin turnover in Arabidopsis pollen tubes
Source: PLoS Biol. 2023 Apr 3;21(4):e3002073. doi: 10.1371/journal.pbio.3002073 (PMC10101649; doi:10.1371/journal.pbio.3002073)
Supplement: S2 Data — (XLSX) [file pbio.3002073.s017.xlsx]

## Sheet: Fig. 2A
Accession	Description	Score	Coverage	# Proteins	# Unique Peptides	# Peptides	# PSMs	Area	# AAs	MW [kDa]	calc. pI
Q7XJR9	Calcium-dependent protein kinase 16 OS=Arabidopsis thaliana GN=CPK16 PE=3 SV=1 - [CDPKG_ARATH]	1067.47	66.02	1	38	44	631	9.50612e+10	571	64.7138	9.31982
	A2	Sequence	# PSMs	# Proteins	# Protein Groups	Protein Group Accessions	Modifications	ΔCn	Area	q-Value	PEP	XCorr	Charge	MH+ [Da]	ΔM [ppm]	RT [min]	# Missed Cleavages
	High	ALATTLDEEELADLRDQFDAIDVDKNGVISLEEMR	54	1	1	Q7XJR9		0	1.90064e+10	0	1.43725e-23	11.0169	3	3934.93	2.81626	79.9223	2
	High	ALATTLDEEELADLRDQFDAIDVDKNGVISLEEmR	14	1	1	Q7XJR9	M34(Oxidation)	0	2.33034e+09	0	2.552e-22	11.0041	3	3950.93	3.38127	77.5408	2
	High	VAEILQAIDSNTDGFVDFGEFVAAALHVNQLEEHDSEK	10	1	1	Q7XJR9		0	309326134	0	4.221e-16	9.64513	4	4158.01	2.64653	96.5056	0
	High	GSIEPLLEEADIDNDGKISLQEFR	25	1	1	Q7XJR9		0	6.42428e+09	0	1.496e-14	6.31202	2	2688.34	3.01625	69.4617	1
	High	ALATTLDEEELADLRDQFDAIDVDK	23	1	1	Q7XJR9		0	9.01681e+09	0	2.192e-12	5.82	2	2806.37	3.14729	74.9525	1
	High	FYNAFEDKNSVYIVmELcEGGELLDR	48	1	1	Q7XJR9	M15(Oxidation); C18(Carbamidomethyl)	0	6.1479e+08	0	6.896e-12	5.61489	3	3127.45	3.26768	77.1671	1
	High	FHDIVGSAYYVAPEVLK	36	4	2	Q7XJR9;Q9FKW4-3		0	18435235013	0	3.147e-07	5.60981	2	1908	4.62775	60.4239	0
	High	AAFEKFDIDGDGFITAEELR	65	1	1	Q7XJR9		0	2.39466e+10	0	1.295e-10	5.47991	2	2244.08	-0.196398	67.2746	1
	High	LLGHGQFGYTYVATDKK	19	1	1	Q7XJR9		0	18479160760	0	9.652e-09	5.35672	2	1897.99	2.45938	37.7307	1
	High	SGPESDVWSIGVISYILLcGR	8	1	1	Q7XJR9	C19(Carbamidomethyl)	0	1.15425e+08	0	2.625e-12	5.34891	2	2308.17	3.51602	98.2737	0
	High	FHDIVGSAYYVAPEVLKR	23	4	2	Q7XJR9;Q9FKW4-3		0	1.75615e+10	0	8.678e-13	5.32479	2	2064.09	0.825485	53.8306	1
	High	KFHDIVGSAYYVAPEVLK	13	1	1	Q7XJR9		0	11534925447	0	7.504e-11	5.14929	2	2036.09	2.23859	55.2941	1
	High	EGGDASEIPIDISVLNNMR	17	1	1	Q7XJR9		0	2.66732e+10	0	9.848e-09	4.85734	2	2029.99	3.96792	73.5504	0
	High	DQFDAIDVDKNGVISLEEMR	5	4	2	Q7XJR9;Q9FKW4-3		0	7.8847e+08	0	1.17e-07	4.53078	2	2294.1	-0.771048	66.5156	1
	High	EGGDASEIPIDISVLNNmR	13	1	1	Q7XJR9	M18(Oxidation)	0	10649819125	0	5.402e-07	4.4021	2	2045.98	0.336602	66.4287	0
	High	GSIEPLLEEADIDNDGKISLQEFRR	8	1	1	Q7XJR9		0	2200035674	0	0.0001148	4.38359	4	2844.45	3.72639	63.3701	2
	High	RPFWDKTEDGIFKEVLK	5	1	1	Q7XJR9		0	4.69932e+09	0	2.399e-13	4.20978	2	2108.12	2.60097	55.5979	2
	High	GSIEPLLEEADIDNDGK	9	1	1	Q7XJR9		0	3.6352e+10	0	3.674e-06	4.17524	2	1814.87	4.16733	58.6833	0
	High	NSVYIVmELcEGGELLDR	5	1	1	Q7XJR9	M7(Oxidation); C10(Carbamidomethyl)	0	1.44917e+07	0	6.704e-07	3.99256	2	2113	2.80516	69.6907	0
	High	STEEDSPLKATDFGLSDFIKPGK	2	1	1	Q7XJR9		0	1.18632e+08	0	1.566e-08	3.83623	3	2482.24	3.88346	61.3633	1
	High	FDIDGDGFITAEELR	29	1	1	Q7XJR9		0	1.89476e+09	0	3.956e-09	3.81281	2	1697.81	3.16597	69.5657	0
	High	NSVYIVMELcEGGELLDR	20	1	1	Q7XJR9	C10(Carbamidomethyl)	0	6.07458e+07	0	1.102e-10	3.66319	2	2097	2.49729	74.5658	0
	High	ILQALTGHENVVR	30	1	1	Q7XJR9		0	104633343580	0	4.143e-07	3.31073	3	1449.82	4.01597	39.3963	0
	High	LLGHGQFGYTYVATDK	16	1	1	Q7XJR9		0	1.88322e+10	0	6.182e-07	3.14789	2	1769.89	1.94727	43.8983	0
	High	LTAAQALSHPWVR	19	1	1	Q7XJR9		0	67189700837	0	1.242e-06	2.91918	3	1449.8	5.07666	44.8957	0
	High	mTIPIAVEDVKR	21	1	1	Q7XJR9	M1(Oxidation)	0	11400233892	0	2.056e-05	2.85818	3	1387.76	2.24405	38.856	1
	High	KFHDIVGSAYYVAPEVLKR	5	1	1	Q7XJR9		0	2.59387e+09	0	4.416e-06	2.74001	3	2192.19	3.80622	51.2691	2
	High	RKPWPTISNSAK	4	1	1	Q7XJR9		0	101067756708	0	0.0005759	2.59491	2	1384.77	1.73238	24.1189	1
	High	ATDFGLSDFIKPGK	8	4	2	Q7XJR9;Q9FKW4-3		0	38973140052	0	0.0001795	2.49047	3	1495.78	2.69824	55.5107	0
	High	MTIPIAVEDVKR	16	1	1	Q7XJR9		0	7.94824e+10	0	0.0001613	2.28826	2	1371.77	2.75554	45.0984	1
	High	ATDFGLSDFIKPGKK	13	1	1	Q7XJR9		0	38271670144	0	6.58e-05	2.22547	3	1623.88	3.80133	47.8759	1
	High	SSRNPHPHPPLTVVK	1	1	1	Q7XJR9		0	88262052	0	3.059e-05	2.17488	2	1665.92	2.91374	23.4568	1
	High	FYNAFEDKNSVYIVMELcEGGELLDR	8	1	1	Q7XJR9	C18(Carbamidomethyl)	0	4.58093e+06	0	6.113e-06	2.14678	3	3111.45	1.61096	109.037	1
	High	RPFWDKTEDGIFK	5	1	1	Q7XJR9		0	16840326069	0	0.004203	2.12855	2	1638.83	3.87996	46.1314	1
	High	SPcSFMAVTIQK	4	1	1	Q7XJR9	C3(Carbamidomethyl)	0	7.72109e+08	0	0.0001137	2.0138	2	1368.67	2.23072	48.0195	0
	High	MTIPIAVEDVK	2	1	1	Q7XJR9		0	4.06809e+08	0	0.004202	1.56642	2	1215.67	2.64496	54.4269	0
	High	STEEDSPLKATDFGLSDFIKPGKK	4	1	1	Q7XJR9		0	1.13202e+09	0	0.001789	1.3789	3	2610.34	2.12656	55.1464	2
	High	ALATTLDEEELADLR	2	1	1	Q7XJR9		0	3596441837	0	0.0009878	0.997671	2	1659.85	1.70006	58.728	0
	High	DMKPENFLFK	1	6	3	Q1PE17;Q7XJR9;Q9FKW4-3		0	0	0.001	0.0113	1.57352	2	1268.64	4.71935	50.9078	0
	High	NGVISLEEMR	2	4	2	Q7XJR9;Q9FKW4-3		0	9.33824e+09	0.001	0.008267	1.30674	2	1147.58	4.28364	44.4571	0
	High	TEDGIFKEVLK	3	1	1	Q7XJR9		0	9.27242e+09	0.001	0.01225	0.889888	2	1278.7	2.82955	45.5567	1
	High	ISLQEFR	6	1	1	Q7XJR9		0	39528362726	0.002	0.04139	1.67032	2	892.493	4.60973	40.1343	0
	High	HGETIPYGKR	1	1	1	Q7XJR9		0	4.89769e+07	0.002	0.02227	1.41882	2	1157.61	2.76544	20.5043	1
	High	DmKPENFLFK	1	6	3	Q1PE17;Q7XJR9;Q9FKW4-3	M2(Oxidation)	0	2.69182e+10	0.002	0.03025	1.39643	2	1284.63	4.05779	41.7309	0
	High	NPHPHPPLTVVK	2	1	1	Q7XJR9		0	4232326224	0.002	0.01953	1.39081	2	1335.76	1.63757	25.6929	0
	High	EVKILQALTGHENVVR	2	1	1	Q7XJR9		0	9.77748e+07	0.002	0.03433	0.910509	3	1806.03	4.62841	49.1917	1
	High	AKmTIPIAVEDVKR	1	1	1	Q7XJR9	M3(Oxidation)	0	7.08362e+08	0.002	0.07018	0.792167	3	1586.9	4.53315	32.4332	2
	High	SPcSFMAVTIQKDHR	1	1	1	Q7XJR9	C3(Carbamidomethyl)	0	1.52819e+08	0.002	0.03134	0.79032	2	1776.85	1.46132	36.284	1
	High	DMKPENFLFKSTEEDSPLK	1	1	1	Q7XJR9		0	1.32679e+08	0.002	0.01811	0.480598	3	2255.09	-1.38888	54.6175	1
	High	VDFGYAKDFDHR	1	1	1	Q7XJR9		0	1.29938e+08	0.005	0.09156	1.4207	3	1469.68	0.283564	36.6695	1
Q9FKW4-3	Isoform 3 of Calcium-dependent protein kinase 28 OS=Arabidopsis thaliana GN=CPK28 - [CDPKS_ARATH]	133.012	17.01	3	2	8	82	2.81089e+10	435	48.6135	8.93896
	A2	Sequence	# PSMs	# Proteins	# Protein Groups	Protein Group Accessions	Modifications	ΔCn	Area	q-Value	PEP	XCorr	Charge	MH+ [Da]	ΔM [ppm]	RT [min]	# Missed Cleavages
	High	FHDIVGSAYYVAPEVLK	36	4	2	Q7XJR9;Q9FKW4-3		0	18435235013	0	3.147e-07	5.60981	2	1908	4.62775	60.4239	0
	High	FHDIVGSAYYVAPEVLKR	23	4	2	Q7XJR9;Q9FKW4-3		0	1.75615e+10	0	8.678e-13	5.32479	2	2064.09	0.825485	53.8306	1
	High	DQFDAIDVDKNGVISLEEMR	5	4	2	Q7XJR9;Q9FKW4-3		0	7.8847e+08	0	1.17e-07	4.53078	2	2294.1	-0.771048	66.5156	1
	High	RFHDIVGSAYYVAPEVLK	4	3	1	Q9FKW4-3		0	177408494	0	1.836e-06	4.00734	2	2064.1	2.12656	56.998	1
	High	ATDFGLSDFIKPGK	8	4	2	Q7XJR9;Q9FKW4-3		0	38973140052	0	0.0001795	2.49047	3	1495.78	2.69824	55.5107	0
	High	DMKPENFLFK	1	6	3	Q1PE17;Q7XJR9;Q9FKW4-3		0	0	0.001	0.0113	1.57352	2	1268.64	4.71935	50.9078	0
	High	NGVISLEEMR	2	4	2	Q7XJR9;Q9FKW4-3		0	9.33824e+09	0.001	0.008267	1.30674	2	1147.58	4.28364	44.4571	0
	High	DmKPENFLFK	1	6	3	Q1PE17;Q7XJR9;Q9FKW4-3	M2(Oxidation)	0	2.69182e+10	0.002	0.03025	1.39643	2	1284.63	4.05779	41.7309	0
	High	YSEKDAAVVVR	2	3	1	Q9FKW4-3		0	926317928	0.002	0.05942	0.792292	3	1236.66	3.84767	26.7859	1
F4J0F0	Uncharacterized protein OS=Arabidopsis thaliana GN=At3g28830 PE=4 SV=1 - [F4J0F0_ARATH]	17.8924	14.1	1	4	4	8	2.3668e+08	539	55.4664	9.70068
	A2	Sequence	# PSMs	# Proteins	# Protein Groups	Protein Group Accessions	Modifications	ΔCn	Area	q-Value	PEP	XCorr	Charge	MH+ [Da]	ΔM [ppm]	RT [min]	# Missed Cleavages
	High	GmITLVTDLEGSSPATTEFK	2	1	1	F4J0F0	M2(Oxidation)	0	42339338	0	4.65e-10	3.84164	2	2113.04	3.17668	63.0941	0
	High	GMITLVTDLEGSSPATTEFK	3	1	1	F4J0F0		0	1.44352e+08	0	1.192e-09	3.1144	2	2097.05	2.63881	72.275	0
	High	KcNEFTPYANK	1	1	1	F4J0F0	C2(Carbamidomethyl)	0	295157360	0	4.291e-06	2.87368	2	1371.64	0.676024	23.5819	1
	High	SYMSFIETTSASTK	1	1	1	F4J0F0		0	2.7053e+08	0	1.093e-05	1.98543	2	1552.73	4.17764	50.9414	0
	High	SINIASYGLDVDVNDSSIVGGAASSESSSTK	1	1	1	F4J0F0		0	2.29709e+06	0	1.345e-05	1.74859	2	3030.45	2.43899	69.125	0
Q9FYG4	F1N21.11 OS=Arabidopsis thaliana GN=At1g67290 PE=2 SV=1 - [Q9FYG4_ARATH]	17.6063	30.73	1	12	13	18	7.06803e+08	615	67.7321	8.92432
	A2	Sequence	# PSMs	# Proteins	# Protein Groups	Protein Group Accessions	Modifications	ΔCn	Area	q-Value	PEP	XCorr	Charge	MH+ [Da]	ΔM [ppm]	RT [min]	# Missed Cleavages
	High	VLVGGSNTNNGYQFNVEYPTELR	4	1	1	Q9FYG4		0	2.73036e+07	0	3.439e-09	3.79812	2	2571.26	4.41238	61.7112	0
	High	DALNYEYILPEGQNNKK	1	1	1	Q9FYG4		0	4.62928e+08	0	2.571e-06	3.11536	2	2009	2.4777	50.2931	1
	High	GTVAAGPEMNWPGQWELFMK	1	1	1	Q9FYG4		0	3.62059e+07	0	4.749e-07	2.54662	2	2249.06	3.84746	77.4275	0
	High	VYHSIAIALPDGK	1	1	1	Q9FYG4		0	214828036	0	0.0002478	2.13774	2	1383.77	5.80621	42.9227	0
	High	FKELAPSTIPR	2	1	1	Q9FYG4		0	3.60301e+08	0	0.001773	1.74946	2	1258.72	4.39618	35.5761	1
	High	NYPGSASSALLPIR	2	1	1	Q9FYG4		0	748393425	0	2.651e-06	1.70979	2	1445.78	4.35208	52.1045	0
	High	EPNFAPLLYKPNKPLGQR	1	1	1	Q9FYG4		0	769926179	0	0.002288	1.70482	3	2082.15	2.37871	47.5491	0
	High	RWYSTQATLPDGTFIVVGGR	1	1	1	Q9FYG4		0	3.27296e+06	0.001	0.007071	1.3375	3	2224.16	2.36622	60.7627	1
	High	EFPQLPGGAR	1	2	2	Q9FYG4;F4K172		0	6.02089e+08	0.002	0.03954	1.40769	2	1071.56	6.19247	42.7206	0
	High	NVGGDNHQIQAVAPPSGK	1	1	1	Q9FYG4		0	3.57284e+08	0.002	0.06512	0.842706	2	1788.91	5.06634	28.6466	0
	High	NSGVSAMHAILMPLINK	1	1	1	Q9FYG4		0	2.11773e+07	0.005	0.1143	1.03445	3	1795.97	5.24666	61.7812	0
	High	LYDSQLLR	1	1	1	Q9FYG4		0	3.06875e+08	0.005	0.119	0.701399	2	1007.56	3.20887	39.2513	0
	High	DALNYEYILPEGQNNK	1	1	1	Q9FYG4		0	2.92511e+07	0.005	0.1233	0.496383	2	1880.9	-3.06513	58.9442	0
Q93VG5	40S ribosomal protein S8-1 OS=Arabidopsis thaliana GN=RPS8A PE=2 SV=1 - [RS81_ARATH]	16.7327	27.48	1	6	7	12	1.2863e+09	222	24.9783	10.3159
	A2	Sequence	# PSMs	# Proteins	# Protein Groups	Protein Group Accessions	Modifications	ΔCn	Area	q-Value	PEP	XCorr	Charge	MH+ [Da]	ΔM [ppm]	RT [min]	# Missed Cleavages
	High	KDGEEGEEAAVAAPEEVKK	2	1	1	Q93VG5		0	2.30778e+08	0	1.643e-11	3.19531	2	1985.98	5.29862	27.1549	2
	High	DGEEGEEAAVAAPEEVKK	2	1	1	Q93VG5		0	1.24793e+09	0	6.095e-09	3.01874	2	1857.87	1.2614	31.9708	1
	High	VLDVVYNASNNELVR	3	1	1	Q93VG5		0	1261302152	0	4.419e-06	2.26527	2	1704.9	3.54233	53.917	0
	High	KDGEEGEEAAVAAPEEVK	2	1	1	Q93VG5		0	8.77516e+07	0	5.897e-09	2.10581	2	1857.88	3.88956	31.3631	1
	High	DGEEGEEAAVAAPEEVK	1	1	1	Q93VG5		0	98320700	0	7.705e-05	1.04421	2	1729.78	1.49555	38.9617	0
	High	LDTGNYSWGSEATTR	1	1	1	Q93VG5		0	1.34967e+09	0.002	0.03611	1.26926	2	1657.74	-0.603836	42.8608	0
	High	SAIVQVDAAPFK	1	2	2	Q9FIF3;Q93VG5		0	6.81201e+08	0.002	0.0197	1.15992	2	1245.69	4.55123	48.7719	0
F4K817	Glycine-rich protein 14 OS=Arabidopsis thaliana GN=GRP14 PE=4 SV=1 - [F4K817_ARATH]	15.2615	23.2	3	1	1	6	4.35768e+08	181	17.1343	11.2974
	A2	Sequence	# PSMs	# Proteins	# Protein Groups	Protein Group Accessions	Modifications	ΔCn	Area	q-Value	PEP	XCorr	Charge	MH+ [Da]	ΔM [ppm]	RT [min]	# Missed Cleavages
	High	FGKPGGGGLGGGGLPGGLGGLGGGGLPGGLGGLGGGENPLAK	6	3	1	F4K817		0	4.35768e+08	0	3.693e-16	6.6344	3	3397.81	2.99758	72.7715	0
Q9SIP7	40S ribosomal protein S3-1 OS=Arabidopsis thaliana GN=RPS3A PE=1 SV=1 - [RS31_ARATH]	10.0455	35.2	2	1	4	5	7.8503e+08	250	27.5017	9.53955
	A2	Sequence	# PSMs	# Proteins	# Protein Groups	Protein Group Accessions	Modifications	ΔCn	Area	q-Value	PEP	XCorr	Charge	MH+ [Da]	ΔM [ppm]	RT [min]	# Missed Cleavages
	High	TPLPDVVIIHAPKDDVVYSAPAQAAAPVTLVQEAPLTTVDYPEmIPPVA	1	1	1	Q9SIP7	M44(Oxidation)	0	0	0	3.223e-07	3.8445	4	5135.7	1.75346	86.6323	1
	High	TPLPDVVIIHAPKDDVVYSAPAQAAAPVTLVQEAPLTTVDYPEMIPPVA	1	1	1	Q9SIP7		0	2.64305e+07	0	7.428e-05	2.51767	4	5119.72	4.00838	90.1268	1
	High	ELAEDGYSGVEVR	1	3	2	Q9SIP7;Q9FJA6		0	1949820590	0	1.088e-06	2.01145	2	1423.67	3.3863	39.7127	0
	High	GLcAIAQAESLR	1	3	2	Q9SIP7;Q9FJA6	C3(Carbamidomethyl)	0	1.73526e+08	0	0.001997	1.6719	2	1288.67	3.81151	45.6092	0
	High	FKDGYmVSSGQPTK	1	3	2	Q9SIP7;Q9FJA6	M6(Oxidation)	0	2.31745e+08	0	0.0005035	1.28157	2	1560.74	0.729179	24.44	1
A8MQA1	60S ribosomal protein L13-1 OS=Arabidopsis thaliana GN=BBC1 PE=1 SV=1 - [A8MQA1_ARATH]	10.0089	17.16	3	2	2	5	2.65765e+08	204	23.525	11.0044
	A2	Sequence	# PSMs	# Proteins	# Protein Groups	Protein Group Accessions	Modifications	ΔCn	Area	q-Value	PEP	XCorr	Charge	MH+ [Da]	ΔM [ppm]	RT [min]	# Missed Cleavages
	High	AGDSTPEELANATQVQGDYLPIVR	4	3	1	A8MQA1		0	5.36689e+07	0	1.778e-11	3.90567	2	2544.27	5.12848	67.0402	0
	High	SLEGLQTNVQR	1	2	1	A8MQA1		0	4.77862e+08	0.008	0.1404	0.793334	2	1244.67	4.96812	33.6751	0
P49209	60S ribosomal protein L9-1 OS=Arabidopsis thaliana GN=RPL9B PE=1 SV=3 - [RL91_ARATH]	9.48982	34.02	1	4	4	6	1.16126e+08	194	22.0039	9.45166
	A2	Sequence	# PSMs	# Proteins	# Protein Groups	Protein Group Accessions	Modifications	ΔCn	Area	q-Value	PEP	XCorr	Charge	MH+ [Da]	ΔM [ppm]	RT [min]	# Missed Cleavages
	High	VKDEIVLDGNDIELVSR	1	1	1	P49209		0	40439345	0	1.624e-11	5.36609	2	1914.02	1.04166	55.6254	1
	High	FVYAHFPINASIGGDGK	1	1	1	P49209		0	9.00027e+07	0	9.891e-06	2.12084	2	1792.91	3.47775	53.4623	0
	High	TILSSETmDIPDSVTIK	1	1	1	P49209	M8(Oxidation)	0	7.90984e+07	0	5.153e-06	2.00288	2	1865.95	4.05897	56.1529	0
	High	TILSSETMDIPDSVTIK	1	1	1	P49209		0	1.80411e+08	0	0.0002912	1.26461	2	1849.95	4.38069	62.7888	0
	High	TALSHVDNLISGVTR	2	1	1	P49209		0	77965351	0	0.0008593	1.25943	2	1582.86	2.83615	52.3801	0
Q9SRX2	60S ribosomal protein L19-1 OS=Arabidopsis thaliana GN=RPL19A PE=2 SV=1 - [RL191_ARATH]	8.85299	25.7	2	3	3	5	7.92066e+07	214	24.5907	11.356
	A2	Sequence	# PSMs	# Proteins	# Protein Groups	Protein Group Accessions	Modifications	ΔCn	Area	q-Value	PEP	XCorr	Charge	MH+ [Da]	ΔM [ppm]	RT [min]	# Missed Cleavages
	High	GPGGDVAPVAAPAPAATPAPTAAVPK	2	1	1	Q9SRX2		0	1.67277e+08	0	3.462e-14	5.04614	2	2251.22	3.81268	50.8234	0
	High	VWLDPNESSDISmANSR	2	1	1	Q9SRX2	M13(Oxidation)	0	5.71321e+07	0	1.24e-05	2.1605	2	1936.87	2.09362	48.6334	0
	High	EKTLSDQFEAKR	1	2	1	Q9SRX2		0	1.32109e+07	0	0.0003832	1.64636	2	1451.75	1.0915	23.3093	2
Q9CAV0	40S ribosomal protein S3a-1 OS=Arabidopsis thaliana GN=RPS3AA PE=1 SV=3 - [RS3A1_ARATH]	8.52543	19.85	1	3	4	7	2.85346e+08	262	29.8318	9.75928
	A2	Sequence	# PSMs	# Proteins	# Protein Groups	Protein Group Accessions	Modifications	ΔCn	Area	q-Value	PEP	XCorr	Charge	MH+ [Da]	ΔM [ppm]	RT [min]	# Missed Cleavages
	High	VFEVSLADLQGDEDNAYRK	3	1	1	Q9CAV0		0	2.39375e+08	0	2.614e-05	2.59927	2	2169.06	4.61238	56.3337	1
	High	VDRPADEmAVEEPTEIIGA	1	1	1	Q9CAV0	M8(Oxidation)	0	9.77116e+07	0	0.004628	2.03575	2	2057.98	3.59192	54.0677	0
	High	ATQGIYPLQNVFIR	1	2	2	Q9CAV0;Q42262		0	518950476	0	0.0002632	1.61517	2	1619.9	3.06936	64.1423	0
	High	VFEVSLADLQGDEDNAYR	2	1	1	Q9CAV0		0	5.19761e+07	0.005	0.08928	0.741668	2	2040.95	0.954044	64.7653	0
Q9SCV1	Beta-galactosidase 11 OS=Arabidopsis thaliana GN=BGAL11 PE=2 SV=1 - [BGA11_ARATH]	8.48465	14.44	2	7	7	11	1.42474e+08	845	95.5089	9.40771
	A2	Sequence	# PSMs	# Proteins	# Protein Groups	Protein Group Accessions	Modifications	ΔCn	Area	q-Value	PEP	XCorr	Charge	MH+ [Da]	ΔM [ppm]	RT [min]	# Missed Cleavages
	High	LFASQGGPIILGQIENEYSAVQR	3	2	1	Q9SCV1		0	1.12153e+08	0	5.139e-12	4.25002	2	2490.3	0.708111	74.8451	0
	High	VFTETLPSKLEGNSYIPVELYGLTK	1	1	1	Q9SCV1		0	0	0	0.001418	1.61819	2	2798.48	-0.511141	72.0498	1
	High	ELLYSGSIHYPR	1	2	1	Q9SCV1		0	2.10503e+07	0	0.003823	1.47893	3	1434.74	4.33372	43.3582	0
	High	APGLTWYQTYFDAPESVSAATIR	2	1	1	Q9SCV1		0	1.59177e+07	0	5.204e-05	1.4002	2	2544.24	0.250462	75.2598	0
	High	TVVYNTAQIVSQHTSR	2	1	1	Q9SCV1		0	2.48921e+08	0.002	0.02801	1.00315	3	1803.94	3.49453	37.2415	0
	High	ENKPSLWTENWTTQFR	1	1	1	Q9SCV1		0	7.81812e+06	0.002	0.0549	0.743334	2	2037	6.97615	56.8571	0
	High	EYVIAPR	1	1	1	Q9SCV1		0	6.63474e+07	0.006	0.1329	0.726912	2	847.47	3.75736	29.831	0
F4K172	Glyoxal oxidase-related protein OS=Arabidopsis thaliana GN=At5g19580 PE=4 SV=1 - [F4K172_ARATH]	8.37892	28.11	1	13	14	19	6.7661e+08	594	64.9557	9.48096
	A2	Sequence	# PSMs	# Proteins	# Protein Groups	Protein Group Accessions	Modifications	ΔCn	Area	q-Value	PEP	XCorr	Charge	MH+ [Da]	ΔM [ppm]	RT [min]	# Missed Cleavages
	High	DALNYEYIPEEGQNNR	1	1	1	F4K172		0	401361859	0	2.369e-06	2.6582	2	1924.87	2.41703	50.3444	0
	High	NYPGSGSSALLPIQLYVK	2	1	1	F4K172		0	5.16016e+08	0	2.747e-06	2.06015	2	1907.03	2.90148	68.9945	0
	High	LFDSLLLR	1	1	1	F4K172		0	1.10691e+08	0	0.002108	1.82727	2	976.587	4.92392	62.5707	0
	High	IYEPALQDcAR	1	1	1	F4K172	C9(Carbamidomethyl)	0	5.13317e+08	0	0.0006491	1.41051	2	1335.64	0.686758	36.7285	0
	High	YNVEFPTELR	1	1	1	F4K172		0	0	0.001	0.008383	1.8333	2	1267.64	4.80712	51.9566	0
	High	KIYEPALQDcAR	1	1	1	F4K172	C10(Carbamidomethyl)	0	4.18206e+07	0.002	0.01744	1.45991	3	1463.74	3.55767	31.0527	1
	High	EFPQLPGGAR	1	2	2	Q9FYG4;F4K172		0	6.02089e+08	0.002	0.03954	1.40769	2	1071.56	6.19247	42.7206	0
	High	DALNYEYIPEEGQNNRK	1	1	1	F4K172		0	4.50038e+07	0.002	0.02587	1.379	2	2052.97	3.69361	41.7806	1
	High	MYHSSAIILPDGK	2	1	1	F4K172		0	506225274	0.002	0.025	1.34104	3	1431.73	2.29147	37.3825	0
	High	VQYYDATIWR	1	1	1	F4K172		0	911725564	0.002	0.04827	1.23329	2	1314.65	0.472924	50.0325	0
	High	DPAFAPLLYKPHAAR	2	1	1	F4K172		0	8.73256e+07	0.002	0.02308	1.08251	3	1666.91	4.17776	44.2447	0
	High	FSPPYLDPALANIRPK	3	1	1	F4K172		0	321397960	0.002	0.01357	1.07085	3	1798.99	4.83452	58.3322	0
	High	IMSDTVILPNGDILLVNGAK	1	1	1	F4K172		0	6.0475e+07	0.002	0.03083	0.791672	2	2083.15	3.70463	71.0216	0
	High	VTmLAPAFTTHSISMNMR	1	1	1	F4K172	M3(Oxidation)	0	4.2166e+07	0.002	0.03836	0.491334	3	2023.98	3.85264	51.5157	0
Q9MBG7	Genomic DNA, chromosome 3, TAC clone:K5K13 OS=Arabidopsis thaliana GN=At3g28980 PE=4 SV=1 - [Q9MBG7_ARATH]	8.27898	15.28	1	3	3	3	4.37727e+07	445	48.8048	8.73389
	A2	Sequence	# PSMs	# Proteins	# Protein Groups	Protein Group Accessions	Modifications	ΔCn	Area	q-Value	PEP	XCorr	Charge	MH+ [Da]	ΔM [ppm]	RT [min]	# Missed Cleavages
	High	KKEENEETMTLTAEQQK	1	1	1	Q9MBG7		0	2.86996e+07	0	8.599e-15	4.19303	2	2036.98	2.07047	23.2667	2
	High	ITNTmVSSTSTSASSSEESSVGKESETSAK	1	1	1	Q9MBG7	M5(Oxidation)	0	7.41049e+07	0	8.381e-07	2.35982	3	3025.36	-1.1336	27.4961	1
	High	TAEASQSSSLTVTQVEEETSK	1	1	1	Q9MBG7		0	2.85135e+07	0	1.029e-06	1.72613	2	2212.06	5.20675	41.9559	0
P51420	60S ribosomal protein L31-3 OS=Arabidopsis thaliana GN=RPL31C PE=2 SV=2 - [RL313_ARATH]	8.25637	25.21	3	2	2	4	6.07509e+07	119	13.7946	9.94971
	A2	Sequence	# PSMs	# Proteins	# Protein Groups	Protein Group Accessions	Modifications	ΔCn	Area	q-Value	PEP	XCorr	Charge	MH+ [Da]	ΔM [ppm]	RT [min]	# Missed Cleavages
	High	NDDEDAKEEFFSLVTVAEIPAEGLSGLGTK	2	3	1	P51420		0	1.149e+08	0	6.624e-10	6.07548	3	3181.55	2.7538	89.5342	1
	High	EEFFSLVTVAEIPAEGLSGLGTK	2	3	1	P51420		0	6.60234e+06	0	1.176e-05	2.18089	2	2394.26	6.19205	89.4465	0
Q5MFV8	Pectinesterase 5 OS=Arabidopsis thaliana GN=PME5 PE=2 SV=2 - [PME5_ARATH]	8.21978	13.61	2	4	5	6	1.68286e+08	595	64.6875	8.92432
	A2	Sequence	# PSMs	# Proteins	# Protein Groups	Protein Group Accessions	Modifications	ΔCn	Area	q-Value	PEP	XCorr	Charge	MH+ [Da]	ΔM [ppm]	RT [min]	# Missed Cleavages
	High	TVQQAVNAcPEKNPGR	2	1	1	Q5MFV8	C9(Carbamidomethyl)	0	2.70238e+07	0	1.951e-08	3.31249	2	1768.88	1.54584	22.9228	1
	High	FDGYQDTLYVNNGR	1	3	2	Q5MFV8;O80722		0	1.95862e+08	0	8.092e-05	2.08741	2	1661.76	1.51097	46.0863	0
	High	NTAGPmGHQAVAIR	1	1	1	Q5MFV8	M6(Oxidation)	0	7.78581e+07	0.001	0.008792	1.27282	2	1438.72	0.718526	22.2947	0
	High	TEGNLGSGISPNNK	1	1	1	Q5MFV8		0	231137188	0.002	0.04197	0.760238	2	1387.68	1.36326	26.0853	0
	High	LSPGTTTSLSGTVQVESEGFmAK	1	2	1	Q5MFV8	M21(Oxidation)	0	2.58042e+06	0.002	0.04082	0.523706	2	2343.15	4.97099	53.07	0
Q9ZVV4	At1g55570/T5A14_1 OS=Arabidopsis thaliana GN=T5A14.1 PE=2 SV=1 - [Q9ZVV4_ARATH]	7.56132	20	1	5	9	10	3.65546e+08	555	62.1735	8.90967
	A2	Sequence	# PSMs	# Proteins	# Protein Groups	Protein Group Accessions	Modifications	ΔCn	Area	q-Value	PEP	XCorr	Charge	MH+ [Da]	ΔM [ppm]	RT [min]	# Missed Cleavages
	High	LLIPVPYADPEDDYTILINDWYTK	1	1	1	Q9ZVV4		0	9.14718e+06	0	7.436e-06	2.06913	2	2867.44	0.497303	96.0555	0
	High	YDTISDNPNPDQIK	1	1	1	Q9ZVV4		0	441445076	0	0.005028	1.90822	2	1619.76	4.21851	37.4778	0
	High	VFKYDTISDNPNPDQIK	1	1	1	Q9ZVV4		0	84186050	0	1.83e-07	1.90003	2	1993.99	0.856348	42.8382	1
	High	NYNLLDAVSR	2	2	2	Q9LJF2;Q9ZVV4		0	336116312	0	0.0001566	1.68394	2	1164.61	3.94381	50.7432	0
	High	YLGQQLYASVLSPEK	1	2	2	Q9LJF2;Q9ZVV4		0	2.47444e+07	0	6.869e-05	1.56388	2	1695.9	3.05261	65.0354	0
	High	KNYNLLDAVSR	1	2	2	Q9LJF2;Q9ZVV4		0	0	0	0.001505	1.37431	2	1292.7	3.55355	40.6226	1
	High	TIGRPDGILINGK	1	2	2	Q9ZVV4;Q9LJF2		0	2.15084e+08	0	0.005864	1.208	2	1353.79	2.53095	37.4287	0
	High	DQIGSYFYYPTTAMHR	1	1	1	Q9ZVV4		0	2.95825e+07	0.001	0.01001	1.39691	2	1949.89	4.35972	56.8189	0
	High	TDGSDKPLFTLKPGK	1	1	1	Q9ZVV4		0	319075570	0.002	0.07789	0.861545	2	1603.87	2.04552	34.0316	0
Q67ZM4	Actin-depolymerizing factor 7 OS=Arabidopsis thaliana GN=ADF7 PE=2 SV=1 - [ADF7_ARATH]	7.20094	32.12	1	2	2	3	2.49502e+07	137	15.8098	5.22412
	A2	Sequence	# PSMs	# Proteins	# Protein Groups	Protein Group Accessions	Modifications	ΔCn	Area	q-Value	PEP	XCorr	Charge	MH+ [Da]	ΔM [ppm]	RT [min]	# Missed Cleavages
	High	ELDGIQVELQATDPSEMSFDIIK	1	1	1	Q67ZM4		0	24601285	0	1.986e-07	2.76971	2	2578.26	1.48158	82.0983	0
	High	ELDGIQVELQATDPSEmSFDIIK	1	1	1	Q67ZM4	M17(Oxidation)	0	464163	0	1.642e-07	2.41724	2	2594.26	2.02092	76.0314	0
	High	LGNPDETYDDFTASLPANEcR	1	1	1	Q67ZM4	C20(Carbamidomethyl)	0	2.52992e+07	0	3.723e-08	2.01399	2	2385.03	1.85579	58.351	0
Q9LFP5	Probable pectate lyase 19 OS=Arabidopsis thaliana GN=At5g15110 PE=2 SV=1 - [PLY19_ARATH]	7.18623	11.23	1	3	3	7	1.66538e+08	472	53.8168	9.02686
	A2	Sequence	# PSMs	# Proteins	# Protein Groups	Protein Group Accessions	Modifications	ΔCn	Area	q-Value	PEP	XCorr	Charge	MH+ [Da]	ΔM [ppm]	RT [min]	# Missed Cleavages
	High	IYVVTSNLDEDMVNPKPGTLR	3	1	1	Q9LFP5		0	2.06627e+08	0	4.21e-10	3.28669	2	2361.22	3.71394	54.6715	0
	High	FIAPPHKPHYR	1	1	1	Q9LFP5		0	126448031	0	0.0001144	2.04466	2	1362.75	3.38646	23.4546	0
	High	IYVVTSNLDEDmVNPKPGTLR	2	1	1	Q9LFP5	M12(Oxidation)	0	6.1016e+06	0.002	0.02903	1.25407	2	2377.22	4.5956	49.1678	0
	High	EFTLQAYHSDPYEIVDHFHER	1	1	1	Q9LFP5		0	0	0.002	0.06462	0.53693	2	2633.22	4.72953	55.5801	0
A8MQR4	60S acidic ribosomal protein P0-2 OS=Arabidopsis thaliana GN=At3g09200 PE=1 SV=1 - [A8MQR4_ARATH]	7.10091	30.31	4	4	4	7	3.63532e+08	287	30.599	4.84326
	A2	Sequence	# PSMs	# Proteins	# Protein Groups	Protein Group Accessions	Modifications	ΔCn	Area	q-Value	PEP	XCorr	Charge	MH+ [Da]	ΔM [ppm]	RT [min]	# Missed Cleavages
	High	VGLVAPIDVVVQPGNTGLDPSQTSFFQVLNIPTK	4	4	1	A8MQR4		0	6.79162e+08	0	1.089e-08	5.20927	3	3550.92	1.61947	95.2429	0
	High	GTVEIITPVELIK	1	4	1	A8MQR4		0	2.00926e+08	0	0.0001537	1.89164	2	1411.85	3.46876	66.5542	0
	High	FAVASVAAVSADAGGGAPAAAK	1	2	1	A8MQR4		0	210507177	0	0.00172	0.987168	2	1858.97	3.01341	50.4706	0
	High	NALAIAVATEYTFPQAEK	1	2	1	A8MQR4		0	2.30424e+07	0.002	0.01396	0.494365	2	1937.01	3.06792	65.2176	0
P34788	40S ribosomal protein S18 OS=Arabidopsis thaliana GN=RPS18A PE=1 SV=1 - [RS18_ARATH]	6.73632	13.16	1	1	1	5	1.96238e+08	152	17.5345	10.5356
	A2	Sequence	# PSMs	# Proteins	# Protein Groups	Protein Group Accessions	Modifications	ΔCn	Area	q-Value	PEP	XCorr	Charge	MH+ [Da]	ΔM [ppm]	RT [min]	# Missed Cleavages
	High	AGELSAAEIDNLMTIVANPR	3	1	1	P34788		0	1.96238e+08	0	2.223e-10	3.78997	2	2085.07	1.35684	79.6908	0
	High	AGELSAAEIDNLmTIVANPR	2	1	1	P34788	M13(Oxidation)	0	9.07811e+07	0	2.564e-10	2.94635	2	2101.06	2.48853	65.9674	0
Q9SIH0	40S ribosomal protein S14-1 OS=Arabidopsis thaliana GN=RPS14A PE=1 SV=1 - [RS141_ARATH]	6.60951	42	2	1	7	10	7.29147e+08	150	16.2467	10.5942
	A2	Sequence	# PSMs	# Proteins	# Protein Groups	Protein Group Accessions	Modifications	ΔCn	Area	q-Value	PEP	XCorr	Charge	MH+ [Da]	ΔM [ppm]	RT [min]	# Missed Cleavages
	High	ADRDESSPYAAmLAAQDVAQR	1	3	2	Q9SIH0;Q9CAX6	M12(Oxidation)	0	54549900	0	4.111e-06	2.56856	3	2281.06	1.96227	42.1369	1
	High	TKTPGPGAQSALR	1	3	2	Q9SIH0;Q9CAX6		0	1.80559e+08	0	0.002214	2.03433	2	1283.71	2.01355	22.0168	1
	High	DESSPYAAMLAAQDVAQR	1	3	2	Q9SIH0;Q9CAX6		0	5.26799e+07	0	5.064e-06	2.00663	2	1922.93	19.5115	61.8001	0
	High	IEDVTPIPTDSTR	1	3	2	Q9SIH0;Q9CAX6		0	1.25608e+09	0	0.0002345	1.54698	2	1443.74	4.45369	42.5402	0
	High	ADRDESSPYAAMLAAQDVAQR	1	3	2	Q9SIH0;Q9CAX6		0	2.74047e+08	0	0.0001282	1.52935	3	2265.06	3.4767	52.2787	1
	High	VKADRDESSPYAAMLAAQDVAQR	1	3	2	Q9SIH0;Q9CAX6		0	1.48476e+08	0	0.005537	1.52634	3	2492.23	4.40924	47.1416	2
	High	VDVVTLGPSVR	1	1	1	Q9SIH0		0	657309420	0	0.0003708	1.24	2	1141.66	4.19547	45.4558	0
	High	IGRIEDVTPIPTDSTR	1	3	2	Q9SIH0;Q9CAX6		0	2.45182e+08	0.001	0.01088	1.79078	3	1769.95	3.6626	45.2743	1
	High	VKADRDESSPYAAmLAAQDVAQR	1	3	2	Q9SIH0;Q9CAX6	M14(Oxidation)	0	9.25912e+07	0.002	0.06759	0.970167	3	2508.22	3.31804	38.0868	2
	High	DESSPYAAmLAAQDVAQR	1	3	2	Q9SIH0;Q9CAX6	M9(Oxidation)	0	1.75062e+07	0.002	0.07766	0.542667	2	1938.89	3.77844	49.4995	0
Q9CAX6	40S ribosomal protein S14-2 OS=Arabidopsis thaliana GN=RPS14B PE=1 SV=1 - [RS142_ARATH]	6.60951	42	2	1	7	10	8.15587e+08	150	16.2627	10.5942
	A2	Sequence	# PSMs	# Proteins	# Protein Groups	Protein Group Accessions	Modifications	ΔCn	Area	q-Value	PEP	XCorr	Charge	MH+ [Da]	ΔM [ppm]	RT [min]	# Missed Cleavages
	High	ADRDESSPYAAmLAAQDVAQR	1	3	2	Q9SIH0;Q9CAX6	M12(Oxidation)	0	54549900	0	4.111e-06	2.56856	3	2281.06	1.96227	42.1369	1
	High	TKTPGPGAQSALR	1	3	2	Q9SIH0;Q9CAX6		0	1.80559e+08	0	0.002214	2.03433	2	1283.71	2.01355	22.0168	1
	High	DESSPYAAMLAAQDVAQR	1	3	2	Q9SIH0;Q9CAX6		0	5.26799e+07	0	5.064e-06	2.00663	2	1922.93	19.5115	61.8001	0
	High	IEDVTPIPTDSTR	1	3	2	Q9SIH0;Q9CAX6		0	1.25608e+09	0	0.0002345	1.54698	2	1443.74	4.45369	42.5402	0
	High	ADRDESSPYAAMLAAQDVAQR	1	3	2	Q9SIH0;Q9CAX6		0	2.74047e+08	0	0.0001282	1.52935	3	2265.06	3.4767	52.2787	1
	High	VKADRDESSPYAAMLAAQDVAQR	1	3	2	Q9SIH0;Q9CAX6		0	1.48476e+08	0	0.005537	1.52634	3	2492.23	4.40924	47.1416	2
	High	VETVTLGPSVR	1	1	1	Q9CAX6		0	9.16629e+08	0	0.005492	1.02228	2	1157.66	4.8437	38.3915	0
	High	IGRIEDVTPIPTDSTR	1	3	2	Q9SIH0;Q9CAX6		0	2.45182e+08	0.001	0.01088	1.79078	3	1769.95	3.6626	45.2743	1
	High	VKADRDESSPYAAmLAAQDVAQR	1	3	2	Q9SIH0;Q9CAX6	M14(Oxidation)	0	9.25912e+07	0.002	0.06759	0.970167	3	2508.22	3.31804	38.0868	2
	High	DESSPYAAmLAAQDVAQR	1	3	2	Q9SIH0;Q9CAX6	M9(Oxidation)	0	1.75062e+07	0.002	0.07766	0.542667	2	1938.89	3.77844	49.4995	0
Q9C514	40S ribosomal protein S7-1 OS=Arabidopsis thaliana GN=RPS7A PE=2 SV=1 - [RS71_ARATH]	6.55808	26.7	1	3	3	3	5.2066e+07	191	21.909	9.80322
	A2	Sequence	# PSMs	# Proteins	# Protein Groups	Protein Group Accessions	Modifications	ΔCn	Area	q-Value	PEP	XCorr	Charge	MH+ [Da]	ΔM [ppm]	RT [min]	# Missed Cleavages
	High	TLTSVHEAILDDVVLPAEIVGKR	1	1	1	Q9C514		0	6.48353e+07	0	8.426e-10	3.49341	3	2475.39	4.69641	66.7836	1
	High	GVELSELDEQVAQAFFDLENTNQELK	1	1	1	Q9C514		0	8.98415e+07	0	2.149e-07	3.06467	3	2966.43	2.64699	94.34	0
	High	EKGVELSELDEQVAQAFFDLENTNQELK	1	1	1	Q9C514		0	1.52134e+06	0	0.005624	1.30823	3	3223.58	3.57289	87.5811	1
B3H4B6	40S ribosomal protein S25-4 OS=Arabidopsis thaliana GN=At4g39200 PE=4 SV=1 - [B3H4B6_ARATH]	5.95609	41.12	3	2	3	4	2.69684e+08	107	11.9175	10.6821
	A2	Sequence	# PSMs	# Proteins	# Protein Groups	Protein Group Accessions	Modifications	ΔCn	Area	q-Value	PEP	XCorr	Charge	MH+ [Da]	ΔM [ppm]	RT [min]	# Missed Cleavages
	High	VNNMVLFDQATYDKLLTEAPK	1	2	1	B3H4B6		0	3.61008e+06	0	2.82e-06	2.66304	2	2410.24	4.89864	68.0367	1
	High	mVAAHSSQQIYTR	1	2	1	B3H4B6	M1(Oxidation)	0	9.20397e+07	0	0.0002226	1.66109	2	1507.73	-0.250162	22.1755	0
	High	LITPSILSDR	2	6	2	B3H4B6;F4IHJ8		0	713403088	0	0.0002239	1.63196	2	1114.65	3.79061	50.104	0
Q9ZT91	Elongation factor Tu, mitochondrial OS=Arabidopsis thaliana GN=TUFA PE=1 SV=1 - [EFTM_ARATH]	5.74797	3.3	2	1	1	2	1.73448e+08	454	49.3786	6.69775
	A2	Sequence	# PSMs	# Proteins	# Protein Groups	Protein Group Accessions	Modifications	ΔCn	Area	q-Value	PEP	XCorr	Charge	MH+ [Da]	ΔM [ppm]	RT [min]	# Missed Cleavages
	High	HYAHVDcPGHADYVK	2	2	1	Q9ZT91	C7(Carbamidomethyl)	0	1.73448e+08	0	5.176e-08	3.31606	2	1768.79	0.20876	23.0695	0
Q8L8Y0	40S ribosomal protein S2-1 OS=Arabidopsis thaliana GN=RPS2A PE=2 SV=2 - [RS21_ARATH]	5.55902	14.08	4	4	4	5	4.81823e+08	284	30.7223	10.2573
	A2	Sequence	# PSMs	# Proteins	# Protein Groups	Protein Group Accessions	Modifications	ΔCn	Area	q-Value	PEP	XCorr	Charge	MH+ [Da]	ΔM [ppm]	RT [min]	# Missed Cleavages
	High	KVLQFAGIDDVFTSSR	2	4	1	Q8L8Y0		0	2.77119e+08	0	2.084e-05	3.02419	3	1782.94	3.18951	59.92	1
	High	VLQFAGIDDVFTSSR	1	4	1	Q8L8Y0		0	3.01619e+08	0	1.157e-07	2.53483	2	1654.85	1.82127	68.5848	0
	High	TYGFLTPEFWK	1	4	1	Q8L8Y0		0	7.52868e+07	0.002	0.02453	1.28498	2	1388.69	2.69825	69.7855	0
	High	SPYQEHTDFLSTK	1	2	1	Q8L8Y0		0	866730172	0.005	0.1236	1.03603	2	1552.73	1.79498	34.3324	0
Q9LH92	Genomic DNA, chromosome 3, BAC clone: T19N8 OS=Arabidopsis thaliana GN=At3g28820 PE=4 SV=1 - [Q9LH92_ARATH]	5.52938	12.21	2	3	3	6	2.00779e+07	434	47.7564	8.83643
	A2	Sequence	# PSMs	# Proteins	# Protein Groups	Protein Group Accessions	Modifications	ΔCn	Area	q-Value	PEP	XCorr	Charge	MH+ [Da]	ΔM [ppm]	RT [min]	# Missed Cleavages
	High	ITNTmVSSTTNSASSNEESSVGK	1	2	1	Q9LH92	M5(Oxidation)	0	8.75777e+06	0	1.506e-09	2.86725	2	2347.06	3.55453	27.4694	0
	High	ITNTMVSSTTNSASSNEESSVGKEASSENSK	1	2	1	Q9LH92		0	2.60481e+07	0	1.805e-07	2.66214	3	3163.43	2.7469	32.6696	1
	High	ITNTmVSSTTNSASSNEESSVGKEASSENSK	1	2	1	Q9LH92	M5(Oxidation)	0	1.54863e+07	0	1.812e-05	1.74167	3	3179.42	0.915379	28.0983	1
	High	ITNTMVSSTTNSASSNEESSVGK	2	2	1	Q9LH92		0	1.41078e+07	0	0.001153	1.1707	2	2331.07	5.27264	33.612	0
	High	EESSASQSSGVTVTQVEEETSK	1	2	1	Q9LH92		0	0	0	0.001338	1.07755	2	2299.06	5.73369	39.3751	0
Q43291	60S ribosomal protein L21-1 OS=Arabidopsis thaliana GN=RPL21A PE=2 SV=2 - [RL211_ARATH]	5.52828	25	2	3	3	6	3.44415e+07	164	18.6411	10.4624
	A2	Sequence	# PSMs	# Proteins	# Protein Groups	Protein Group Accessions	Modifications	ΔCn	Area	q-Value	PEP	XCorr	Charge	MH+ [Da]	ΔM [ppm]	RT [min]	# Missed Cleavages
	High	GPKPGFMVEGMTLETVTPIPYDVVNDLK	2	2	1	Q43291		0	2.55833e+07	0	1.876e-11	5.52828	3	3047.55	1.74204	79.5366	0
	High	GPKPGFMVEGmTLETVTPIPYDVVNDLK	1	2	1	Q43291	M11(Oxidation)	0	2.94153e+07	0	0.0003481	1.87489	3	3063.55	3.43262	74.3104	0
	High	GPKPGFMVEGMTLETVTPIPYDVVNDLKGGY	1	2	1	Q43291		0	1.78366e+07	0	0.001031	1.66669	3	3324.66	1.12019	82.9189	1
	High	GYIPLSTYLR	1	2	1	Q43291		0	5.60727e+07	0.002	0.0703	1.14064	2	1182.66	5.69358	56.6326	0
	High	GPKPGFmVEGmTLETVTPIPYDVVNDLK	1	2	1	Q43291	M7(Oxidation); M11(Oxidation)	0	2.29769e+06	0.002	0.05106	0.490834	3	3079.55	2.66785	71.037	0
Q9M885	40S ribosomal protein S7-2 OS=Arabidopsis thaliana GN=RPS7B PE=2 SV=1 - [RS72_ARATH]	5.45297	26.18	1	3	3	5	5.47609e+07	191	22.1819	9.77393
	A2	Sequence	# PSMs	# Proteins	# Protein Groups	Protein Group Accessions	Modifications	ΔCn	Area	q-Value	PEP	XCorr	Charge	MH+ [Da]	ΔM [ppm]	RT [min]	# Missed Cleavages
	High	DKGVAPTEFEEQVTQALFDLENTNQELK	2	1	1	Q9M885		0	8.5874e+07	0	2.985e-09	3.83819	3	3193.56	1.98537	87.3174	1
	High	TLTSVHEAMLEDVAYPAEIVGK	2	1	1	Q9M885		0	4.08731e+06	0	7.319e-06	1.61477	2	2373.21	4.20934	63.5646	0
	High	GVAPTEFEEQVTQALFDLENTNQELK	1	1	1	Q9M885		0	7.43213e+07	0.002	0.01967	0.948832	3	2950.44	2.1394	91.6127	0
Q9SGA6	40S ribosomal protein S19-1 OS=Arabidopsis thaliana GN=RPS19A PE=2 SV=1 - [RS191_ARATH]	5.18053	27.27	3	3	3	3	1.1511e+08	143	15.8184	10.0815
	A2	Sequence	# PSMs	# Proteins	# Protein Groups	Protein Group Accessions	Modifications	ΔCn	Area	q-Value	PEP	XCorr	Charge	MH+ [Da]	ΔM [ppm]	RT [min]	# Missed Cleavages
	High	HILQQLETMNIVELDTK	1	1	1	Q9SGA6		0	1.10313e+07	0	9.182e-14	5.18053	2	2025.08	4.24909	68.2408	0
	High	ELAPYDPDWYYIR	1	3	1	Q9SGA6		0	1.18658e+08	0	0.0003703	1.29572	2	1700.8	3.03709	66.1502	0
	High	GGLGVGAFR	1	3	1	Q9SGA6		0	2.15639e+08	0.001	0.008757	1.07973	2	833.465	2.7166	37.3184	0
F4I472	40S ribosomal protein S15-1 OS=Arabidopsis thaliana GN=RPS15 PE=2 SV=1 - [F4I472_ARATH]	4.90648	23.84	5	1	2	2	4.87866e+07	151	17.0473	10.3452
	A2	Sequence	# PSMs	# Proteins	# Protein Groups	Protein Group Accessions	Modifications	ΔCn	Area	q-Value	PEP	XCorr	Charge	MH+ [Da]	ΔM [ppm]	RT [min]	# Missed Cleavages
	High	GVDLDALLDmSTDDLVK	1	4	2	F4I472;Q9FY65	M10(Oxidation)	0	8.88253e+07	0	1.342e-07	3.1676	2	1835.9	2.02767	76.7586	0
	High	NMIIVPEMIGSIIGVYNGK	1	5	1	F4I472		0	8.74792e+06	0	0.0001435	1.73888	2	2048.1	1.95477	89.27	0
Q8RXU5	60S ribosomal protein L37a-2 OS=Arabidopsis thaliana GN=RPL37AC PE=3 SV=1 - [R37A2_ARATH]	4.7042	17.39	2	1	1	3	527523537	92	10.2344	10.228
	A2	Sequence	# PSMs	# Proteins	# Protein Groups	Protein Group Accessions	Modifications	ΔCn	Area	q-Value	PEP	XCorr	Charge	MH+ [Da]	ΔM [ppm]	RT [min]	# Missed Cleavages
	High	AGGAYTmNTASAVTVR	2	2	1	Q8RXU5	M7(Oxidation)	0	3.5596e+08	0	2.987e-06	2.574	2	1585.77	4.93124	32.0197	0
	High	AGGAYTMNTASAVTVR	1	2	1	Q8RXU5		0	527523537	0	6.399e-07	2.13019	2	1569.77	2.59757	39.2441	0
Q9LKR3	Mediator of RNA polymerase II transcription subunit 37a OS=Arabidopsis thaliana GN=MED37A PE=1 SV=1 - [MD37A_ARATH]	4.45941	12.11	3	2	5	5	4.91388e+07	669	73.584	5.17334
	A2	Sequence	# PSMs	# Proteins	# Protein Groups	Protein Group Accessions	Modifications	ΔCn	Area	q-Value	PEP	XCorr	Charge	MH+ [Da]	ΔM [ppm]	RT [min]	# Missed Cleavages
	High	SGGAPGGAGGESSTEEEDESHDEL	1	1	1	Q9LKR3		0	1.81928e+07	0	9.09e-08	2.72107	2	2303.9	0.614874	32.0709	0
	High	NGHVEIIANDQGNR	1	3	2	Q9LKR3;F4K007		0	4.80205e+07	0	0.0002913	1.73833	2	1536.75	1.09846	24.1007	0
	High	VEIESLFDGVDFSEPLTR	1	3	1	Q9LKR3		0	2.64886e+06	0	0.000994	0.954357	2	2053.01	-0.967192	80.6101	0
	High	DAGVIAGLNVAR	1	3	2	Q9LKR3;F4K007		0	3.24805e+07	0.002	0.03265	1.22409	2	1155.65	4.96247	49.709	0
	High	ITPSWVGFTDSER	1	3	2	Q9LKR3;F4K007		0	6.69153e+07	0.002	0.01911	0.496334	2	1494.72	1.50909	53.8828	0
F4K007	Luminal-binding protein 2 OS=Arabidopsis thaliana GN=BIP2 PE=3 SV=1 - [F4K007_ARATH]	4.30403	10.11	2	1	4	4	5.2507e+07	613	67.3588	5.2876
	A2	Sequence	# PSMs	# Proteins	# Protein Groups	Protein Group Accessions	Modifications	ΔCn	Area	q-Value	PEP	XCorr	Charge	MH+ [Da]	ΔM [ppm]	RT [min]	# Missed Cleavages
	High	SGGAPGAGGESSTEEEDESHDEL	1	2	1	F4K007		0	4.25851e+07	0	2.778e-07	2.56569	2	2246.88	1.71065	32.1859	0
	High	NGHVEIIANDQGNR	1	3	2	Q9LKR3;F4K007		0	4.80205e+07	0	0.0002913	1.73833	2	1536.75	1.09846	24.1007	0
	High	DAGVIAGLNVAR	1	3	2	Q9LKR3;F4K007		0	3.24805e+07	0.002	0.03265	1.22409	2	1155.65	4.96247	49.709	0
	High	ITPSWVGFTDSER	1	3	2	Q9LKR3;F4K007		0	6.69153e+07	0.002	0.01911	0.496334	2	1494.72	1.50909	53.8828	0
Q42262	40S ribosomal protein S3a-2 OS=Arabidopsis thaliana GN=RPS3AB PE=2 SV=3 - [RS3A2_ARATH]	4.27236	19.47	1	2	3	3	2.11354e+08	262	29.7848	9.74463
	A2	Sequence	# PSMs	# Proteins	# Protein Groups	Protein Group Accessions	Modifications	ΔCn	Area	q-Value	PEP	XCorr	Charge	MH+ [Da]	ΔM [ppm]	RT [min]	# Missed Cleavages
	High	VFEVSLADLQNDEDNAYR	1	1	1	Q42262		0	7.18476e+07	0	3.764e-08	2.65719	2	2097.98	3.38349	64.5891	0
	High	ATQGIYPLQNVFIR	1	2	2	Q9CAV0;Q42262		0	518950476	0	0.0002632	1.61517	2	1619.9	3.06936	64.1423	0
	High	VDRPADETMVEEPTEIIGA	1	1	1	Q42262		0	4.32639e+07	0.001	0.01305	1.31155	2	2071.99	4.02928	59.9739	0
Q9FJH6	ABC transporter F family member 1 OS=Arabidopsis thaliana GN=ABCF1 PE=1 SV=1 - [AB1F_ARATH]	4.20382	4.03	1	1	1	2	9.39307e+06	595	66.843	6.45557
	A2	Sequence	# PSMs	# Proteins	# Protein Groups	Protein Group Accessions	Modifications	ΔCn	Area	q-Value	PEP	XCorr	Charge	MH+ [Da]	ΔM [ppm]	RT [min]	# Missed Cleavages
	High	SAATSSNGVDSLSSGVDALQISDR	2	1	1	Q9FJH6		0	9.39307e+06	0	2.586e-08	2.20289	2	2337.12	2.79539	56.5419	0
P49691	60S ribosomal protein L4-2 OS=Arabidopsis thaliana GN=RPL4D PE=2 SV=2 - [RL4B_ARATH]	4.09706	20.64	4	5	5	7	1.2743e+08	407	44.6939	10.3013
	A2	Sequence	# PSMs	# Proteins	# Protein Groups	Protein Group Accessions	Modifications	ΔCn	Area	q-Value	PEP	XCorr	Charge	MH+ [Da]	ΔM [ppm]	RT [min]	# Missed Cleavages
	High	KVVTKEEAQAIK	1	1	1	P49691		0	3.55564e+07	0	0.0001588	2.08822	2	1343.79	0.448947	21.006	2
	High	IINSDEVQSVVNPIKDGSK	1	2	1	P49691		0	4.04645e+07	0	8.535e-06	2.00884	2	2042.08	1.88463	47.8419	1
	High	IENVPEMPLVVSDSAEAVEK	2	4	1	P49691		0	6.5778e+07	0	0.001308	1.44472	2	2156.1	8.21861	63.2823	0
	High	HAIVSAIAATAVPALVMAR	1	4	1	P49691		0	4.87906e+07	0.001	0.009548	1.0792	3	1862.07	2.84529	68.8444	0
	High	LESIYGSFEKPSEK	1	4	1	P49691		0	2.67721e+08	0.002	0.0239	1.01275	2	1613.81	2.74937	38.7722	0
	High	HAIVSAIAATAVPALVmAR	1	4	1	P49691	M17(Oxidation)	0	2.95701e+07	0.002	0.06897	0.902117	3	1878.07	2.37624	64.0294	0
P49227	60S ribosomal protein L5-2 OS=Arabidopsis thaliana GN=RPL5B PE=2 SV=3 - [RL52_ARATH]	4.05139	23.92	3	4	4	8	2.13922e+08	301	34.4157	9.17334
	A2	Sequence	# PSMs	# Proteins	# Protein Groups	Protein Group Accessions	Modifications	ΔCn	Area	q-Value	PEP	XCorr	Charge	MH+ [Da]	ΔM [ppm]	RT [min]	# Missed Cleavages
	High	mLEmDDEYEGNVEATGEDFSVEPTDSR	2	3	1	P49227	M1(Oxidation); M4(Oxidation)	0	3.69945e+07	0	7.192e-11	2.44253	2	3097.24	0.313071	55.6991	0
	High	LINQDKNKYNTPK	1	2	1	P49227		0	2.65228e+07	0	0.0002493	1.60886	2	1575.86	4.84415	21.0687	2
	High	GALDGGLDIPHSDKR	2	3	1	P49227		0	440739912	0	0.000428	1.31652	2	1550.8	2.86766	34.5375	1
	High	DIVAQIVSASIAGDIVK	1	2	1	P49227		0	1.64031e+08	0	0.001461	1.28682	2	1698.97	2.34123	86.7259	0
	High	mLEMDDEYEGNVEATGEDFSVEPTDSR	2	3	1	P49227	M1(Oxidation)	0	2.07984e+07	0.002	0.02071	0.737501	3	3081.26	4.38469	58.5014	0
P56792	50S ribosomal protein L14, chloroplastic OS=Arabidopsis thaliana GN=rpl14 PE=3 SV=1 - [RK14_ARATH]	3.72215	13.93	1	1	1	2	1.21509e+08	122	13.5733	9.29053
	A2	Sequence	# PSMs	# Proteins	# Protein Groups	Protein Group Accessions	Modifications	ΔCn	Area	q-Value	PEP	XCorr	Charge	MH+ [Da]	ΔM [ppm]	RT [min]	# Missed Cleavages
	High	mIQPQTYLNVADNSGAR	2	1	1	P56792	M1(Oxidation)	0	1.21509e+08	0.001	0.007679	1.6573	2	1893.89	-13.0924	38.3982	0
Q9FJA6	40S ribosomal protein S3-3 OS=Arabidopsis thaliana GN=RPS3C PE=1 SV=1 - [RS33_ARATH]	3.68335	21.37	2	1	4	4	7.8503e+08	248	27.4406	9.53955
	A2	Sequence	# PSMs	# Proteins	# Protein Groups	Protein Group Accessions	Modifications	ΔCn	Area	q-Value	PEP	XCorr	Charge	MH+ [Da]	ΔM [ppm]	RT [min]	# Missed Cleavages
	High	ELAEDGYSGVEVR	1	3	2	Q9SIP7;Q9FJA6		0	1949820590	0	1.088e-06	2.01145	2	1423.67	3.3863	39.7127	0
	High	GLcAIAQAESLR	1	3	2	Q9SIP7;Q9FJA6	C3(Carbamidomethyl)	0	1.73526e+08	0	0.001997	1.6719	2	1288.67	3.81151	45.6092	0
	High	FKDGYmVSSGQPTK	1	3	2	Q9SIP7;Q9FJA6	M6(Oxidation)	0	2.31745e+08	0	0.0005035	1.28157	2	1560.74	0.729179	24.44	1
	High	FKFPQDSVELYAEK	1	1	1	Q9FJA6		0	144452556	0.006	0.1313	0.834433	2	1700.86	6.24022	51.6309	1
O23095	60S acidic ribosomal protein P1-2 OS=Arabidopsis thaliana GN=RPP1B PE=1 SV=2 - [RLA12_ARATH]	3.52796	36.28	1	1	1	3	9.31946e+07	113	11.2995	4.32275
	A2	Sequence	# PSMs	# Proteins	# Protein Groups	Protein Group Accessions	Modifications	ΔCn	Area	q-Value	PEP	XCorr	Charge	MH+ [Da]	ΔM [ppm]	RT [min]	# Missed Cleavages
	High	NVTDLIMNVGAGGGGGGAPVSAAAPAAAGGAAAAAPAKEEK	2	1	1	O23095		0	9.31946e+07	0	8.313e-09	3.52796	3	3517.79	4.36711	60.6124	1
	High	NVTDLImNVGAGGGGGGAPVSAAAPAAAGGAAAAAPAKEEK	1	1	1	O23095	M7(Oxidation)	0	0	0	6.201e-05	1.97907	3	3533.8	10.0697	56.4928	1
Q9LJF2	L-ascorbate oxidase pectinesterase-like protein pollen-specific protein-like OS=Arabidopsis thaliana GN=sks11 PE=2 SV=1 - [Q9LJF2_ARATH]	3.41481	20.22	1	5	9	14	4.3426e+08	554	61.9084	8.96826
	A2	Sequence	# PSMs	# Proteins	# Protein Groups	Protein Group Accessions	Modifications	ΔCn	Area	q-Value	PEP	XCorr	Charge	MH+ [Da]	ΔM [ppm]	RT [min]	# Missed Cleavages
	High	YDSITDNPTPEQIK	2	1	1	Q9LJF2		0	4.67677e+08	0	0.0008329	1.73087	2	1620.78	4.96021	40.0923	0
	High	NYNLLDAVSR	2	2	2	Q9LJF2;Q9ZVV4		0	336116312	0	0.0001566	1.68394	2	1164.61	3.94381	50.7432	0
	High	YLGQQLYASVLSPEK	1	2	2	Q9LJF2;Q9ZVV4		0	2.47444e+07	0	6.869e-05	1.56388	2	1695.9	3.05261	65.0354	0
	High	LLIPVPYADPEDDYTVLIGDWYTK	3	1	1	Q9LJF2		0	2.3205e+07	0	0.003711	1.53036	2	2796.41	1.99435	95.5945	0
	High	YALNGVSHTDPETPLK	2	1	1	Q9LJF2		0	4.98986e+08	0	0.00175	1.47171	2	1741.88	4.72785	38.5257	0
	High	KNYNLLDAVSR	1	2	2	Q9LJF2;Q9ZVV4		0	0	0	0.001505	1.37431	2	1292.7	3.55355	40.6226	1
	High	DQIGSYFYYPSTAMHR	1	1	1	Q9LJF2		0	7.00823e+07	0	3.913e-05	1.21743	2	1935.88	3.89974	55.2472	0
	High	TLGRPDGILINGK	1	2	2	Q9ZVV4;Q9LJF2		0	2.15084e+08	0	0.005864	1.208	2	1353.79	2.53095	37.4287	0
	High	VFKYDSITDNPTPEQIK	1	1	1	Q9LJF2		0	77653990	0	0.00444	0.69077	2	1995.01	3.54102	45.0765	1
P51430	40S ribosomal protein S6-2 OS=Arabidopsis thaliana GN=RPS6B PE=1 SV=3 - [RS62_ARATH]	3.37651	18.07	4	5	5	7	6.82545e+08	249	28.1445	10.8286
	A2	Sequence	# PSMs	# Proteins	# Protein Groups	Protein Group Accessions	Modifications	ΔCn	Area	q-Value	PEP	XCorr	Charge	MH+ [Da]	ΔM [ppm]	RT [min]	# Missed Cleavages
	High	LSQEVSGDALGEEFKGYVFK	3	3	1	P51430		0	2.58544e+08	0	1.456e-10	3.37651	2	2203.1	3.88003	59.6792	1
	High	LSQEVSGDALGEEFK	1	3	1	P51430		0	2.20554e+08	0	7.658e-05	1.22627	2	1608.78	4.37154	47.0885	0
	High	KGVSDLPGLTDTEKPR	1	1	1	P51430		0	6.34339e+08	0	0.000209	1.2073	3	1712.93	4.4473	33.7042	1
	High	LVTPLTLQR	1	4	1	P51430		0	1.07675e+09	0.001	0.00867	1.15183	2	1040.65	2.0985	45.9693	0
	High	GVSDLPGLTDTEKPR	1	1	1	P51430		0	3.36546e+08	0.008	0.1373	0.727873	2	1584.83	2.42705	39.8945	0
Q9SR12	At3g04620 OS=Arabidopsis thaliana GN=F7O18.10 PE=1 SV=1 - [Q9SR12_ARATH]	3.32573	12.2	1	1	1	1	1.58712e+07	164	17.6553	6.01123
	A2	Sequence	# PSMs	# Proteins	# Protein Groups	Protein Group Accessions	Modifications	ΔCn	Area	q-Value	PEP	XCorr	Charge	MH+ [Da]	ΔM [ppm]	RT [min]	# Missed Cleavages
	High	NIVLAPATTTTTATVETHKK	1	1	1	Q9SR12		0	1.58712e+07	0	2.291e-08	3.32573	2	2097.16	2.20501	34.4107	1
Q42290	Probable mitochondrial-processing peptidase subunit beta OS=Arabidopsis thaliana GN=At3g02090 PE=2 SV=2 - [MPPB_ARATH]	3.26561	4.71	2	1	1	1	7.99553e+06	531	59.1233	6.78564
	A2	Sequence	# PSMs	# Proteins	# Protein Groups	Protein Group Accessions	Modifications	ΔCn	Area	q-Value	PEP	XCorr	Charge	MH+ [Da]	ΔM [ppm]	RT [min]	# Missed Cleavages
	High	LSSDPTTTSQLVANEPASFTGSEVR	1	2	1	Q42290		0	7.99553e+06	0	8.743e-11	3.26561	2	2594.27	3.18538	55.4929	0
Q9FY65	40S ribosomal protein S15-3 OS=Arabidopsis thaliana GN=RPS15C PE=2 SV=1 - [RS153_ARATH]	3.1676	34	1	3	4	8	4.81213e+08	150	16.7392	10.521
	A2	Sequence	# PSMs	# Proteins	# Protein Groups	Protein Group Accessions	Modifications	ΔCn	Area	q-Value	PEP	XCorr	Charge	MH+ [Da]	ΔM [ppm]	RT [min]	# Missed Cleavages
	High	GVDLDALLDmSTDDLVK	1	4	2	F4I472;Q9FY65	M10(Oxidation)	0	8.88253e+07	0	1.342e-07	3.1676	2	1835.9	2.02767	76.7586	0
	High	IEAPAGEKPAAVR	1	1	1	Q9FY65		0	1.1522e+09	0	0.001126	1.54265	2	1308.73	2.41525	24.5794	0
	High	NmIIVPEMIGSVIGVYNGK	2	1	1	Q9FY65	M2(Oxidation)	0	5.48615e+06	0	0.005778	1.41756	2	2050.07	-0.556245	78.1045	0
	High	NMIIVPEMIGSVIGVYNGK	2	1	1	Q9FY65		0	8.54557e+07	0	0.003284	1.25714	2	2034.08	2.94073	84.5736	0
	High	AKIEAPAGEKPAAVR	1	1	1	Q9FY65		0	2.02609e+08	0.002	0.01613	0.796292	2	1507.87	4.11359	23.4324	1
	High	NmIIVPEmIGSVIGVYNGK	1	1	1	Q9FY65	M2(Oxidation); M8(Oxidation)	0	6.07066e+06	0.008	0.1372	0.530795	2	2066.07	3.68175	68.4447	0
P92976	Strictosidine synthase 3 OS=Arabidopsis thaliana GN=SS3 PE=2 SV=2 - [STS3_ARATH]	3.11801	13.68	1	2	2	3	1.52334e+08	329	34.6452	9.64209
	A2	Sequence	# PSMs	# Proteins	# Protein Groups	Protein Group Accessions	Modifications	ΔCn	Area	q-Value	PEP	XCorr	Charge	MH+ [Da]	ΔM [ppm]	RT [min]	# Missed Cleavages
	High	IGSTGNFWVASVVNSATGPTNPSAVK	2	1	1	P92976		0	3.68878e+07	0	1.078e-08	3.11801	2	2561.3	1.0668	67.5682	0
	High	AGTSEDFTNSVSNPDNIKR	1	1	1	P92976		0	267779898	0.005	0.1071	0.739488	3	2051.97	4.92955	35.1965	1
O82122	Vegetative storage protein 2 OS=Arabidopsis thaliana GN=VSP2 PE=1 SV=1 - [VSP2_ARATH]	2.98546	8.68	2	2	2	3	1.53085e+07	265	29.8236	6.3667
	A2	Sequence	# PSMs	# Proteins	# Protein Groups	Protein Group Accessions	Modifications	ΔCn	Area	q-Value	PEP	XCorr	Charge	MH+ [Da]	ΔM [ppm]	RT [min]	# Missed Cleavages
	High	KGYNIVGNIGDQWADLVEDTPGR	1	2	1	O82122		0	1.06694e+07	0	2.076e-13	2.98546	2	2517.24	2.77398	69.7292	1
	High	GYNIVGNIGDQWADLVEDTPGR	2	2	1	O82122		0	1.99476e+07	0	6.215e-05	1.43264	2	2389.15	2.30929	78.6742	0
Q9SD39	Probable methyltransferase PMT27 OS=Arabidopsis thaliana GN=At3g51070 PE=3 SV=1 - [PMTR_ARATH]	2.94959	9.39	1	3	3	3	5.42465e+07	895	101.38	5.51611
	A2	Sequence	# PSMs	# Proteins	# Protein Groups	Protein Group Accessions	Modifications	ΔCn	Area	q-Value	PEP	XCorr	Charge	MH+ [Da]	ΔM [ppm]	RT [min]	# Missed Cleavages
	High	SDVSASSNGNDEPEPTKQESDEQQAFEDNPGKLPDDAVK	1	1	1	Q9SD39		0	1.58653e+07	0	2.435e-07	2.94959	3	4174.86	4.66254	43.8208	2
	High	EQPDVEQGNKQGQEQDSNTDVTFTDATK	1	1	1	Q9SD39		0	3.68306e+07	0.001	0.01289	0.948405	3	3109.4	5.47251	36.2004	1
	High	KHEQGSEASGFGSGIPK	1	1	1	Q9SD39		0	1.10044e+08	0.004	0.08375	1.02065	2	1715.84	1.31856	24.3592	1
Q9LYK9	40S ribosomal protein S26-3 OS=Arabidopsis thaliana GN=RPS26C PE=2 SV=1 - [RS263_ARATH]	2.94329	18.46	3	2	2	3	6.4208e+08	130	14.6187	11.0923
	A2	Sequence	# PSMs	# Proteins	# Protein Groups	Protein Group Accessions	Modifications	ΔCn	Area	q-Value	PEP	XCorr	Charge	MH+ [Da]	ΔM [ppm]	RT [min]	# Missed Cleavages
	High	DVQEASVYEGYTLPK	1	3	1	Q9LYK9		0	1.142e+09	0	9.161e-09	2.94329	2	1698.83	2.38881	52.933	0
	High	NIVEQAAIRDVQEASVYEGYTLPK	2	3	1	Q9LYK9		0	142163305	0	0.005231	1.3705	2	2693.4	8.62236	65.1659	1
P0DH91	ADP-ribosylation factor 2-B OS=Arabidopsis thaliana GN=ARF2-B PE=2 SV=1 - [ARF2B_ARATH]	2.93054	11.6	5	1	1	1	8.60066e+06	181	20.5797	6.94678
	A2	Sequence	# PSMs	# Proteins	# Protein Groups	Protein Group Accessions	Modifications	ΔCn	Area	q-Value	PEP	XCorr	Charge	MH+ [Da]	ΔM [ppm]	RT [min]	# Missed Cleavages
	High	LGEIVTTIPTIGFNVETVEYK	1	5	1	P0DH91		0	8.60066e+06	0	2.771e-07	2.93054	2	2323.25	3.34568	78.3057	0
Q9LH95	Genomic DNA, chromosome 3, BAC clone: T19N8 OS=Arabidopsis thaliana GN=At3g28790 PE=2 SV=1 - [Q9LH95_ARATH]	2.90145	5.26	1	2	2	2	1.66785e+08	608	62.7274	9.37842
	A2	Sequence	# PSMs	# Proteins	# Protein Groups	Protein Group Accessions	Modifications	ΔCn	Area	q-Value	PEP	XCorr	Charge	MH+ [Da]	ΔM [ppm]	RT [min]	# Missed Cleavages
	High	EVETQTSSEVNSFISNLEK	1	1	1	Q9LH95		0	6.37456e+07	0	6.06e-08	2.90145	2	2141.03	3.19343	65.696	0
	High	ELQDINSQIVSGK	1	1	1	Q9LH95		0	2.69825e+08	0	0.002601	1.14292	2	1430.75	3.47812	41.5806	0
F4K5C7	40S ribosomal protein S4-2 OS=Arabidopsis thaliana GN=At5g07090 PE=3 SV=1 - [F4K5C7_ARATH]	2.84223	31.97	5	6	6	10	1.28788e+09	244	27.69	9.99365
	A2	Sequence	# PSMs	# Proteins	# Protein Groups	Protein Group Accessions	Modifications	ΔCn	Area	q-Value	PEP	XCorr	Charge	MH+ [Da]	ΔM [ppm]	RT [min]	# Missed Cleavages
	High	LGGAFAPKPSSGPHK	1	5	1	F4K5C7		0	1166835324	0	2.934e-06	2.84223	2	1450.78	1.42879	23.4529	0
	High	GSFETIHIQDSTGHEFATR	4	4	1	F4K5C7		0	1.06795e+09	0	0.002393	1.63	4	2133.01	5.03766	41.5852	0
	High	GIPYLNTYDGR	1	5	1	F4K5C7		0	1628852232	0	0.001088	1.59706	2	1268.63	4.32165	48.7233	0
	High	LTIIEEAR	1	4	1	F4K5C7		0	636693174	0	0.004624	1.5254	2	944.544	3.24575	36.4902	0
	High	EVISILMQR	1	5	1	F4K5C7		0	181062629	0	0.001245	1.35421	2	1088.62	4.17424	53.4105	0
	High	TIRYPDPLIKPNDTIK	2	5	1	F4K5C7		0	3.24272e+08	0.002	0.04217	0.895299	3	1884.07	5.40622	43.2607	1
Q058M7	At3g28840 OS=Arabidopsis thaliana GN=At3g28840 PE=2 SV=1 - [Q058M7_ARATH]	2.74402	8.18	1	2	2	2	7.85055e+07	391	36.8527	9.5249
	A2	Sequence	# PSMs	# Proteins	# Protein Groups	Protein Group Accessions	Modifications	ΔCn	Area	q-Value	PEP	XCorr	Charge	MH+ [Da]	ΔM [ppm]	RT [min]	# Missed Cleavages
	High	TLGTQQQSGSSVMSLGQR	1	1	1	Q058M7		0	9.17492e+07	0	4.931e-08	2.74402	2	1864.93	5.1212	40.0353	0
	High	AQGLFSAMSAMSGK	1	1	1	Q058M7		0	6.52617e+07	0.002	0.06394	0.944078	2	1385.65	-0.668873	54.8838	0
Q9LZH9	60S ribosomal protein L7a-2 OS=Arabidopsis thaliana GN=RPL7AB PE=1 SV=1 - [RL7A2_ARATH]	2.6891	12.11	1	1	2	2	2.71878e+07	256	29.0163	10.1548
	A2	Sequence	# PSMs	# Proteins	# Protein Groups	Protein Group Accessions	Modifications	ΔCn	Area	q-Value	PEP	XCorr	Charge	MH+ [Da]	ΔM [ppm]	RT [min]	# Missed Cleavages
	High	AQAEAEGKPAESKKPIVVK	1	1	1	Q9LZH9		0	3.84493e+06	0	1.642e-05	2.6891	2	1980.12	4.53319	21.2472	1
	High	ANFNDKYEEYRK	1	2	2	Q9LZH9;P49692		0	5.05307e+07	0.005	0.09318	1.37029	2	1576.74	0.135794	23.2914	2
O23144	Proton pump-interactor 1 OS=Arabidopsis thaliana GN=PPI1 PE=1 SV=2 - [PPI1_ARATH]	2.68416	5.07	1	1	1	2	1.21806e+07	612	68.8372	9.02686
	A2	Sequence	# PSMs	# Proteins	# Protein Groups	Protein Group Accessions	Modifications	ΔCn	Area	q-Value	PEP	XCorr	Charge	MH+ [Da]	ΔM [ppm]	RT [min]	# Missed Cleavages
	High	TGGNTETETEEVPEASEEEIEAPVQEEKPQK	2	1	1	O23144		0	1.21806e+07	0	2.415e-08	2.68416	3	3414.58	5.76037	45.2885	0
F4J3P1	60S ribosomal protein L23 OS=Arabidopsis thaliana GN=emb2171 PE=2 SV=1 - [F4J3P1_ARATH]	2.66762	15.2	2	2	2	2	8.34253e+06	125	13.3972	10.0522
	A2	Sequence	# PSMs	# Proteins	# Protein Groups	Protein Group Accessions	Modifications	ΔCn	Area	q-Value	PEP	XCorr	Charge	MH+ [Da]	ΔM [ppm]	RT [min]	# Missed Cleavages
	High	KDGVFMYFEDNAGVIVNPK	1	2	1	F4J3P1		0	1.90485e+06	0	1.488e-07	2.66762	2	2143.07	6.86551	64.6988	1
	High	DGVFmYFEDNAGVIVNPK	1	2	1	F4J3P1	M5(Oxidation)	0	1.47802e+07	0.002	0.03817	0.724601	2	2030.96	3.37678	74.8895	0
Q8LPJ4	ABC transporter E family member 2 OS=Arabidopsis thaliana GN=ABCE2 PE=2 SV=1 - [AB2E_ARATH]	2.65353	2.81	1	1	1	1	9.91338e+06	605	68.3464	7.95752
	A2	Sequence	# PSMs	# Proteins	# Protein Groups	Protein Group Accessions	Modifications	ΔCn	Area	q-Value	PEP	XCorr	Charge	MH+ [Da]	ΔM [ppm]	RT [min]	# Missed Cleavages
	High	VAETPQESAEEIQSYAR	1	1	1	Q8LPJ4		0	9.91338e+06	0	1.398e-08	2.65353	2	1907.9	-0.61903	45.5065	0
A8MS28	60S ribosomal protein L27-3 OS=Arabidopsis thaliana GN=At4g15000 PE=4 SV=1 - [A8MS28_ARATH]	2.62645	22.9	3	2	2	2	3.39631e+07	131	15.0254	10.1548
	A2	Sequence	# PSMs	# Proteins	# Protein Groups	Protein Group Accessions	Modifications	ΔCn	Area	q-Value	PEP	XCorr	Charge	MH+ [Da]	ΔM [ppm]	RT [min]	# Missed Cleavages
	High	YTLDVDLKEVATLDALQSK	1	2	1	A8MS28		0	6.53724e+06	0	6.637e-11	2.62645	2	2122.14	7.29303	68.0683	1
	High	LVNYQHLMPTR	1	3	1	A8MS28		0	6.13889e+07	0	0.0003503	1.28633	2	1371.73	4.04185	39.412	0
F4K5J2	Myosin XI K OS=Arabidopsis thaliana GN=XIK PE=1 SV=1 - [F4K5J2_ARATH]	2.57966	1.37	5	1	1	1	15240979	1465	166.405	8.60205
	A2	Sequence	# PSMs	# Proteins	# Protein Groups	Protein Group Accessions	Modifications	ΔCn	Area	q-Value	PEP	XCorr	Charge	MH+ [Da]	ΔM [ppm]	RT [min]	# Missed Cleavages
	High	TVEQQVLESNPVLEAFGNAK	1	5	1	F4K5J2		0	15240979	0	2.53e-08	2.57966	2	2173.11	-1.04255	71.6387	0
O65719	Heat shock 70 kDa protein 3 OS=Arabidopsis thaliana GN=HSP70-3 PE=1 SV=1 - [HSP7C_ARATH]	2.53689	3.54	2	1	1	1	2894261	649	71.1032	5.07178
	A2	Sequence	# PSMs	# Proteins	# Protein Groups	Protein Group Accessions	Modifications	ΔCn	Area	q-Value	PEP	XCorr	Charge	MH+ [Da]	ΔM [ppm]	RT [min]	# Missed Cleavages
	High	EQVFSTYSDNQPGVLIQVYEGER	1	2	1	O65719		0	2894261	0	1.149e-05	2.53689	2	2658.27	1.40277	68.2945	0
O23447	Putative pectinesterase/pectinesterase inhibitor 43 OS=Arabidopsis thaliana GN=PME43 PE=2 SV=1 - [PME43_ARATH]	2.43646	9.56	1	4	4	5	1.94299e+08	701	78.5235	8.85107
	A2	Sequence	# PSMs	# Proteins	# Protein Groups	Protein Group Accessions	Modifications	ΔCn	Area	q-Value	PEP	XCorr	Charge	MH+ [Da]	ΔM [ppm]	RT [min]	# Missed Cleavages
	High	STSSENQPLDSSENPPQK	1	1	1	O23447		0	3.204e+08	0	3.226e-05	2.43646	2	1944.88	3.0282	25.2011	0
	High	ETTGIVIHNSR	1	1	1	O23447		0	1.78172e+08	0	0.003964	1.38905	2	1226.65	0.621556	22.9298	0
	High	TVITGDIAFLPDQVGTYR	2	1	1	O23447		0	8.43252e+07	0.001	0.009933	0.903921	2	1966.03	1.62576	68.5013	0
	High	KSAFSGNQPLDDSSDKLPQK	1	1	1	O23447		0	2.07228e+06	0.006	0.13	0.993334	2	2162.07	0.36469	31.662	2
P42794-2	Isoform 2 of 60S ribosomal protein L11-2 OS=Arabidopsis thaliana GN=RPL11B - [RL112_ARATH]	2.38042	8.14	3	1	1	2	1.85102e+09	172	19.7624	9.92041
	A2	Sequence	# PSMs	# Proteins	# Protein Groups	Protein Group Accessions	Modifications	ΔCn	Area	q-Value	PEP	XCorr	Charge	MH+ [Da]	ΔM [ppm]	RT [min]	# Missed Cleavages
	High	VLEQLSGQTPVFSK	2	3	1	P42794-2		0	1.85102e+09	0	1.409e-06	2.38042	2	1532.84	3.98541	50.6679	0
Q9SS17	40S ribosomal protein S24-1 OS=Arabidopsis thaliana GN=RPS24A PE=2 SV=1 - [RS241_ARATH]	2.36921	20.3	1	1	3	4	4.15507e+08	133	15.3626	10.6968
	A2	Sequence	# PSMs	# Proteins	# Protein Groups	Protein Group Accessions	Modifications	ΔCn	Area	q-Value	PEP	XCorr	Charge	MH+ [Da]	ΔM [ppm]	RT [min]	# Missed Cleavages
	High	SSGFGLIYDTVESAK	1	1	1	Q9SS17		0	5.78888e+08	0	1.766e-05	2.36921	2	1573.78	3.62672	62.2969	0
	High	KQFVIDVLHPGR	2	2	2	Q9SS17;Q8LC83		0	5.49139e+08	0	0.003302	1.34863	3	1408.81	3.85021	42.917	1
	High	QFVIDVLHPGR	1	2	2	Q9SS17;Q8LC83		0	1.18493e+08	0.008	0.1386	0.244667	2	1280.72	4.62651	51.747	0
F4HRW5	60S ribosomal protein L17-2 OS=Arabidopsis thaliana GN=At1g67430 PE=2 SV=1 - [F4HRW5_ARATH]	2.26236	11.45	3	1	1	1	4.39532e+07	131	14.7579	10.0376
	A2	Sequence	# PSMs	# Proteins	# Protein Groups	Protein Group Accessions	Modifications	ΔCn	Area	q-Value	PEP	XCorr	Charge	MH+ [Da]	ΔM [ppm]	RT [min]	# Missed Cleavages
	High	EEPVKKEPETQLAAK	1	3	1	F4HRW5		0	4.39532e+07	0	6.235e-05	2.26236	2	1696.91	0.424191	22.2849	2
B3H7A9-2	Isoform 2 of Probable peroxygenase 7 OS=Arabidopsis thaliana GN=PXG7 - [PXG7_ARATH]	2.1768	13.79	3	2	2	2	1.1694e+08	174	20.1089	7.00537
	A2	Sequence	# PSMs	# Proteins	# Protein Groups	Protein Group Accessions	Modifications	ΔCn	Area	q-Value	PEP	XCorr	Charge	MH+ [Da]	ΔM [ppm]	RT [min]	# Missed Cleavages
	High	THKDALTAEEIQK	1	3	1	B3H7A9-2		0	1.51706e+08	0	1.887e-06	2.1768	2	1483.78	0.186635	22.6012	1
	High	GFSPLFPIDVK	1	3	1	B3H7A9-2		0	8.21739e+07	0.008	0.1373	1.03225	2	1219.68	3.97503	66.9997	0
P46286	60S ribosomal protein L8-1 OS=Arabidopsis thaliana GN=RPL8A PE=1 SV=2 - [RL81_ARATH]	2.13295	22.09	3	3	3	5	5.46045e+08	258	27.8418	10.9019
	A2	Sequence	# PSMs	# Proteins	# Protein Groups	Protein Group Accessions	Modifications	ΔCn	Area	q-Value	PEP	XCorr	Charge	MH+ [Da]	ΔM [ppm]	RT [min]	# Missed Cleavages
	High	GVAmNPVEHPHGGGNHQHIGHASTVR	1	3	1	P46286	M4(Oxidation)	0	7.48638e+07	0	6.367e-08	2.13295	3	2712.29	0.769572	22.701	0
	High	ASGDYAIVIAHNPDSDTTR	3	1	1	P46286		0	7.94581e+08	0	0.0004158	1.4726	2	2002.95	4.03711	39.8968	0
	High	GVVTEIIHDPGR	1	2	1	P46286		0	7.68692e+08	0	0.0005258	1.07881	2	1292.7	4.67124	39.9639	0
F4HXM8	Uncharacterized protein OS=Arabidopsis thaliana GN=At1g02813 PE=4 SV=1 - [F4HXM8_ARATH]	2.1315	12.75	1	1	1	1	2.84705e+07	149	16.8378	9.11475
	A2	Sequence	# PSMs	# Proteins	# Protein Groups	Protein Group Accessions	Modifications	ΔCn	Area	q-Value	PEP	XCorr	Charge	MH+ [Da]	ΔM [ppm]	RT [min]	# Missed Cleavages
	High	DGDDVEFFVGAASEEFSSK	1	1	1	F4HXM8		0	2.84705e+07	0	4.026e-06	2.1315	2	2035.88	1.58221	76.7971	0
P56757	ATP synthase subunit alpha, chloroplastic OS=Arabidopsis thaliana GN=atpA PE=1 SV=1 - [ATPA_ARATH]	2.0974	2.56	1	1	1	1	6.84476e+07	507	55.294	5.24951
	A2	Sequence	# PSMs	# Proteins	# Protein Groups	Protein Group Accessions	Modifications	ΔCn	Area	q-Value	PEP	XCorr	Charge	MH+ [Da]	ΔM [ppm]	RT [min]	# Missed Cleavages
	High	EAYPGDVFYLHSR	1	1	1	P56757		0	6.84476e+07	0	0.0008321	2.0974	3	1553.75	4.56652	46.7936	0
A8MS83	60S ribosomal protein L23a-2 OS=Arabidopsis thaliana GN=RPL23AB PE=3 SV=1 - [A8MS83_ARATH]	2.09403	16.89	3	2	2	2	9.93014e+08	148	16.7335	10.1694
	A2	Sequence	# PSMs	# Proteins	# Protein Groups	Protein Group Accessions	Modifications	ΔCn	Area	q-Value	PEP	XCorr	Charge	MH+ [Da]	ΔM [ppm]	RT [min]	# Missed Cleavages
	High	KVNTLIRPDGTK	1	3	1	A8MS83		0	2.45798e+08	0	2.884e-05	2.09403	2	1341.79	2.10616	23.1621	1
	High	LTPDYDALDVANK	1	3	1	A8MS83		0	1.74023e+09	0.001	0.007465	1.00854	2	1434.72	3.02527	48.0165	0
O80722	Pectinesterase 4 OS=Arabidopsis thaliana GN=PME4 PE=2 SV=1 - [PME4_ARATH]	2.08741	4.76	1	1	2	2	1.16159e+08	588	64.0969	9.0415
	A2	Sequence	# PSMs	# Proteins	# Protein Groups	Protein Group Accessions	Modifications	ΔCn	Area	q-Value	PEP	XCorr	Charge	MH+ [Da]	ΔM [ppm]	RT [min]	# Missed Cleavages
	High	FDGYQDTLYVNNGR	1	3	2	Q5MFV8;O80722		0	1.95862e+08	0	8.092e-05	2.08741	2	1661.76	1.51097	46.0863	0
	High	NTAGPMGHQAAAIR	1	1	1	O80722		0	3.64559e+07	0	0.004711	1.24196	2	1394.7	2.29505	23.4017	0
P50883	60S ribosomal protein L12-1 OS=Arabidopsis thaliana GN=RPL12A PE=2 SV=2 - [RL121_ARATH]	2.01157	9.04	2	1	1	1	5.34998e+07	166	17.9307	8.96826
	A2	Sequence	# PSMs	# Proteins	# Protein Groups	Protein Group Accessions	Modifications	ΔCn	Area	q-Value	PEP	XCorr	Charge	MH+ [Da]	ΔM [ppm]	RT [min]	# Missed Cleavages
	High	HNGNISFDDVTEIAR	1	2	1	P50883		0	5.34998e+07	0	6.698e-06	2.01157	3	1687.81	1.1149	48.4519	0
Q56WD9	3-ketoacyl-CoA thiolase 2, peroxisomal OS=Arabidopsis thaliana GN=PED1 PE=1 SV=2 - [THIK2_ARATH]	2.0073	9.96	1	2	2	3	4.78252e+06	462	48.548	8.33838
	A2	Sequence	# PSMs	# Proteins	# Protein Groups	Protein Group Accessions	Modifications	ΔCn	Area	q-Value	PEP	XCorr	Charge	MH+ [Da]	ΔM [ppm]	RT [min]	# Missed Cleavages
	High	TNLNPSEVGDIVVGTVLAPGSQR	2	1	1	Q56WD9		0	3.67835e+06	0	3.321e-06	2.0073	2	2323.23	2.02165	75.0002	0
	High	DGTTTAGNSSQVSDGAGAVLLMK	1	1	1	Q56WD9		0	5.88669e+06	0.002	0.07696	0.333407	2	2180.05	-0.884383	55.1078	0
Q9FX95	ARP protein OS=Arabidopsis thaliana GN=F14J22.10 PE=2 SV=1 - [Q9FX95_ARATH]	1.98966	6.04	2	2	2	2	3.62294e+07	629	67.9008	9.02686
	A2	Sequence	# PSMs	# Proteins	# Protein Groups	Protein Group Accessions	Modifications	ΔCn	Area	q-Value	PEP	XCorr	Charge	MH+ [Da]	ΔM [ppm]	RT [min]	# Missed Cleavages
	High	IIYAGVNASDVNFSSGR	1	2	1	Q9FX95		0	7.01048e+07	0	1.899e-07	1.98966	2	1769.89	4.75906	51.7632	0
	High	LPFDAGFEGVGLIAAVGESVK	1	2	1	Q9FX95		0	2.35405e+06	0	0.0001008	1.11676	2	2076.11	3.319	85.7634	0
P49692	60S ribosomal protein L7a-1 OS=Arabidopsis thaliana GN=RPL7AA PE=1 SV=2 - [RL7A1_ARATH]	1.96204	12.06	1	1	2	3	8.50579e+07	257	29.1113	10.1255
	A2	Sequence	# PSMs	# Proteins	# Protein Groups	Protein Group Accessions	Modifications	ΔCn	Area	q-Value	PEP	XCorr	Charge	MH+ [Da]	ΔM [ppm]	RT [min]	# Missed Cleavages
	High	AQAEAEGKPSESKKPIVVK	2	1	1	P49692		0	1.19585e+08	0	0.001125	1.64734	3	1996.11	0.985844	21.0105	1
	High	ANFNDKYEEYRK	1	2	2	Q9LZH9;P49692		0	5.05307e+07	0.005	0.09318	1.37029	2	1576.74	0.135794	23.2914	2
F4KAM0	60S acidic ribosomal protein P3-2 OS=Arabidopsis thaliana GN=At5g57290 PE=4 SV=1 - [F4KAM0_ARATH]	1.89361	20.22	3	1	1	1	7.1356e+07	89	8.93938	5.2876
	A2	Sequence	# PSMs	# Proteins	# Protein Groups	Protein Group Accessions	Modifications	ΔCn	Area	q-Value	PEP	XCorr	Charge	MH+ [Da]	ΔM [ppm]	RT [min]	# Missed Cleavages
	High	QHEGDLEASASSTYDLQR	1	3	1	F4KAM0		0	7.1356e+07	0	0.0001195	1.89361	2	2006.91	4.62548	36.269	0
Q9CAE8	Putative uncharacterized protein F13M14.26 OS=Arabidopsis thaliana GN=F13M14.26 PE=4 SV=1 - [Q9CAE8_ARATH]	1.82333	18.18	1	2	2	3	1.11637e+08	132	15.8149	9.1001
	A2	Sequence	# PSMs	# Proteins	# Protein Groups	Protein Group Accessions	Modifications	ΔCn	Area	q-Value	PEP	XCorr	Charge	MH+ [Da]	ΔM [ppm]	RT [min]	# Missed Cleavages
	High	ESGIYQNVNGEER	1	1	1	Q9CAE8		0	2.57641e+07	0	0.001033	1.82333	2	1494.68	1.68232	27.8225	0
	High	SGDTNLGFHVR	2	1	1	Q9CAE8		0	1.9751e+08	0	0.0003585	1.48741	2	1202.6	4.19906	30.5081	0
P51427	40S ribosomal protein S5-2 OS=Arabidopsis thaliana GN=RPS5B PE=1 SV=2 - [RS52_ARATH]	1.75797	5.31	2	1	1	2	1.97598e+08	207	22.9072	9.62744
	A2	Sequence	# PSMs	# Proteins	# Protein Groups	Protein Group Accessions	Modifications	ΔCn	Area	q-Value	PEP	XCorr	Charge	MH+ [Da]	ΔM [ppm]	RT [min]	# Missed Cleavages
	High	HATFVPHTAGR	2	2	1	P51427		0	1.97598e+08	0	0.00392	1.34036	2	1193.62	0.833182	22.1865	0
Q9C9C5	60S ribosomal protein L6-3 OS=Arabidopsis thaliana GN=RPL6C PE=2 SV=1 - [RL63_ARATH]	1.74056	11.16	3	2	2	2	5.87649e+08	233	26.0905	10.1694
	A2	Sequence	# PSMs	# Proteins	# Protein Groups	Protein Group Accessions	Modifications	ΔCn	Area	q-Value	PEP	XCorr	Charge	MH+ [Da]	ΔM [ppm]	RT [min]	# Missed Cleavages
	High	TEGEFFEAEKEEKK	1	3	1	Q9C9C5		0	6.17681e+07	0.001	0.008777	1.74056	2	1700.81	2.49903	25.8089	2
	High	VNQAYVIGTSTK	1	3	1	Q9C9C5		0	1.11353e+09	0.002	0.0202	1.11417	2	1280.69	4.35685	31.2757	0
P60039	60S ribosomal protein L7-3 OS=Arabidopsis thaliana GN=RPL7C PE=2 SV=1 - [RL73_ARATH]	1.69704	5.79	3	1	1	1	1.32441e+08	242	27.9224	9.93506
	A2	Sequence	# PSMs	# Proteins	# Protein Groups	Protein Group Accessions	Modifications	ΔCn	Area	q-Value	PEP	XCorr	Charge	MH+ [Da]	ΔM [ppm]	RT [min]	# Missed Cleavages
	High	RVEPYVTYGYPNLK	1	3	1	P60039		0	1.32441e+08	0.002	0.01395	1.69704	2	1698.89	3.03905	44.1153	1
P49211	60S ribosomal protein L32-1 OS=Arabidopsis thaliana GN=RPL32A PE=2 SV=2 - [RL321_ARATH]	1.69459	19.55	2	2	2	2	3.16622e+08	133	15.4935	10.8872
	A2	Sequence	# PSMs	# Proteins	# Protein Groups	Protein Group Accessions	Modifications	ΔCn	Area	q-Value	PEP	XCorr	Charge	MH+ [Da]	ΔM [ppm]	RT [min]	# Missed Cleavages
	High	GVTLmPNVGYGSDKK	1	2	1	P49211	M5(Oxidation)	0	6.58048e+07	0	0.0006431	1.69459	2	1581.8	0.874655	32.8737	1
	High	ASQLDVVVTNR	1	1	1	P49211		0	5.67439e+08	0.002	0.03858	0.745	2	1201.66	5.20641	36.6169	0
F4IHJ8	40S ribosomal protein S25-2 OS=Arabidopsis thaliana GN=At2g21580 PE=2 SV=1 - [F4IHJ8_ARATH]	1.63196	34.58	4	2	3	4	2.85214e+08	107	11.9335	10.6821
	A2	Sequence	# PSMs	# Proteins	# Protein Groups	Protein Group Accessions	Modifications	ΔCn	Area	q-Value	PEP	XCorr	Charge	MH+ [Da]	ΔM [ppm]	RT [min]	# Missed Cleavages
	High	LITPSILSDR	2	6	2	B3H4B6;F4IHJ8		0	713403088	0	0.0002239	1.63196	2	1114.65	3.79061	50.104	0
	High	mVSAHSSQQIYTR	1	3	1	F4IHJ8	M1(Oxidation)	0	8.54267e+07	0	0.0004212	1.51107	2	1523.73	1.89126	22.0324	0
	High	VNNMVLFDQGTYDK	1	2	1	F4IHJ8		0	56811470	0.001	0.008269	0.721219	2	1643.78	3.51088	51.1099	0
F4IGR3	60S acidic ribosomal protein P2-2 OS=Arabidopsis thaliana GN=At2g27710 PE=2 SV=1 - [F4IGR3_ARATH]	1.62093	20.41	2	1	1	1	1.5319e+07	98	10.2373	4.67822
	A2	Sequence	# PSMs	# Proteins	# Protein Groups	Protein Group Accessions	Modifications	ΔCn	Area	q-Value	PEP	XCorr	Charge	MH+ [Da]	ΔM [ppm]	RT [min]	# Missed Cleavages
	High	TILGSVGAETEDSQIELLLK	1	2	1	F4IGR3		0	1.5319e+07	0	2.995e-06	1.62093	2	2116.15	3.35237	73.5725	0
P42791	60S ribosomal protein L18-2 OS=Arabidopsis thaliana GN=RPL18B PE=1 SV=2 - [RL182_ARATH]	1.60915	14.44	2	2	2	3	8.27195e+07	187	20.9127	10.9751
	A2	Sequence	# PSMs	# Proteins	# Protein Groups	Protein Group Accessions	Modifications	ΔCn	Area	q-Value	PEP	XCorr	Charge	MH+ [Da]	ΔM [ppm]	RT [min]	# Missed Cleavages
	High	AGGEcLTFDQLALR	1	2	1	P42791	C5(Carbamidomethyl)	0	113801909	0	1.079e-05	1.60915	2	1550.77	3.30342	57.9672	0
	High	IAVLVGTITDDLR	2	2	1	P42791		0	5.16372e+07	0.002	0.0167	1.0166	2	1385.8	2.32131	64.0179	0
O22173	Polyadenylate-binding protein 4 OS=Arabidopsis thaliana GN=PAB4 PE=1 SV=1 - [PABP4_ARATH]	0	3.47	1	1	1	1	2.77805e+06	662	71.6071	6.85889
	A2	Sequence	# PSMs	# Proteins	# Protein Groups	Protein Group Accessions	Modifications	ΔCn	Area	q-Value	PEP	XCorr	Charge	MH+ [Da]	ΔM [ppm]	RT [min]	# Missed Cleavages
	High	DAATNTSLGYGYVNYSNTDDAEK	1	1	1	O22173		0	2.77805e+06	0.002	0.04166	1.02759	2	2469.07	2.46954	51.2159	0
P0CJ46	Actin-1 OS=Arabidopsis thaliana GN=ACT1 PE=1 SV=1 - [ACT1_ARATH]	0	11.14	5	1	4	4	4.81544e+07	377	41.7709	5.49072
	A2	Sequence	# PSMs	# Proteins	# Protein Groups	Protein Group Accessions	Modifications	ΔCn	Area	q-Value	PEP	XCorr	Charge	MH+ [Da]	ΔM [ppm]	RT [min]	# Missed Cleavages
	High	AEYDESGPSIVHR	1	4	2	P53494;P0CJ46		0	7.73869e+07	0	0.004712	1.60305	3	1459.68	2.50625	29.3427	0
	High	VAPEEHPILLTEAPLNPK	1	1	1	P0CJ46		0	4.6807e+07	0	0.006335	0.917105	2	1968.08	1.7237	50.5967	0
	High	AEYDESGPSIVHRK	1	4	2	P53494;P0CJ46		0	2.02692e+07	0.002	0.0207	1.18645	2	1587.78	4.73472	23.8946	1
	High	IKVVAPPERK	1	9	2	P53494;P0CJ46		0	0	0.002	0.06715	0.993001	2	1136.72	1.88207	22.0934	2
P53494	Actin-4 OS=Arabidopsis thaliana GN=ACT4 PE=1 SV=1 - [ACT4_ARATH]	0	11.14	9	1	4	5	1.67037e+08	377	41.7519	5.57959
	A2	Sequence	# PSMs	# Proteins	# Protein Groups	Protein Group Accessions	Modifications	ΔCn	Area	q-Value	PEP	XCorr	Charge	MH+ [Da]	ΔM [ppm]	RT [min]	# Missed Cleavages
	High	AEYDESGPSIVHR	1	4	2	P53494;P0CJ46		0	7.73869e+07	0	0.004712	1.60305	3	1459.68	2.50625	29.3427	0
	High	VAPEEHPVLLTEAPLNPK	2	5	1	P53494		0	4.03455e+08	0	0.0007154	1.25575	2	1954.07	1.8738	48.1187	0
	High	AEYDESGPSIVHRK	1	4	2	P53494;P0CJ46		0	2.02692e+07	0.002	0.0207	1.18645	2	1587.78	4.73472	23.8946	1
	High	IKVVAPPERK	1	9	2	P53494;P0CJ46		0	0	0.002	0.06715	0.993001	2	1136.72	1.88207	22.0934	2
P83483	ATP synthase subunit beta-1, mitochondrial OS=Arabidopsis thaliana GN=At5g08670 PE=1 SV=1 - [ATPBM_ARATH]	0	10.79	3	3	3	3	1.35384e+07	556	59.634	6.62451
	A2	Sequence	# PSMs	# Proteins	# Protein Groups	Protein Group Accessions	Modifications	ΔCn	Area	q-Value	PEP	XCorr	Charge	MH+ [Da]	ΔM [ppm]	RT [min]	# Missed Cleavages
	High	IPSAVGYQPTLASDLGALQER	1	3	1	P83483		0	5.89427e+06	0	0.0009502	0.842187	2	2186.15	3.70359	64.6562	0
	High	QISELGIYPAVDPLDSTSR	1	3	1	P83483		0	9.99678e+06	0.002	0.05942	0.734696	2	2061.06	3.26382	85.7197	0
	High	DAPALVDLATGQEILATGIK	1	3	1	P83483		0	24724276	0.002	0.03649	0.490508	2	1996.1	4.17237	81.0392	0
Q96250	ATP synthase subunit gamma, mitochondrial OS=Arabidopsis thaliana GN=ATPC PE=2 SV=1 - [ATPG3_ARATH]	0	6.77	1	1	1	1	1.42648e+06	325	35.4256	8.89502
	A2	Sequence	# PSMs	# Proteins	# Protein Groups	Protein Group Accessions	Modifications	ΔCn	Area	q-Value	PEP	XCorr	Charge	MH+ [Da]	ΔM [ppm]	RT [min]	# Missed Cleavages
	High	QASITTELIEIISGASALEAAK	1	1	1	Q96250		0	1.42648e+06	0.002	0.02575	0.835888	2	2216.21	3.00357	107.642	0
Q9XEE6	Zinc finger CCCH domain-containing protein 29 OS=Arabidopsis thaliana GN=At2g40140 PE=2 SV=1 - [C3H29_ARATH]	0	3.85	1	1	1	1	1.04545e+07	597	66.111	7.04932
	A2	Sequence	# PSMs	# Proteins	# Protein Groups	Protein Group Accessions	Modifications	ΔCn	Area	q-Value	PEP	XCorr	Charge	MH+ [Da]	ΔM [ppm]	RT [min]	# Missed Cleavages
	High	TPLMVAAMYGSMEVLNYIIATGR	1	1	1	Q9XEE6		0	1.04545e+07	0.002	0.05231	1.05535	2	2501.26	1.59777	43.8702	0
Q8GXX7	Zinc finger CCCH domain-containing protein 33 OS=Arabidopsis thaliana GN=ZFN1 PE=1 SV=1 - [C3H33_ARATH]	0	5.29	1	1	1	1	3054701	397	44.1528	7.82568
	A2	Sequence	# PSMs	# Proteins	# Protein Groups	Protein Group Accessions	Modifications	ΔCn	Area	q-Value	PEP	XCorr	Charge	MH+ [Da]	ΔM [ppm]	RT [min]	# Missed Cleavages
	High	VFTYDNTASETDEVVETSTGK	1	1	1	Q8GXX7		0	3054701	0	5.007e-05	0.901936	2	2293.04	2.85581	50.7111	0
Q3B724	Callose synthase 5 OS=Arabidopsis thaliana GN=CALS5 PE=1 SV=1 - [CALS5_ARATH]	0	1.72	1	1	1	1	3.75224e+06	1923	220.519	8.99756
	A2	Sequence	# PSMs	# Proteins	# Protein Groups	Protein Group Accessions	Modifications	ΔCn	Area	q-Value	PEP	XCorr	Charge	MH+ [Da]	ΔM [ppm]	RT [min]	# Missed Cleavages
	High	DVQEKNEIYAPYNILPLDSAGASQSVMQLEEVK	1	1	1	Q3B724		0	3.75224e+06	0	0.003034	0.963329	3	3678.84	6.1067	77.2521	1
Q1PE17	Calcium-dependent protein kinase 18 OS=Arabidopsis thaliana GN=CPK18 PE=2 SV=1 - [CDPKI_ARATH]	0	8.8	2	2	4	5	9.01298e+09	534	60.1762	8.57275
	A2	Sequence	# PSMs	# Proteins	# Protein Groups	Protein Group Accessions	Modifications	ΔCn	Area	q-Value	PEP	XCorr	Charge	MH+ [Da]	ΔM [ppm]	RT [min]	# Missed Cleavages
	High	EGGEASEVPIDISVLNNMR	1	2	1	Q1PE17		0.037	1.10635e+08	0	0.004016	1.04275	3	2029.99	1.76643	73.6923	0
	High	DMKPENFLFK	1	6	3	Q1PE17;Q7XJR9;Q9FKW4-3		0	0	0.001	0.0113	1.57352	2	1268.64	4.71935	50.9078	0
	High	DmKPENFLFK	1	6	3	Q1PE17;Q7XJR9;Q9FKW4-3	M2(Oxidation)	0	2.69182e+10	0.002	0.03025	1.39643	2	1284.63	4.05779	41.7309	0
	High	FQDIVGSAYYVAPEVLKR	1	2	1	Q1PE17		0	967192	0.002	0.01931	1.23088	2	2055.07	-10.8902	63.1144	1
	High	FQDIVGSAYYVAPEVLK	1	2	1	Q1PE17		0	1.00786e+07	0.008	0.1427	0.744334	2	1899	2.70217	67.8663	0
Q9LXS6	Citrate synthase 2, peroxisomal OS=Arabidopsis thaliana GN=CSY2 PE=2 SV=1 - [CISY2_ARATH]	0	3.7	1	1	1	1	6.16308e+06	514	56.5672	8.6167
	A2	Sequence	# PSMs	# Proteins	# Protein Groups	Protein Group Accessions	Modifications	ΔCn	Area	q-Value	PEP	XCorr	Charge	MH+ [Da]	ΔM [ppm]	RT [min]	# Missed Cleavages
	High	MLAEIGTAENIPDFIEGVK	1	1	1	Q9LXS6		0	6.16308e+06	0.002	0.01856	0.493334	2	2047.05	3.60449	74.3288	0
Q84XF3	Dynamin-related protein 1B OS=Arabidopsis thaliana GN=DRP1B PE=1 SV=1 - [DRP1B_ARATH]	0	2.13	1	1	1	1	42117123	610	68.0415	7.76709
	A2	Sequence	# PSMs	# Proteins	# Protein Groups	Protein Group Accessions	Modifications	ΔCn	Area	q-Value	PEP	XCorr	Charge	MH+ [Da]	ΔM [ppm]	RT [min]	# Missed Cleavages
	High	VEVSGAAVDSLDR	1	1	1	Q84XF3		0	42117123	0.002	0.01525	0.847003	2	1317.67	4.01171	39.0362	0
Q0WUV7	GDSL esterase/lipase EXL4 OS=Arabidopsis thaliana GN=EXL4 PE=1 SV=1 - [EXL4_ARATH]	0	9.04	1	2	2	2	8.24334e+07	343	37.8865	9.80322
	A2	Sequence	# PSMs	# Proteins	# Protein Groups	Protein Group Accessions	Modifications	ΔCn	Area	q-Value	PEP	XCorr	Charge	MH+ [Da]	ΔM [ppm]	RT [min]	# Missed Cleavages
	High	VFSDIVAEGLGIK	1	1	1	Q0WUV7		0	6.70142e+07	0	9.093e-05	1.55323	2	1347.76	2.86669	66.1999	0
	High	TGVcFASGGAGVDPVTSK	1	1	1	Q0WUV7	C4(Carbamidomethyl)	0	9.78526e+07	0.002	0.01488	0.744429	2	1709.82	3.74086	44.3242	0
Q8LPS1	Long chain acyl-CoA synthetase 6, peroxisomal OS=Arabidopsis thaliana GN=LACS6 PE=1 SV=1 - [LACS6_ARATH]	0	3	1	1	1	1	1.29566e+07	701	76.555	7.92822
	A2	Sequence	# PSMs	# Proteins	# Protein Groups	Protein Group Accessions	Modifications	ΔCn	Area	q-Value	PEP	XCorr	Charge	MH+ [Da]	ΔM [ppm]	RT [min]	# Missed Cleavages
	High	AVTLVLEPFTLENGLLTPTFK	1	1	1	Q8LPS1		0	1.29566e+07	0.007	0.1355	0.496667	2	2303.29	0.963181	88.8757	0
Q9SR02	Mediator of RNA polymerase II transcription subunit 14 OS=Arabidopsis thaliana GN=MED14 PE=1 SV=1 - [MED14_ARATH]	0	5.4	1	1	1	1	633085	1703	185.393	7.41553
	A2	Sequence	# PSMs	# Proteins	# Protein Groups	Protein Group Accessions	Modifications	ΔCn	Area	q-Value	PEP	XCorr	Charge	MH+ [Da]	ΔM [ppm]	RT [min]	# Missed Cleavages
	High	LTAGPLHALAAATRPARASTATGmPVVPATASSRQSNQIQQTQGIIAPSTLAAPNATGQSASATSGNTVASSAPSPLGGGFHGVAMLAAAGR	1	1	1	Q9SR02	M24(Oxidation)	0	633085	0.005	0.1126	0.271839	5	8744.54	6.80326	100.627	2
Q9SRV5	5-methyltetrahydropteroyltriglutamate--homocysteine methyltransferase 2 OS=Arabidopsis thaliana GN=MS2 PE=1 SV=1 - [METE2_ARATH]	0	2.75	1	1	1	1	4.35574e+06	765	84.5306	6.50732
	A2	Sequence	# PSMs	# Proteins	# Protein Groups	Protein Group Accessions	Modifications	ΔCn	Area	q-Value	PEP	XCorr	Charge	MH+ [Da]	ΔM [ppm]	RT [min]	# Missed Cleavages
	High	ALAGQTNESFFTANADALSSR	1	1	1	Q9SRV5		0	4.35574e+06	0	4.08e-05	1.35693	2	2171.05	5.04806	56.8953	0
Q9FMU6	Mitochondrial phosphate carrier protein 3, mitochondrial OS=Arabidopsis thaliana GN=MPT3 PE=1 SV=1 - [MPCP3_ARATH]	0	6.4	1	1	1	1	4.24779e+06	375	40.0635	9.20264
	A2	Sequence	# PSMs	# Proteins	# Protein Groups	Protein Group Accessions	Modifications	ΔCn	Area	q-Value	PEP	XCorr	Charge	MH+ [Da]	ΔM [ppm]	RT [min]	# Missed Cleavages
	High	VFVGLPTTGGVAPAPAIAATEAKA	1	1	1	Q9FMU6		0	4.24779e+06	0.002	0.07542	0.248333	2	2209.23	3.3681	65.6624	1
P49063	Exopolygalacturonase clone GBGA483 OS=Arabidopsis thaliana GN=At3g07850 PE=2 SV=2 - [PGLR2_ARATH]	0	6.53	2	2	2	2	1.4959e+08	444	45.5714	8.30908
	A2	Sequence	# PSMs	# Proteins	# Protein Groups	Protein Group Accessions	Modifications	ΔCn	Area	q-Value	PEP	XCorr	Charge	MH+ [Da]	ΔM [ppm]	RT [min]	# Missed Cleavages
	High	VSGAKPGAAVDVK	1	1	1	P49063		0	2.00584e+07	0.005	0.1033	0.67728	2	1198.68	2.37016	21.6919	0
	High	NAATAVGGAAASVGAK	1	2	1	P49063		0	2.79122e+08	0.006	0.1319	0.248333	2	1315.7	3.83399	31.1422	0
Q9M8Z8	Probable pectate lyase 8 OS=Arabidopsis thaliana GN=At3g07010 PE=2 SV=1 - [PLY8_ARATH]	0	5.05	1	1	1	1	2.94487e+06	416	46.1447	8.33838
	A2	Sequence	# PSMs	# Proteins	# Protein Groups	Protein Group Accessions	Modifications	ΔCn	Area	q-Value	PEP	XCorr	Charge	MH+ [Da]	ΔM [ppm]	RT [min]	# Missed Cleavages
	High	FYVVTDPGDDDPVNPIPGTLR	1	1	1	Q9M8Z8		0	2.94487e+06	0.002	0.05923	0.787736	2	2287.13	4.31523	68.0607	0
O64510	Probable pectate lyase 6 OS=Arabidopsis thaliana GN=At2g02720 PE=2 SV=1 - [PLY6_ARATH]	0	2.42	1	1	1	1	6.12573e+07	455	51.2253	9.5249
	A2	Sequence	# PSMs	# Proteins	# Protein Groups	Protein Group Accessions	Modifications	ΔCn	Area	q-Value	PEP	XCorr	Charge	MH+ [Da]	ΔM [ppm]	RT [min]	# Missed Cleavages
	High	KFAIRPQPGTK	1	1	1	O64510		0	6.12573e+07	0.002	0.06747	0.834539	2	1242.73	1.04489	22.845	1
Q9SH76	ATPase 6, plasma membrane-type OS=Arabidopsis thaliana GN=AHA6 PE=2 SV=1 - [PMA6_ARATH]	0	1.9	1	1	1	1	1.55122e+07	949	104.946	6.18896
	A2	Sequence	# PSMs	# Proteins	# Protein Groups	Protein Group Accessions	Modifications	ΔCn	Area	q-Value	PEP	XCorr	Charge	MH+ [Da]	ΔM [ppm]	RT [min]	# Missed Cleavages
	High	WGEQEAAILVPGDLISIK	1	1	1	Q9SH76		0	1.55122e+07	0	0.003291	1.34095	2	1939.06	4.2938	78.1417	0
Q9LY18	Probable pectinesterase 49 OS=Arabidopsis thaliana GN=PME49 PE=2 SV=1 - [PME49_ARATH]	0	5.82	1	1	1	1	1.47328e+06	361	39.6332	9.1001
	A2	Sequence	# PSMs	# Proteins	# Protein Groups	Protein Group Accessions	Modifications	ΔCn	Area	q-Value	PEP	XCorr	Charge	MH+ [Da]	ΔM [ppm]	RT [min]	# Missed Cleavages
	High	VVYSYTEMSSVVNPSGWQENR	1	1	1	Q9LY18		0	1.47328e+06	0.002	0.04154	0.460602	2	2432.13	4.38333	62.1513	0
Q9LSP1	Probable pectinesterase 67 OS=Arabidopsis thaliana GN=PME67 PE=2 SV=1 - [PME67_ARATH]	0	3.49	1	1	1	1	8.76711e+06	344	38.7876	8.80713
	A2	Sequence	# PSMs	# Proteins	# Protein Groups	Protein Group Accessions	Modifications	ΔCn	Area	q-Value	PEP	XCorr	Charge	MH+ [Da]	ΔM [ppm]	RT [min]	# Missed Cleavages
	High	VKPYGSITAHHR	1	1	1	Q9LSP1		0	8.76711e+06	0.002	0.03047	1.05336	2	1365.74	2.10243	20.8184	0
Q9C884	Probable methyltransferase PMT18 OS=Arabidopsis thaliana GN=At1g33170 PE=2 SV=1 - [PMTI_ARATH]	0	2.66	1	1	1	1	1.38564e+07	639	73.1394	6.7417
	A2	Sequence	# PSMs	# Proteins	# Protein Groups	Protein Group Accessions	Modifications	ΔCn	Area	q-Value	PEP	XCorr	Charge	MH+ [Da]	ΔM [ppm]	RT [min]	# Missed Cleavages
	High	SQEDLKQEQDSIEDAAR	1	1	1	Q9C884		0	1.38564e+07	0.001	0.01231	1.48933	2	1961.92	5.44956	35.427	1
Q84WM7	Pectinesterase PPME1 OS=Arabidopsis thaliana GN=PPME1 PE=1 SV=1 - [PPME1_ARATH]	0	4.16	2	1	1	1	3.16826e+07	361	39.1168	8.57275
	A2	Sequence	# PSMs	# Proteins	# Protein Groups	Protein Group Accessions	Modifications	ΔCn	Area	q-Value	PEP	XCorr	Charge	MH+ [Da]	ΔM [ppm]	RT [min]	# Missed Cleavages
	High	KGLDPALVAAEAAPR	1	2	1	Q84WM7		0	3.16826e+07	0.002	0.01657	1.54791	3	1478.84	3.62787	44.5827	1
Q8VZ40	U-box domain-containing protein 14 OS=Arabidopsis thaliana GN=PUB14 PE=1 SV=1 - [PUB14_ARATH]	0	1.74	1	1	1	1	14082750	632	69.3539	5.17334
	A2	Sequence	# PSMs	# Proteins	# Protein Groups	Protein Group Accessions	Modifications	ΔCn	Area	q-Value	PEP	XCorr	Charge	MH+ [Da]	ΔM [ppm]	RT [min]	# Missed Cleavages
	High	IALDSSLELFR	1	1	1	Q8VZ40		0	14082750	0.002	0.06152	0.881864	2	1263.7	8.20462	57.1398	0
Q9SFU1	60S ribosomal protein L13a-1 OS=Arabidopsis thaliana GN=RPL13AA PE=2 SV=1 - [R13A1_ARATH]	0	12.14	5	2	2	2	7.68009e+07	206	23.4508	10.4038
	A2	Sequence	# PSMs	# Proteins	# Protein Groups	Protein Group Accessions	Modifications	ΔCn	Area	q-Value	PEP	XCorr	Charge	MH+ [Da]	ΔM [ppm]	RT [min]	# Missed Cleavages
	High	mNTKPSHGPIHFR	1	5	1	Q9SFU1	M1(Oxidation)	0	1.08195e+08	0	0.0001398	1.72563	3	1537.77	0.843234	22.1203	0
	High	DLLNGQNIVVVR	1	2	1	Q9SFU1		0	4.54067e+07	0	0.0001209	1.24734	2	1339.77	3.31245	57.9819	0
P42798	40S ribosomal protein S15a-1 OS=Arabidopsis thaliana GN=RPS15AA PE=2 SV=2 - [R15A1_ARATH]	0	16.92	2	2	2	4	4.46374e+08	130	14.7949	9.89111
	A2	Sequence	# PSMs	# Proteins	# Protein Groups	Protein Group Accessions	Modifications	ΔCn	Area	q-Value	PEP	XCorr	Charge	MH+ [Da]	ΔM [ppm]	RT [min]	# Missed Cleavages
	High	HGYIGEFEYVDDHR	3	2	1	P42798		0	4.72917e+08	0	0.006363	1.1133	2	1736.78	5.22055	40.3241	0
	High	EIEGWTAR	1	2	1	P42798		0	419830958	0.002	0.0291	0.986457	2	961.478	4.10666	31.5275	0
Q8L7K0	60S ribosomal protein L18a-1 OS=Arabidopsis thaliana GN=RPL18AA PE=2 SV=1 - [R18A1_ARATH]	0	15.17	2	1	2	3	5.54721e+07	178	21.2703	10.4331
	A2	Sequence	# PSMs	# Proteins	# Protein Groups	Protein Group Accessions	Modifications	ΔCn	Area	q-Value	PEP	XCorr	Charge	MH+ [Da]	ΔM [ppm]	RT [min]	# Missed Cleavages
	High	DTTLNGAVEQMYTEMASR	1	3	2	Q8L7K0;P51418		0	2.19507e+07	0	0.0008175	1.17331	2	2016.9	0.899319	72.2524	0
	High	DTTLNGAVEQmYTEMASR	1	3	2	Q8L7K0;P51418	M11(Oxidation)	0	1.17817e+07	0	0.004338	1.10895	2	2032.9	0.931653	54.6424	0
	High	LHQYQVVGR	1	1	1	Q8L7K0		0	8.89934e+07	0.008	0.1384	0.920018	2	1099.6	2.90844	23.5014	0
P51418	60S ribosomal protein L18a-2 OS=Arabidopsis thaliana GN=RPL18AB PE=2 SV=2 - [R18A2_ARATH]	0	27.53	2	2	3	4	1.75531e+08	178	21.2934	10.4771
	A2	Sequence	# PSMs	# Proteins	# Protein Groups	Protein Group Accessions	Modifications	ΔCn	Area	q-Value	PEP	XCorr	Charge	MH+ [Da]	ΔM [ppm]	RT [min]	# Missed Cleavages
	High	ALPTEKDVQPK	1	1	1	P51418		0	4.99128e+08	0	0.001944	1.48335	2	1225.68	3.00188	24.2272	1
	High	DTTLNGAVEQMYTEMASR	1	3	2	Q8L7K0;P51418		0	2.19507e+07	0	0.0008175	1.17331	2	2016.9	0.899319	72.2524	0
	High	DTTLNGAVEQmYTEMASR	1	3	2	Q8L7K0;P51418	M11(Oxidation)	0	1.17817e+07	0	0.004338	1.10895	2	2032.9	0.931653	54.6424	0
	High	SNGQMLAINEIYEKNPTTIK	1	1	1	P51418		0	5.51537e+06	0.005	0.09214	0.49481	2	2264.17	5.72635	52.085	1
P59271	Ubiquitin-40S ribosomal protein S27a-1 OS=Arabidopsis thaliana GN=RPS27AA PE=1 SV=2 - [R27AA_ARATH]	0	5.13	3	1	1	1	2.43928e+08	156	17.6605	9.75928
	A2	Sequence	# PSMs	# Proteins	# Protein Groups	Protein Group Accessions	Modifications	ΔCn	Area	q-Value	PEP	XCorr	Charge	MH+ [Da]	ΔM [ppm]	RT [min]	# Missed Cleavages
	High	LAVLQFYK	1	3	1	P59271		0	2.43928e+08	0.003	0.08157	1.17474	2	981.58	2.817	52.5266	0
P51422	60S ribosomal protein L35a-4 OS=Arabidopsis thaliana GN=RPL35AD PE=3 SV=2 - [R35A4_ARATH]	0	22.52	2	1	1	1	1.27974e+08	111	12.7768	10.6821
	A2	Sequence	# PSMs	# Proteins	# Protein Groups	Protein Group Accessions	Modifications	ΔCn	Area	q-Value	PEP	XCorr	Charge	MH+ [Da]	ΔM [ppm]	RT [min]	# Missed Cleavages
	High	SNQYPNTSLVQIEGVNTQEEVNWYK	1	2	1	P51422		0	1.27974e+08	0	0.0005674	1.7018	3	2940.41	2.5133	65.1546	0
Q03251	Glycine-rich RNA-binding protein 8 OS=Arabidopsis thaliana GN=RBG8 PE=1 SV=1 - [RBG8_ARATH]	0	20.71	3	2	2	2	2.28476e+07	169	16.5685	5.68115
	A2	Sequence	# PSMs	# Proteins	# Protein Groups	Protein Group Accessions	Modifications	ΔCn	Area	q-Value	PEP	XCorr	Charge	MH+ [Da]	ΔM [ppm]	RT [min]	# Missed Cleavages
	High	SGGGGGYSGGGGGGYSGGGGGGYER	1	1	1	Q03251		0	4.54832e+06	0	0.0008805	1.12513	2	2023.81	-1.77573	24.6741	0
	High	VITVNEAQSR	1	3	1	Q03251		0	4.11468e+07	0.001	0.01153	0.933731	2	1116.6	3.01116	24.1535	0
Q8LA13	DEAD-box ATP-dependent RNA helicase 11 OS=Arabidopsis thaliana GN=RH11 PE=1 SV=1 - [RH11_ARATH]	0	6.37	1	2	2	2	7.15888e+06	612	65.9846	6.68311
	A2	Sequence	# PSMs	# Proteins	# Protein Groups	Protein Group Accessions	Modifications	ΔCn	Area	q-Value	PEP	XCorr	Charge	MH+ [Da]	ΔM [ppm]	RT [min]	# Missed Cleavages
	High	SLAELMQEANQEVPEWLTR	1	1	1	Q8LA13		0	3.2644e+06	0	0.0008438	1.04873	2	2244.1	1.8967	82.206	0
	High	TGYGYGAGGGGGGGGGWNNR	1	1	1	Q8LA13		0	11053357	0.001	0.01045	0.695437	2	1771.75	7.16098e-05	32.2459	0
Q9FF90	60S ribosomal protein L13-3 OS=Arabidopsis thaliana GN=RPL13D PE=1 SV=1 - [RL133_ARATH]	0	12.62	1	1	1	2	9.11995e+06	206	23.4709	11.0044
	A2	Sequence	# PSMs	# Proteins	# Protein Groups	Protein Group Accessions	Modifications	ΔCn	Area	q-Value	PEP	XCorr	Charge	MH+ [Da]	ΔM [ppm]	RT [min]	# Missed Cleavages
	High	AGDSTPEELANATQVQGDYmPIASVK	1	1	1	Q9FF90	M20(Oxidation)	0	6.13091e+06	0	1.503e-05	1.08826	2	2708.29	5.20038	57.335	0
	High	AGDSTPEELANATQVQGDYMPIASVK	1	1	1	Q9FF90		0	9.11995e+06	0	0.004196	0.887866	2	2692.29	4.70277	63.3319	0
Q9SIM4	60S ribosomal protein L14-1 OS=Arabidopsis thaliana GN=RPL14A PE=2 SV=1 - [RL141_ARATH]	0	16.42	2	2	2	2	1.9799e+08	134	15.4967	10.1255
	A2	Sequence	# PSMs	# Proteins	# Protein Groups	Protein Group Accessions	Modifications	ΔCn	Area	q-Value	PEP	XCorr	Charge	MH+ [Da]	ΔM [ppm]	RT [min]	# Missed Cleavages
	High	ALVDAPDMER	1	2	1	Q9SIM4		0	3.79444e+08	0	0.003659	1.18619	2	1116.54	3.8146	38.2067	0
	High	LVVIVDVVDQNR	1	2	1	Q9SIM4		0	1.65369e+07	0	0.0009213	1.03805	2	1368.79	5.1595	57.4263	0
O23515	60S ribosomal protein L15-1 OS=Arabidopsis thaliana GN=RPL15A PE=2 SV=1 - [RL151_ARATH]	0	6.86	2	1	1	1	3.42146e+08	204	24.2242	11.4438
	A2	Sequence	# PSMs	# Proteins	# Protein Groups	Protein Group Accessions	Modifications	ΔCn	Area	q-Value	PEP	XCorr	Charge	MH+ [Da]	ΔM [ppm]	RT [min]	# Missed Cleavages
	High	VVNSYWLNEDSTYK	1	2	1	O23515		0	3.42146e+08	0	0.0001626	1.27076	2	1717.81	1.62219	48.5012	0
Q9LUQ6	60S ribosomal protein L19-2 OS=Arabidopsis thaliana GN=RPL19B PE=2 SV=1 - [RL192_ARATH]	0	11.48	1	1	1	1	2.69673e+07	209	24.3143	11.2388
	A2	Sequence	# PSMs	# Proteins	# Protein Groups	Protein Group Accessions	Modifications	ΔCn	Area	q-Value	PEP	XCorr	Charge	MH+ [Da]	ΔM [ppm]	RT [min]	# Missed Cleavages
	High	LAQGPGGGETTTPAGAPQQPEVTK	1	1	1	Q9LUQ6		0	2.69673e+07	0	0.0007427	1.37259	2	2292.15	3.31268	36.3572	0
P51414	60S ribosomal protein L26-1 OS=Arabidopsis thaliana GN=RPL26A PE=2 SV=2 - [RL261_ARATH]	0	9.59	1	1	1	1	930453404	146	16.9342	10.7847
	A2	Sequence	# PSMs	# Proteins	# Protein Groups	Protein Group Accessions	Modifications	ΔCn	Area	q-Value	PEP	XCorr	Charge	MH+ [Da]	ΔM [ppm]	RT [min]	# Missed Cleavages
	High	VNGTTVNVGIQPSK	1	1	1	P51414		0	930453404	0.002	0.05015	0.496667	2	1413.77	2.08613	34.2847	0
Q9FJX2	60S ribosomal protein L26-2 OS=Arabidopsis thaliana GN=RPL26B PE=2 SV=1 - [RL262_ARATH]	0	7.53	1	1	1	1	2.71235e+07	146	16.78	11.1216
	A2	Sequence	# PSMs	# Proteins	# Protein Groups	Protein Group Accessions	Modifications	ΔCn	Area	q-Value	PEP	XCorr	Charge	MH+ [Da]	ΔM [ppm]	RT [min]	# Missed Cleavages
	High	KAHFTAPSSVR	1	1	1	Q9FJX2		0	2.71235e+07	0.005	0.1006	1.37482	2	1200.65	0.65483	21.7946	1
Q9M3D2	60S ribosomal protein L35-3 OS=Arabidopsis thaliana GN=RPL35C PE=2 SV=1 - [RL353_ARATH]	0	9.76	2	1	1	1	2.61104e+08	123	14.1683	10.9165
	A2	Sequence	# PSMs	# Proteins	# Protein Groups	Protein Group Accessions	Modifications	ΔCn	Area	q-Value	PEP	XCorr	Charge	MH+ [Da]	ΔM [ppm]	RT [min]	# Missed Cleavages
	High	SIAQVLTVSSQK	1	2	1	Q9M3D2		0	2.61104e+08	0.002	0.05375	0.977328	2	1260.72	3.60366	42.7559	0
Q8LEQ0	60S acidic ribosomal protein P1-3 OS=Arabidopsis thaliana GN=RPP1C PE=1 SV=2 - [RLA13_ARATH]	0	36.28	1	2	2	2	1.54435e+07	113	11.2396	4.36084
	A2	Sequence	# PSMs	# Proteins	# Protein Groups	Protein Group Accessions	Modifications	ΔCn	Area	q-Value	PEP	XCorr	Charge	MH+ [Da]	ΔM [ppm]	RT [min]	# Missed Cleavages
	High	NVTDLImNVGAGGGGGAPVAAAAPAAGGGAAAAAPAAEEK	1	1	1	Q8LEQ0	M7(Oxidation)	0	2.95531e+07	0	0.001315	0.594279	3	3389.7	8.05963	62.7933	0
	High	RNVTDLIMNVGAGGGGGAPVAAAAPAAGGGAAAAAPAAEEK	1	1	1	Q8LEQ0		0	1.33397e+06	0.002	0.03157	0.621618	3	3529.8	4.07289	60.5096	1
Q8LCW9	60S acidic ribosomal protein P1-1 OS=Arabidopsis thaliana GN=RPP1A PE=2 SV=2 - [RLA11_ARATH]	0	34.82	1	1	1	2	6.32476e+07	112	11.1545	4.36084
	A2	Sequence	# PSMs	# Proteins	# Protein Groups	Protein Group Accessions	Modifications	ΔCn	Area	q-Value	PEP	XCorr	Charge	MH+ [Da]	ΔM [ppm]	RT [min]	# Missed Cleavages
	High	NVTDLIMNVGAGGGGGAPVAAAAPAAGGGAAAAPAAEEK	2	1	1	Q8LCW9		0	6.32476e+07	0	0.002242	1.36816	3	3302.65	2.00456	67.5374	0
P51407	60S acidic ribosomal protein P2-1 OS=Arabidopsis thaliana GN=RPP2A PE=2 SV=2 - [RLA21_ARATH]	0	28.7	3	1	1	1	5.89975e+06	115	11.4449	4.61475
	A2	Sequence	# PSMs	# Proteins	# Protein Groups	Protein Group Accessions	Modifications	ΔCn	Area	q-Value	PEP	XCorr	Charge	MH+ [Da]	ΔM [ppm]	RT [min]	# Missed Cleavages
	High	LASVPSGGGGGVAVASATSGGGGGGGAPAAESK	1	3	1	P51407		0	5.89975e+06	0.002	0.081	0.494334	2	2598.28	1.44448	40.6841	0
Q9LUK2	60S acidic ribosomal protein P2-5 OS=Arabidopsis thaliana GN=RPP2E PE=3 SV=1 - [RLA25_ARATH]	0	43.86	1	4	4	7	2.1295e+08	114	11.7519	4.56396
	A2	Sequence	# PSMs	# Proteins	# Protein Groups	Protein Group Accessions	Modifications	ΔCn	Area	q-Value	PEP	XCorr	Charge	MH+ [Da]	ΔM [ppm]	RT [min]	# Missed Cleavages
	High	EKMAALSSGGGAVAVASGGGGGAAPAAEPASVESK	1	1	1	Q9LUK2		0	3.05203e+07	0	0.000837	1.2786	3	2999.48	3.06326	44.5685	1
	High	mAALSSGGGAVAVASGGGGGAAPAAEPASVESK	1	1	1	Q9LUK2	M1(Oxidation)	0	8.86531e+07	0.001	0.0109	1.38291	3	2758.34	4.48742	44.5617	0
	High	MAALSSGGGAVAVASGGGGGAAPAAEPASVESK	2	1	1	Q9LUK2		0	2.23257e+08	0.001	0.01214	0.989377	3	2742.34	2.28099	48.5121	0
	High	LSGNENPSVADLKK	1	1	1	Q9LUK2		0	3.76647e+08	0.002	0.02228	0.882469	2	1471.78	3.91369	27.3522	1
	High	MAALSSGGGAVAVASGGGGGAAPAAEPASVESKK	1	1	1	Q9LUK2		0	2.89736e+06	0.002	0.04977	0.248333	3	2870.44	2.73229	42.5559	1
	High	EKmAALSSGGGAVAVASGGGGGAAPAAEPASVESK	1	1	1	Q9LUK2	M3(Oxidation)	0	3.89476e+07	0.006	0.1256	0.551975	3	3015.48	3.55935	40.5963	1
Q9SW09	40S ribosomal protein S10-1 OS=Arabidopsis thaliana GN=RPS10A PE=2 SV=1 - [RS101_ARATH]	0	9.04	2	1	1	1	1.51332e+08	177	19.4348	9.67139
	A2	Sequence	# PSMs	# Proteins	# Protein Groups	Protein Group Accessions	Modifications	ΔCn	Area	q-Value	PEP	XCorr	Charge	MH+ [Da]	ΔM [ppm]	RT [min]	# Missed Cleavages
	High	SAKPGGRPFGGPPGDR	1	2	1	Q9SW09		0	1.51332e+08	0.002	0.07672	1.36761	2	1552.8	0.091449	22.2804	0
O65569	40S ribosomal protein S11-2 OS=Arabidopsis thaliana GN=RPS11B PE=2 SV=2 - [RS112_ARATH]	0	7.55	1	1	1	1	8.60333e+07	159	17.9197	10.7261
	A2	Sequence	# PSMs	# Proteins	# Protein Groups	Protein Group Accessions	Modifications	ΔCn	Area	q-Value	PEP	XCorr	Charge	MH+ [Da]	ΔM [ppm]	RT [min]	# Missed Cleavages
	High	VIPAGSSSIGKK	1	1	1	O65569		0	8.60333e+07	0.002	0.04439	1.12896	2	1143.68	2.245	21.6808	1
Q9S9P1	40S ribosomal protein S12-1 OS=Arabidopsis thaliana GN=RPS12A PE=2 SV=1 - [RS121_ARATH]	0	12.5	1	1	1	1	4.86663e+07	144	15.367	5.5542
	A2	Sequence	# PSMs	# Proteins	# Protein Groups	Protein Group Accessions	Modifications	ΔCn	Area	q-Value	PEP	XCorr	Charge	MH+ [Da]	ΔM [ppm]	RT [min]	# Missed Cleavages
	High	VAQLVVLAEDcNQPDYVK	1	1	1	Q9S9P1	C11(Carbamidomethyl)	0	4.86663e+07	0	0.0001075	1.48388	2	2061.05	7.25914	56.8445	0
Q9SKZ3	40S ribosomal protein S12-2 OS=Arabidopsis thaliana GN=RPS12C PE=1 SV=1 - [RS122_ARATH]	0	12.5	1	1	1	1	5.47274e+06	144	15.3189	5.89697
	A2	Sequence	# PSMs	# Proteins	# Protein Groups	Protein Group Accessions	Modifications	ΔCn	Area	q-Value	PEP	XCorr	Charge	MH+ [Da]	ΔM [ppm]	RT [min]	# Missed Cleavages
	High	NAQLcVLAEDcNQPDYVK	1	1	1	Q9SKZ3	C5(Carbamidomethyl); C11(Carbamidomethyl)	0	5.47274e+06	0.002	0.02831	0.626251	2	2136.98	4.95582	49.9713	0
P59223	40S ribosomal protein S13-1 OS=Arabidopsis thaliana GN=RPS13A PE=2 SV=1 - [RS131_ARATH]	0	19.87	2	2	2	3	2.5054e+08	151	17.0845	10.3892
	A2	Sequence	# PSMs	# Proteins	# Protein Groups	Protein Group Accessions	Modifications	ΔCn	Area	q-Value	PEP	XCorr	Charge	MH+ [Da]	ΔM [ppm]	RT [min]	# Missed Cleavages
	High	AHGLAPEIPEDLYHLIK	1	2	1	P59223		0	2.34063e+08	0	0.0001281	1.81398	3	1916.04	4.09977	61.6828	0
	High	KGLTPSQIGVILR	2	2	1	P59223		0	267017395	0	0.004564	0.978972	2	1381.86	2.17615	47.9919	1
Q9SJ36	40S ribosomal protein S17-2 OS=Arabidopsis thaliana GN=RPS17B PE=2 SV=3 - [RS172_ARATH]	0	8.57	4	1	1	2	3.03188e+08	140	15.9415	10.0376
	A2	Sequence	# PSMs	# Proteins	# Protein Groups	Protein Group Accessions	Modifications	ΔCn	Area	q-Value	PEP	XCorr	Charge	MH+ [Da]	ΔM [ppm]	RT [min]	# Missed Cleavages
	High	ILEEVAIIPSKR	2	4	1	Q9SJ36		0	3.03188e+08	0	0.001627	1.18312	2	1367.83	4.17975	45.8712	1
Q9STY6	40S ribosomal protein S20-2 OS=Arabidopsis thaliana GN=RPS20B PE=2 SV=1 - [RS202_ARATH]	0	9.84	2	1	1	1	6.12791e+08	122	13.6845	9.71533
	A2	Sequence	# PSMs	# Proteins	# Protein Groups	Protein Group Accessions	Modifications	ΔCn	Area	q-Value	PEP	XCorr	Charge	MH+ [Da]	ΔM [ppm]	RT [min]	# Missed Cleavages
	High	VIDLFSSPDVVK	1	2	1	Q9STY6		0	6.12791e+08	0	0.0001604	1.30235	2	1318.73	4.55706	59.6597	0
P49201	40S ribosomal protein S23-2 OS=Arabidopsis thaliana GN=RPS23B PE=2 SV=2 - [RS232_ARATH]	0	27.46	2	3	3	4	2.46187e+08	142	15.7257	10.3745
	A2	Sequence	# PSMs	# Proteins	# Protein Groups	Protein Group Accessions	Modifications	ΔCn	Area	q-Value	PEP	XCorr	Charge	MH+ [Da]	ΔM [ppm]	RT [min]	# Missed Cleavages
	High	KGHAVGDIPGVR	1	2	1	P49201		0	3.31752e+08	0	0.002725	1.41124	2	1205.68	3.52127	24.4868	1
	High	IAAFVPNDGcLNYIEENDEVLIAGFGR	2	2	1	P49201	C10(Carbamidomethyl)	0	8.14369e+07	0	0.0001614	1.314	2	2996.45	1.82493	84.0965	0
	High	GHAVGDIPGVR	1	2	1	P49201		0	3.25373e+08	0.005	0.1129	0.773633	2	1077.58	2.91966	28.2381	0
Q8LC83	40S ribosomal protein S24-2 OS=Arabidopsis thaliana GN=RPS24B PE=2 SV=2 - [RS242_ARATH]	0	20.3	1	1	3	4	4.65482e+08	133	15.4095	10.521
	A2	Sequence	# PSMs	# Proteins	# Protein Groups	Protein Group Accessions	Modifications	ΔCn	Area	q-Value	PEP	XCorr	Charge	MH+ [Da]	ΔM [ppm]	RT [min]	# Missed Cleavages
	High	KQFVIDVLHPGR	2	2	2	Q9SS17;Q8LC83		0	5.49139e+08	0	0.003302	1.34863	3	1408.81	3.85021	42.917	1
	High	SSGYGLIYDTVENAK	1	1	1	Q8LC83		0	7.28815e+08	0.002	0.0413	0.7537	2	1616.78	-0.510123	54.9059	0
	High	QFVIDVLHPGR	1	2	2	Q9SS17;Q8LC83		0	1.18493e+08	0.008	0.1386	0.244667	2	1280.72	4.62651	51.747	0
P49689	40S ribosomal protein S30 OS=Arabidopsis thaliana GN=RPS30A PE=3 SV=3 - [RS30_ARATH]	0	16.13	1	1	1	1	1.22685e+08	62	6.88293	12.2349
	A2	Sequence	# PSMs	# Proteins	# Protein Groups	Protein Group Accessions	Modifications	ΔCn	Area	q-Value	PEP	XCorr	Charge	MH+ [Da]	ΔM [ppm]	RT [min]	# Missed Cleavages
	High	FVTAVVGFGK	1	1	1	P49689		0	1.22685e+08	0.002	0.01953	1.14649	2	1024.59	3.37294	49.1454	0
Q8LD03	40S ribosomal protein S7-3 OS=Arabidopsis thaliana GN=RPS7C PE=1 SV=2 - [RS73_ARATH]	0	11.58	1	1	1	2	2.28416e+06	190	22.0468	9.74463
	A2	Sequence	# PSMs	# Proteins	# Protein Groups	Protein Group Accessions	Modifications	ΔCn	Area	q-Value	PEP	XCorr	Charge	MH+ [Da]	ΔM [ppm]	RT [min]	# Missed Cleavages
	High	TLTSVHEAmLEDVAFPAEIVGK	1	1	1	Q8LD03	M9(Oxidation)	0	713054	0.002	0.02429	0.78747	2	2373.21	5.84899	61.9932	0
	High	TLTSVHEAMLEDVAFPAEIVGK	1	1	1	Q8LD03		0	2.28416e+06	0.006	0.1323	0.744334	2	2357.2	-0.411384	68.1175	0
Q9FIF3	40S ribosomal protein S8-2 OS=Arabidopsis thaliana GN=RPS8B PE=2 SV=1 - [RS82_ARATH]	0	20	1	2	3	3	2.56368e+08	210	23.7587	10.4917
	A2	Sequence	# PSMs	# Proteins	# Protein Groups	Protein Group Accessions	Modifications	ΔCn	Area	q-Value	PEP	XCorr	Charge	MH+ [Da]	ΔM [ppm]	RT [min]	# Missed Cleavages
	High	ILDVAYNASNNELVR	1	1	1	Q9FIF3		0	4.80786e+07	0	0.005254	0.790868	2	1690.88	4.09183	51.9845	0
	High	SAIVQVDAAPFK	1	2	2	Q9FIF3;Q93VG5		0	6.81201e+08	0.002	0.0197	1.15992	2	1245.69	4.55123	48.7719	0
	High	LDTGNFSWGSEAVTR	1	1	1	Q9FIF3		0	3.98235e+07	0.002	0.07087	0.716272	2	1639.78	2.98655	53.2955	0
Q9FLF0	40S ribosomal protein S9-2 OS=Arabidopsis thaliana GN=RPS9C PE=2 SV=1 - [RS92_ARATH]	0	6.6	1	1	2	2	3.57067e+08	197	23.1464	10.3452
	A2	Sequence	# PSMs	# Proteins	# Protein Groups	Protein Group Accessions	Modifications	ΔCn	Area	q-Value	PEP	XCorr	Charge	MH+ [Da]	ΔM [ppm]	RT [min]	# Missed Cleavages
	High	IFEGEALLR	1	3	2	B3H7J6;Q9FLF0		0	3.57067e+08	0.002	0.04778	0.963081	2	1047.59	4.11687	49.852	0
	High	NPRRIFEGEALLR	1	1	1	Q9FLF0		0	0	0.005	0.09629	0.619479	3	1570.88	-0.660855	49.5233	2
Q8H173	40S ribosomal protein Sa-2 OS=Arabidopsis thaliana GN=RPSaB PE=1 SV=2 - [RSSA2_ARATH]	0	6.43	5	1	1	1	8.66141e+07	280	30.6342	5.14795
	A2	Sequence	# PSMs	# Proteins	# Protein Groups	Protein Group Accessions	Modifications	ΔCn	Area	q-Value	PEP	XCorr	Charge	MH+ [Da]	ΔM [ppm]	RT [min]	# Missed Cleavages
	High	HTPGTFTNQMQTSFSEPR	1	5	1	Q8H173		0	8.66141e+07	0	0.0004836	1.20389	3	2065.95	4.39184	40.9045	0
Q9C5N2	Endomembrane family protein 70 OS=Arabidopsis thaliana GN=At5g25100 PE=2 SV=1 - [Q9C5N2_ARATH]	0	2.64	3	1	1	1	6.64179e+06	644	74.0712	8.36768
	A2	Sequence	# PSMs	# Proteins	# Protein Groups	Protein Group Accessions	Modifications	ΔCn	Area	q-Value	PEP	XCorr	Charge	MH+ [Da]	ΔM [ppm]	RT [min]	# Missed Cleavages
	High	YNELETQEEAQEETGWK	1	3	1	Q9C5N2		0	6.64179e+06	0.002	0.01594	0.627877	2	2083.92	7.41238	44.4943	0
Q8S8T4	UDP-glucuronic acid decarboxylase 4 OS=Arabidopsis thaliana GN=UXS4 PE=2 SV=1 - [UXS4_ARATH]	0	3.84	3	1	1	1	73858803	443	49.9138	8.90967
	A2	Sequence	# PSMs	# Proteins	# Protein Groups	Protein Group Accessions	Modifications	ΔCn	Area	q-Value	PEP	XCorr	Charge	MH+ [Da]	ΔM [ppm]	RT [min]	# Missed Cleavages
	High	VVVTGGAGFVGSHLVDR	1	3	1	Q8S8T4		0	73858803	0.006	0.1322	0.618406	3	1669.91	2.60252	46.3505	0
Q9LVU1	Vesicle-associated protein 2-1 OS=Arabidopsis thaliana GN=PVA21 PE=1 SV=1 - [VAP21_ARATH]	0	10	1	1	1	1	3.78457e+06	220	24.6518	8.6167
	A2	Sequence	# PSMs	# Proteins	# Protein Groups	Protein Group Accessions	Modifications	ΔCn	Area	q-Value	PEP	XCorr	Charge	MH+ [Da]	ΔM [ppm]	RT [min]	# Missed Cleavages
	High	SSESGATNGDGQSSETISTIQR	1	1	1	Q9LVU1		0	3.78457e+06	0.002	0.01997	1.13737	2	2212.01	4.10634	31.4228	0
Q501E0	At2g34355 OS=Arabidopsis thaliana GN=At2g34355 PE=2 SV=1 - [Q501E0_ARATH]	0	13.19	1	1	1	1		523	56.8946	8.646
	A2	Sequence	# PSMs	# Proteins	# Protein Groups	Protein Group Accessions	Modifications	ΔCn	Area	q-Value	PEP	XCorr	Charge	MH+ [Da]	ΔM [ppm]	RT [min]	# Missed Cleavages
	High	QTLSSLDGPVLDTSALLDPPSSNIFPDGDHLVAEDSNILEAmSTVNFWLLFLAmLcGmGSGFATVNNmR	1	1	1	Q501E0	M42(Oxidation); M54(Oxidation); C56(Carbamidomethyl); M58(Oxidation); M68(Oxidation)	0	0	0.002	0.02938	0.242167	5	7476.55	1.47834	83.0515	0
Q1PEN0	Disease resistance family protein/LRR family protein OS=Arabidopsis thaliana GN=RLP36 PE=2 SV=1 - [Q1PEN0_ARATH]	0	6.55	1	1	1	1		595	65.9573	5.38916
	A2	Sequence	# PSMs	# Proteins	# Protein Groups	Protein Group Accessions	Modifications	ΔCn	Area	q-Value	PEP	XCorr	Charge	MH+ [Da]	ΔM [ppm]	RT [min]	# Missed Cleavages
	High	FSVYNNSFSGPFPLSLLmIPSLVHIDLSQNHFEGPIDFR	1	1	1	Q1PEN0	M18(Oxidation)	0	0	0.005	0.1034	1.41227	3	4451.24	4.83782	55.427	0
Q9LHG7	DEDDy 3'-5' exonuclease domain-containing protein OS=Arabidopsis thaliana GN=T2E22.27 PE=2 SV=1 - [Q9LHG7_ARATH]	0	9.13	1	1	1	1	2.84821e+06	230	26.4638	4.7417
	A2	Sequence	# PSMs	# Proteins	# Protein Groups	Protein Group Accessions	Modifications	ΔCn	Area	q-Value	PEP	XCorr	Charge	MH+ [Da]	ΔM [ppm]	RT [min]	# Missed Cleavages
	High	SFLADPETTFVGVWNGQDAGK	1	1	1	Q9LHG7		0	2.84821e+06	0.001	0.007906	0.745	2	2239.07	-0.110515	73.5814	0
O65513	Putative uncharacterized protein AT4g36210 OS=Arabidopsis thaliana GN=F23E13.100 PE=4 SV=1 - [O65513_ARATH]	0	1.55	3	1	1	1	3.07054e+08	516	56.2159	5.88428
	A2	Sequence	# PSMs	# Proteins	# Protein Groups	Protein Group Accessions	Modifications	ΔCn	Area	q-Value	PEP	XCorr	Charge	MH+ [Da]	ΔM [ppm]	RT [min]	# Missed Cleavages
	High	LLAEVLQK	1	3	1	O65513		0	3.07054e+08	0.002	0.0194	1.52033	2	913.576	4.835	41.9379	0
Q9FKK1	Protein transport protein SEC61 subunit beta OS=Arabidopsis thaliana GN=At5g60460 PE=4 SV=1 - [Q9FKK1_ARATH]	0	22.02	1	1	1	1	3.2697e+07	109	10.8585	11.561
	A2	Sequence	# PSMs	# Proteins	# Protein Groups	Protein Group Accessions	Modifications	ΔCn	Area	q-Value	PEP	XCorr	Charge	MH+ [Da]	ΔM [ppm]	RT [min]	# Missed Cleavages
	High	GSSQSQQSTSTGSSTARPGLAAPR	1	1	1	Q9FKK1		0	3.2697e+07	0	0.0003539	1.80667	3	2319.13	2.79007	24.2294	0
Q9LXJ2	Putative ubiquinol-cytochrome c reductase subunit 9 OS=Arabidopsis thaliana GN=F3C22_130 PE=4 SV=1 - [Q9LXJ2_ARATH]	0	19.44	1	1	1	1	1.98563e+07	72	8.44332	9.46631
	A2	Sequence	# PSMs	# Proteins	# Protein Groups	Protein Group Accessions	Modifications	ΔCn	Area	q-Value	PEP	XCorr	Charge	MH+ [Da]	ΔM [ppm]	RT [min]	# Missed Cleavages
	High	YEDISVLGQRPVEE	1	1	1	Q9LXJ2		0	1.98563e+07	0.002	0.03455	0.241667	2	1633.81	4.0781	50.1827	0
Q8VZM1	Putative N-terminal acetyltransferase OS=Arabidopsis thaliana GN=EMB2753 PE=2 SV=1 - [Q8VZM1_ARATH]	0	4.24	2	2	2	2	4.34437e+06	897	102.082	7.7085
	A2	Sequence	# PSMs	# Proteins	# Protein Groups	Protein Group Accessions	Modifications	ΔCn	Area	q-Value	PEP	XCorr	Charge	MH+ [Da]	ΔM [ppm]	RT [min]	# Missed Cleavages
	High	IIEDSTNKVVQTNEALGQAR	1	2	1	Q8VZM1		0	5.40255e+06	0	0.001444	1.53016	2	2186.14	0.181992	38.9677	1
	High	IDEAIAHTPTVIDLYSVK	1	2	1	Q8VZM1		0	3.2862e+06	0.002	0.04961	1.48171	2	1985.07	5.5689	59.0532	0
B9DFF8	AT4G14960 protein OS=Arabidopsis thaliana GN=TUA6 PE=2 SV=1 - [B9DFF8_ARATH]	0	3.51	4	1	1	1	2.41863e+07	427	47.2049	8.08936
	A2	Sequence	# PSMs	# Proteins	# Protein Groups	Protein Group Accessions	Modifications	ΔCn	Area	q-Value	PEP	XCorr	Charge	MH+ [Da]	ΔM [ppm]	RT [min]	# Missed Cleavages
	High	AVFVDLEPTVIDEVR	1	4	1	B9DFF8		0	2.41863e+07	0.002	0.02863	0.827995	2	1701.91	0.322209	69.4103	0
Q9SFD1	Polygalacturonase-like protein OS=Arabidopsis thaliana GN=F17A17.17 PE=3 SV=1 - [Q9SFD1_ARATH]	0	2.77	1	1	1	1	2.37988e+07	397	42.8857	8.5874
	A2	Sequence	# PSMs	# Proteins	# Protein Groups	Protein Group Accessions	Modifications	ΔCn	Area	q-Value	PEP	XCorr	Charge	MH+ [Da]	ΔM [ppm]	RT [min]	# Missed Cleavages
	High	YGHEQDVSGIR	1	1	1	Q9SFD1		0	2.37988e+07	0.002	0.02525	0.828545	2	1260.6	1.99069	22.634	0
Q9LF52	Glycosyl hydrolase superfamily protein OS=Arabidopsis thaliana GN=K3M16_70 PE=4 SV=1 - [Q9LF52_ARATH]	0	4.18	1	1	1	1	561858	526	59.5128	8.104
	A2	Sequence	# PSMs	# Proteins	# Protein Groups	Protein Group Accessions	Modifications	ΔCn	Area	q-Value	PEP	XCorr	Charge	MH+ [Da]	ΔM [ppm]	RT [min]	# Missed Cleavages
	High	TGGFVLDQGFPLFLSEFGTDQR	1	1	1	Q9LF52		0	561858	0.005	0.1088	0.493334	2	2431.21	6.00353	90.167	0
Q9M2E4	AT3g61200/T20K12_100 OS=Arabidopsis thaliana GN=T20K12.100 PE=2 SV=1 - [Q9M2E4_ARATH]	0	13.83	1	1	1	1	1.66555e+07	188	20.4613	6.771
	A2	Sequence	# PSMs	# Proteins	# Protein Groups	Protein Group Accessions	Modifications	ΔCn	Area	q-Value	PEP	XCorr	Charge	MH+ [Da]	ΔM [ppm]	RT [min]	# Missed Cleavages
	High	FRETGSPEDTDMSSTPISSDTTAVSK	1	1	1	Q9M2E4		0	1.66555e+07	0.002	0.01456	1.058	3	2746.25	3.5399	41.8853	1
Q944A2	Alba DNA/RNA-binding protein OS=Arabidopsis thaliana GN=At1g20220 PE=1 SV=1 - [Q944A2_ARATH]	0	10.48	1	1	1	1	2.12751e+06	315	33.7426	9.92041
	A2	Sequence	# PSMs	# Proteins	# Protein Groups	Protein Group Accessions	Modifications	ΔCn	Area	q-Value	PEP	XCorr	Charge	MH+ [Da]	ΔM [ppm]	RT [min]	# Missed Cleavages
	High	IPGLHQITSIGSTDITDTWEPTEEGLQTIETTR	1	1	1	Q944A2		0	2.12751e+06	0.001	0.009728	1.19261	3	3639.82	4.45887	74.5113	0
Q9XI87	At1g14000 OS=Arabidopsis thaliana GN=F7A19.9 PE=1 SV=1 - [Q9XI87_ARATH]	0	6.39	1	2	2	2	9.34244e+07	438	49.3044	7.94287
	A2	Sequence	# PSMs	# Proteins	# Protein Groups	Protein Group Accessions	Modifications	ΔCn	Area	q-Value	PEP	XCorr	Charge	MH+ [Da]	ΔM [ppm]	RT [min]	# Missed Cleavages
	High	NVLLVNSSADHLK	1	1	1	Q9XI87		0	185350980	0.002	0.03512	1.29133	2	1409.78	2.55828	36.3325	0
	High	GMTYLHNEPNVIIHR	1	1	1	Q9XI87		0	1.49786e+06	0.002	0.04491	0.496667	2	1793.93	9.69457	38.2564	0
Q9LX13	(3R)-hydroxymyristoyl-[acyl carrier protein] dehydratase-like protein OS=Arabidopsis thaliana GN=T31P16_150 PE=2 SV=1 - [Q9LX13_ARATH]	0	3.65	2	1	1	1	6.46392e+07	219	24.1076	9.26123
	A2	Sequence	# PSMs	# Proteins	# Protein Groups	Protein Group Accessions	Modifications	ΔCn	Area	q-Value	PEP	XCorr	Charge	MH+ [Da]	ΔM [ppm]	RT [min]	# Missed Cleavages
	High	FPFLLVDR	1	2	1	Q9LX13		0	6.46392e+07	0.002	0.05156	1.03618	2	1006.57	2.83778	64.2457	0
O80720	Invertase/pectin methylesterase inhibitor family protein OS=Arabidopsis thaliana GN=At2g47050 PE=2 SV=1 - [O80720_ARATH]	0	5.56	1	1	1	1	1.9837e+08	216	23.7603	8.99756
	A2	Sequence	# PSMs	# Proteins	# Protein Groups	Protein Group Accessions	Modifications	ΔCn	Area	q-Value	PEP	XCorr	Charge	MH+ [Da]	ΔM [ppm]	RT [min]	# Missed Cleavages
	High	NVPSDDPAVLVR	1	1	1	O80720		0	1.9837e+08	0.005	0.1029	0.719725	2	1281.68	3.4645	41.7582	0
Q9M2T6	Beta-1, 3-glucanase-like protein OS=Arabidopsis thaliana GN=T22E16.90 PE=2 SV=1 - [Q9M2T6_ARATH]	0	8.46	1	2	2	2	5.89921e+07	449	48.4115	9.39307
	A2	Sequence	# PSMs	# Proteins	# Protein Groups	Protein Group Accessions	Modifications	ΔCn	Area	q-Value	PEP	XCorr	Charge	MH+ [Da]	ΔM [ppm]	RT [min]	# Missed Cleavages
	High	ADFSPVYDVGLLR	1	1	1	Q9M2T6		0	1.17658e+08	0	8.5e-05	1.33141	2	1451.76	2.52666	66.0034	0
	High	AFAGTGISVVVTVPNGDIPALANGR	1	1	1	Q9M2T6		0	326208	0.002	0.04672	0.242501	2	2396.3	4.23281	73.1932	0
F4JWM1	40S ribosomal protein S16-3 OS=Arabidopsis thaliana GN=At5g18380 PE=3 SV=1 - [F4JWM1_ARATH]	0	28.06	5	3	3	4	2.74945e+08	139	16.0436	9.86182
	A2	Sequence	# PSMs	# Proteins	# Protein Groups	Protein Group Accessions	Modifications	ΔCn	Area	q-Value	PEP	XCorr	Charge	MH+ [Da]	ΔM [ppm]	RT [min]	# Missed Cleavages
	High	VNGGGHTSQVYAIR	2	4	1	F4JWM1		0	4.31469e+08	0	0.001413	0.995967	2	1458.75	2.0559	24.9287	0
	High	LNGcPIELFQPEILR	1	4	1	F4JWM1	C4(Carbamidomethyl)	0	1.38435e+07	0	0.00212	0.987498	2	1798.95	1.54328	72.1599	0
	High	IFEPVLLLGK	1	4	1	F4JWM1		0	3.79522e+08	0.004	0.08584	0.98577	2	1128.71	1.9778	67.5621	0
B3H5L3	Eukaryotic translation initiation factor eIF2A-like protein OS=Arabidopsis thaliana GN=At1g73180 PE=1 SV=1 - [B3H5L3_ARATH]	0	3.51	2	1	1	1	5.9658e+06	484	53.5447	8.30908
	A2	Sequence	# PSMs	# Proteins	# Protein Groups	Protein Group Accessions	Modifications	ΔCn	Area	q-Value	PEP	XCorr	Charge	MH+ [Da]	ΔM [ppm]	RT [min]	# Missed Cleavages
	High	SDGVISIYDATSLTEVR	1	2	1	B3H5L3		0	5.9658e+06	0.002	0.07737	0.574947	2	1825.93	4.69236	65.7668	0
F4HQT1	Glyceraldehyde 3-phosphate dehydrogenase OS=Arabidopsis thaliana GN=GAPC2 PE=1 SV=1 - [F4HQT1_ARATH]	0	6.45	3	1	1	1	2.46537e+06	310	33.8845	7.21045
	A2	Sequence	# PSMs	# Proteins	# Protein Groups	Protein Group Accessions	Modifications	ΔCn	Area	q-Value	PEP	XCorr	Charge	MH+ [Da]	ΔM [ppm]	RT [min]	# Missed Cleavages
	High	GILGYTEDDVVSTDFVGDNR	1	3	1	F4HQT1		0	2.46537e+06	0.005	0.1094	0.248333	2	2172.01	1.27955	66.7768	0
A8MQD7	Hyaluronan / mRNA binding family protein OS=Arabidopsis thaliana GN=At5g47210 PE=1 SV=1 - [A8MQD7_ARATH]	0	5.32	3	1	1	1	2.89072e+07	301	32.355	6.45557
	A2	Sequence	# PSMs	# Proteins	# Protein Groups	Protein Group Accessions	Modifications	ΔCn	Area	q-Value	PEP	XCorr	Charge	MH+ [Da]	ΔM [ppm]	RT [min]	# Missed Cleavages
	High	NNDAPGNENGFSGGYR	1	3	1	A8MQD7		0	2.89072e+07	0.005	0.1021	0.248333	2	1668.71	3.64764	29.4859	0
F4JQE2	Putative oxidoreductase/electron carrier OS=Arabidopsis thaliana GN=At4g30720 PE=2 SV=1 - [F4JQE2_ARATH]	0	1.13	1	1	1	1	1.12278e+08	707	77.0424	8.49951
	A2	Sequence	# PSMs	# Proteins	# Protein Groups	Protein Group Accessions	Modifications	ΔCn	Area	q-Value	PEP	XCorr	Charge	MH+ [Da]	ΔM [ppm]	RT [min]	# Missed Cleavages
	High	TLLELEPR	1	1	1	F4JQE2		0	1.12278e+08	0.005	0.1012	1.14601	2	970.56	3.76185	42.425	0
F4K6W6	Translation initiation factor eIF-2 beta subunit OS=Arabidopsis thaliana GN=EIF2 BETA PE=1 SV=1 - [F4K6W6_ARATH]	0	14.61	2	1	1	1		267	30.5156	7.1958
	A2	Sequence	# PSMs	# Proteins	# Protein Groups	Protein Group Accessions	Modifications	ΔCn	Area	q-Value	PEP	XCorr	Charge	MH+ [Da]	ΔM [ppm]	RT [min]	# Missed Cleavages
	High	KKPTESSLLNNESVDAGEDLDEIANDEQEGEEGIVLQQR	1	2	1	F4K6W6		0	0	0	0.0003901	1.37024	3	4299.07	6.88685	62.1873	1
B3H6D7	Fructose-bisphosphate aldolase 6 OS=Arabidopsis thaliana GN=At2g36460 PE=4 SV=1 - [B3H6D7_ARATH]	0	8.61	3	1	1	1		267	28.7019	8.27979
	A2	Sequence	# PSMs	# Proteins	# Protein Groups	Protein Group Accessions	Modifications	ΔCn	Area	q-Value	PEP	XCorr	Charge	MH+ [Da]	ΔM [ppm]	RT [min]	# Missed Cleavages
	High	TVPAAVPAIVFLSGGQSEEEATR	1	3	1	B3H6D7		0	0	0.002	0.0191	1.03263	2	2329.21	1.30914	71.2767	0
F4HUA0	Elongation factor 1-alpha OS=Arabidopsis thaliana GN=At1g07930 PE=1 SV=1 - [F4HUA0_ARATH]	0	5.38	2	1	1	3	1.09937e+08	372	41.3476	9.23193
	A2	Sequence	# PSMs	# Proteins	# Protein Groups	Protein Group Accessions	Modifications	ΔCn	Area	q-Value	PEP	XCorr	Charge	MH+ [Da]	ΔM [ppm]	RT [min]	# Missed Cleavages
	High	MTPTKPMVVETFSEYPPLGR	1	2	1	F4HUA0		0	39393317	0.002	0.0735	0.248333	3	2280.14	-0.2349	57.6328	0
	High	mTPTKPMVVETFSEYPPLGR	2	2	1	F4HUA0	M1(Oxidation)	0	1.09937e+08	0.005	0.1116	0.244334	3	2296.14	1.71551	55.4127	0
A8MR40	DNAJ heat shock protein OS=Arabidopsis thaliana GN=At4g28480 PE=4 SV=1 - [A8MR40_ARATH]	0	6.9	2	1	1	1	4.36451e+06	290	31.8052	8.1333
	A2	Sequence	# PSMs	# Proteins	# Protein Groups	Protein Group Accessions	Modifications	ΔCn	Area	q-Value	PEP	XCorr	Charge	MH+ [Da]	ΔM [ppm]	RT [min]	# Missed Cleavages
	High	TLTIPITNVIHPEYEEVVPK	1	2	1	A8MR40		0	4.36451e+06	0.002	0.03111	1.0087	2	2292.25	2.73491	65.6963	0
F4HSP7	Anther specific GDSL-like lipase/hydrolase family protein OS=Arabidopsis thaliana GN=At1g20130 PE=4 SV=1 - [F4HSP7_ARATH]	0	4.67	2	1	1	1		514	55.689	9.61279
	A2	Sequence	# PSMs	# Proteins	# Protein Groups	Protein Group Accessions	Modifications	ΔCn	Area	q-Value	PEP	XCorr	Charge	MH+ [Da]	ΔM [ppm]	RT [min]	# Missed Cleavages
	High	TIPAVFFFGDSVFDTGNNNNLETK	1	2	1	F4HSP7		0	0	0.002	0.03343	0.949655	2	2647.27	0.381898	83.8522	0
B3H7J6	40S ribosomal protein S9-1 OS=Arabidopsis thaliana GN=At5g15200 PE=1 SV=1 - [B3H7J6_ARATH]	0	10.9	2	1	2	2	2.60246e+08	156	18.8049	9.80322
	A2	Sequence	# PSMs	# Proteins	# Protein Groups	Protein Group Accessions	Modifications	ΔCn	Area	q-Value	PEP	XCorr	Charge	MH+ [Da]	ΔM [ppm]	RT [min]	# Missed Cleavages
	High	DLLTLDEK	1	2	1	B3H7J6		0	1.63426e+08	0.002	0.02166	1.22026	2	946.512	2.90345	46.4557	0
	High	IFEGEALLR	1	3	2	B3H7J6;Q9FLF0		0	3.57067e+08	0.002	0.04778	0.963081	2	1047.59	4.11687	49.852	0
B6EUC9	Beta-fructofuranosidase, insoluble isoenzyme CWINV2 OS=Arabidopsis thaliana GN=CWINV2 PE=4 SV=1 - [B6EUC9_ARATH]	0	5.73	2	2	2	2	1.75958e+07	524	59.332	9.05615
	A2	Sequence	# PSMs	# Proteins	# Protein Groups	Protein Group Accessions	Modifications	ΔCn	Area	q-Value	PEP	XCorr	Charge	MH+ [Da]	ΔM [ppm]	RT [min]	# Missed Cleavages
	High	DLINWEALEPAIYPSK	1	2	1	B6EUC9		0	1.22604e+07	0.001	0.00912	0.924382	2	1858.96	2.78188	81.252	0
	High	SLIDHSVVESFGAK	1	2	1	B6EUC9		0	2.29311e+07	0.002	0.02673	0.867546	2	1488.77	-1.48704	47.9746	0
A8MQQ1	60S ribosomal protein L3-1 OS=Arabidopsis thaliana GN=RP1 PE=4 SV=1 - [A8MQQ1_ARATH]	0	9.48	2	2	2	2	1.39765e+08	306	35.0417	10.1255
	A2	Sequence	# PSMs	# Proteins	# Protein Groups	Protein Group Accessions	Modifications	ΔCn	Area	q-Value	PEP	XCorr	Charge	MH+ [Da]	ΔM [ppm]	RT [min]	# Missed Cleavages
	High	SLNTVWAQHLSEEVR	1	2	1	A8MQQ1		0	1.73124e+08	0	0.0007163	1.44809	3	1768.91	4.31189	49.62	0
	High	VGTEAHTAMTEYDR	1	2	1	A8MQQ1		0	1.06406e+08	0.002	0.03247	0.818267	2	1580.7	2.44845	26.2095	0
B3H5T5	Self-incompatibility protein S1 family protein OS=Arabidopsis thaliana GN=At1g28306 PE=4 SV=1 - [B3H5T5_ARATH]	0	10.95	1	1	1	1	1.3617e+08	137	16.1653	9.5835
	A2	Sequence	# PSMs	# Proteins	# Protein Groups	Protein Group Accessions	Modifications	ΔCn	Area	q-Value	PEP	XCorr	Charge	MH+ [Da]	ΔM [ppm]	RT [min]	# Missed Cleavages
	High	HGPGYTIGQQFDAYK	1	1	1	B3H5T5		0	1.3617e+08	0	0.0004975	1.21236	2	1681.8	2.38412	42.2871	0
F4I5I4	Uncharacterized protein OS=Arabidopsis thaliana GN=At1g76965 PE=4 SV=1 - [F4I5I4_ARATH]	0	12.3	1	1	1	2	5.48596e+08	187	19.3608	9.86182
	A2	Sequence	# PSMs	# Proteins	# Protein Groups	Protein Group Accessions	Modifications	ΔCn	Area	q-Value	PEP	XCorr	Charge	MH+ [Da]	ΔM [ppm]	RT [min]	# Missed Cleavages
	High	GGFQGGKPSGGGDPGAAIVVFPK	2	1	1	F4I5I4		0	5.48596e+08	0	0.001756	1.16825	2	2100.09	3.16197	48.3491	0
Q03250-2	Isoform 2 of Glycine-rich RNA-binding protein 7 OS=Arabidopsis thaliana GN=RBG7 - [RBG7_ARATH]	0	33.33	3	1	1	1	71056418	48	5.26438	4.33545
	A2	Sequence	# PSMs	# Proteins	# Protein Groups	Protein Group Accessions	Modifications	ΔCn	Area	q-Value	PEP	XCorr	Charge	MH+ [Da]	ΔM [ppm]	RT [min]	# Missed Cleavages
	High	ALETAFAQYGDVIDSK	1	3	1	Q03250-2		0	71056418	0	4.762e-05	1.53212	2	1727.85	1.94871	59.7049	0
Q8H107-3	Isoform 3 of Dihydrolipoyllysine-residue succinyltransferase component of 2-oxoglutarate dehydrogenase complex 2, mitochondrial OS=Arabidopsis thaliana GN=At4g26910 - [ODO2B_ARATH]	0	5.48	3	1	1	1	1.04259e+07	365	39.6778	7.53271
	A2	Sequence	# PSMs	# Proteins	# Protein Groups	Protein Group Accessions	Modifications	ΔCn	Area	q-Value	PEP	XCorr	Charge	MH+ [Da]	ΔM [ppm]	RT [min]	# Missed Cleavages
	High	IPETTDTKPSPPAEDKQKPR	1	3	1	Q8H107-3		0	1.04259e+07	0	0.0001074	1.50354	3	2235.16	0.079212	22.4099	1
Q9C5C2-2	Isoform 2 of Myrosinase 2 OS=Arabidopsis thaliana GN=TGG2 - [BGL37_ARATH]	0	9.85	2	2	2	2	2.64703e+06	467	53.3885	6.88818
	A2	Sequence	# PSMs	# Proteins	# Protein Groups	Protein Group Accessions	Modifications	ΔCn	Area	q-Value	PEP	XCorr	Charge	MH+ [Da]	ΔM [ppm]	RT [min]	# Missed Cleavages
	High	GSYDFLGLNYYVTQYAHALDPSPPEK	1	2	1	Q9C5C2-2		0	266101	0.001	0.007578	0.741419	2	2945.4	0.306506	81.0755	0
	High	GINEDGINYYSGLIDGLIAR	1	2	1	Q9C5C2-2		0	5.02795e+06	0.002	0.04601	0.244667	2	2153.09	1.49203	81.8238	0

## Sheet: Fig. 2B
Sequence: ELDGIQVELQATDPSEMSFDIIK, Charge: +2, Monoisotopic m/z: 1289.63525 Da (+1.91 mmu/+1.48 ppm), MH+: 2578.26323 Da, RT: 82.10 min, Identified with: Sequest HT (v1.3); XCorr:2.77, Ions matched by search engine: 0/0 Fragment match tolerance used for search: 0.02 Da Fragments used for search: b; b-H₂O; b-NH₃; y; y-H₂O; y-NH₃

## Sheet: Fig. 2C
Sequence: LGNPDETYDDFTASLPANECR, C20-Carbamidomethyl (57.02146 Da) Charge: +2, Monoisotopic m/z: 1193.02087 Da (+2.21 mmu/+1.86 ppm), MH+: 2385.03447 Da, RT: 58.35 min, Identified with: Sequest HT (v1.3); XCorr:2.01, Ions matched by search engine: 0/0 Fragment match tolerance used for search: 0.02 Da Fragments used for search: b; b-H₂O; b-NH₃; y; y-H₂O;
