# Supplementary material for: Activation of actin-depolymerizing factor by CDPK16-mediated phosphorylation promotes actin turnover in Arabidopsis pollen tubes
Source: PLoS Biol. 2023 Apr 3;21(4):e3002073. doi: 10.1371/journal.pbio.3002073 (PMC10101649; doi:10.1371/journal.pbio.3002073)
Supplement: S3 Data — (XLSX) [file pbio.3002073.s018.xlsx]

## Sheet: Fig.3B
High-speed F-actin cosedimentation assay	Actin in supernatant, %
	A	B	C	D	E	F
With CaCl2	Actin alone	CDPK16	ADF7	ADF7+CDPK16 1 μM	ADF7+CDPK16 2.5 μM	ADF7+CDPK16 5 μM
Rep 1	3.44379	6.73767	23.7214	30.6935	37.4827	41.6105
Rep 2	2.41228	6.62665	28.0254	36.7735	40.6509	40.883
Rep 3	3.65677	8.04534	25.1721	30.1036	38.2197	39.2539
Rep 4	4.13515	8.75726	28.1633	32.1606	38.7609	41.0688
Mean	3.412	7.54173	26.2706	32.4328	38.7786	40.704
Sqrt	1.73205	1.73205	1.73205	1.73205	1.73205	1.73205
Stdev	0.726479	1.03521	2.18836	3.02026	1.35367	1.01484
SE	0.419433	0.597682	1.26345	1.74375	0.781545	0.585916
	Column D	ADF7+CDPK16 1 μM	Column E	ADF7+CDPK16 2.5 μM	Column F	ADF7+CDPK16 5 μM
	vs.	vs.	vs.	vs.	vs.	vs.
	Column C	ADF7	Column C	ADF7	Column C	ADF7
	Unpaired t test		Unpaired t test		Unpaired t test
	P value	0.0163	P value	<0.0001	P value	<0.0001
	P value summary	*	P value summary	****	P value summary	****
	Significantly different (P < 0.05)?	Yes	Significantly different (P < 0.05)?	Yes	Significantly different (P < 0.05)?	Yes
	One- or two-tailed P value?	Two-tailed	One- or two-tailed P value?	Two-tailed	One- or two-tailed P value?	Two-tailed
	t, df	t=3.304, df=6	t, df	t=9.722, df=6	t, df	t=11.97, df=6

## Sheet: Fig.3D
High-speed F-actin cosedimentation assay	Actin in supernatant, %
	A	B	C	D	E	F
with EGTA	Actin alone	CDPK16	ADF7	ADF7+CDPK16 1 μM	ADF7+CDPK16 2.5 μM	ADF7+CDPK16 5 μM
Rep 1	6.7021	10.5493	28.543	31.6677	33.1698	35.34
Rep 2	3.82723	6.29822	21.1894	23.9577	24.8774	22.7596
Rep 3	2.50213	5.23417	23.2948	25.526	25.1656	28.4666
average	4.34382	7.36055	24.3424	27.0504	27.7376	28.8554
Sqrt	1.41421	1.41421	1.41421	1.41421	1.41421	1.41421
Stdev	2.14711	2.81229	3.78706	4.07479	4.70662	6.29919
SE	1.51824	1.98859	2.67786	2.88131	3.32808	4.4542
	Column D	ADF7+CDPK16 1 μM	Column E	ADF7+CDPK16 2.5 μM	Column F	ADF7+CDPK16 5 μM
	vs.	vs.	vs.	vs.	vs.	vs.
	Column C	ADF7	Column C	ADF7	Column C	ADF7
	Unpaired t test		Unpaired t test		Unpaired t test
	P value	0.4466	P value	0.3855	P value	0.3475
	P value summary	ns	P value summary	ns	P value summary	ns
	Significantly different (P < 0.05)?	No	Significantly different (P < 0.05)?	No	Significantly different (P < 0.05)?	No
	One- or two-tailed P value?	Two-tailed	One- or two-tailed P value?	Two-tailed	One- or two-tailed P value?	Two-tailed
	t, df	t=0.8432, df=4	t, df	t=0.9735, df=4	t, df	t=1.064, df=4

## Sheet: Fig.3F
	A	B	C	D
	The length of F-actin, μm
	Actin alone	CDPK16	ADF7	CDPK16 + ADF7
1	16.8703	15.7811	13.0796	8.02626		Column B	CDPK16
2	31.4986	40.197	15.2765	9.5775		vs.	vs.
3	15.6478	43.4474	13.5203	11.7219		Column A	Actin alone
4	16.9663	11.7517	13.2733	10.1207
5	11.5819	15.1178	11.5762	15.0803		Unpaired t test
6	17.6551	22.147	15.1444	6.68753		P value	0.3386
7	13.6176	13.1326	14.2708	5.7794		P value summary	ns
8	18.1135	17.5675	13.7361	8.542		Significantly different (P < 0.05)?	No
9	22.1957	25.853	15.9135	16.8692		One- or two-tailed P value?	Two-tailed
10	16.6596	13.5912	17.0707	7.26701		t, df	t=0.9594, df=193
11	16.0134	11.9458	10.3906	14.444
12	22.1521	10.609	10.3408	9.30965
13	20.3434	26.7827	12.0852	7.00734		Column D	CDPK16 + ADF7
14	22.4544	10.1702	13.3903	10.4832		vs.	vs.
15	16.2972	18.0991	9.56233	10.6389		Column C	ADF7
16	15.2232	23.0439	12.0379	10.7428
17	18.9605	27.9004	17.4007	23.8512		Unpaired t test
18	16.7578	13.6258	15.5057	12.1029		P value	<0.0001
19	13.6645	14.333	11.7518	10.2526		P value summary	****
20	13.5565	25.2766	8.94018	9.88192		Significantly different (P < 0.05)?	Yes
21	21.0922	19.7029	13.4296	10.758		One- or two-tailed P value?	Two-tailed
22	13.7879	12.8431	14.6778	16.9986		t, df	t=7.230, df=213
23	17.1912	10.4399	10.9998	9.84907
24	13.9734	14.9802	16.0081	7.45562
25	16.163	13.816	19.2949	6.87985
26	17.4182	27.4338	18.4831	8.84532
27	19.4069	17.5056	16.225	10.0053
28	22.5308	25.5261	12.5262	9.54498
29	20.9372	11.3609	13.9335	6.45908
30	25.241	18.5464	15.1075	7.16561
31	25.1832	28.6181	15.3882	12.1818
32	18.9736	11.8169	10.7927	9.12093
33	22.1455	16.1641	10.5222	7.68527
34	27.9261	20.7055	16.2898	15.9024
35	15.2603	14.9547	17.8701	7.07294
36	15.9545	13.12	15.1944	8.78333
37	16.0134	12.0085	23.4351	8.51907
38	17.8766	12.2933	25.2472	15.4364
39	18.9518	26.7394	20.236	8.31343
40	13.0697	11.5432	21.0957	7.30838
41	16.9379	16.4492	14.5901	9.7468
42	34.569	21.7621	12.1472	7.43139
43	15.8475	19.1541	12.2026	11.4318
44	24.5315	21.0753	14.6291	13.3256
45	14.2638	11.8867	12.2421	12.6271
46	21.0747	19.6893	12.8874	10.8728
47	21.066	19.5214	14.7247	12.465
48	16.4424	19.3657	17.0347	10.733
49	24.0906	10.2057	19.3449	18.375
50	27.6914	13.6055	12.9245	8.02004
51	17.2086	12.6105	9.63164	8.76641
52	16.8102	15.6317	16.4599	9.28727
53	16.2951	20.1816	10.948	10.3037
54	28.7022	11.5088	13.3698	16.7313
55	24.1593	24.7745	17.0829	8.8104
56	29.4029	23.7203	12.9925	11.5265
57	15.4142	15.1061	9.07192	8.36113
58	10.6629	16.8851	13.6129	8.29182
59	20.1895	16.786	13.7095	9.14472
60	19.2487	23.2457	15.0687	13.4897
61	17.0198	12.5185	10.8443	10.5828
62	12.4355	12.0489	12.829	7.00167
63	17.6049	24.1805	16.1659	9.7612
64	23.1169	16.6924	14.8021	10.6389
65	20.2376	12.2096	12.4105	8.29335
66	8.98962	10.2321	16.5359	7.83765
67	20.6294	12.7616	36.0311	8.50969
68	13.3775	12.383	10.4353	12.4309
69	20.3718	12.7431	12.435	7.62306
70	16.7786	12.4279	10.1026	15.4543
71	22.2809	15.1884	16.5937	8.03314
72	16.4457	17.4968	10.205	10.9202
73	29.3265	31.2781	13.1983	12.3138
74	12.5119	21.015	14.9425	16.6143
75	12.8066	16.7171	11.2553	8.97936
76	14.791	17.6782	10.4733	8.99846
77	13.8752	22.649	10.774	8.80832
78	15.3083	23.7998	16.9277	9.08229
79	24.1408	19.7528	9.65107	20.5626
80	27.9949	18.84	14.601	8.29215
81	13.8959	13.9762	10.3681	15.3605
82	25.6569	21.5831	13.0256	10.5566
83	13.1221	17.3751	12.817	14.7388
84	15.8879	13.4072	14.952	11.67
85	8.40021	19.6595	16.3709	12.3668
86	15.8967	14.7728	20.8574	10.8799
87	24.8077	17.1179	10.6332	11.1697
88	20.1	14.8853	12.9369	8.32217
89	16.509	13.6281	9.7695	10.2095
90	26.0738	14.9905	11.694	16.01
91	13.4069	38.1096	12.4492	11.1388
92	29.261	16.3091	23.563	9.46224
93	20.3216	17.8872	17.9265	9.48462
94	20.9721	19.3062	12.1459	11.3241
95	24.9736	22.8744	10.8348	9.63153
96		16.3209	25.1003	11.5518
97		22.599	11.4325	17.0725
98		27.3968	13.3067	11.4253
99		15.4058	13.3565	9.17703
100		19.8822	8.07581	8.82535
101			13.5569
102			14.2852
103			14.3114
104			18.3614
105			16.5751
106			12.2153
107			21.5976
108			16.2846
109			14.6255
110			6.7253
111			15.3119
112			20.9871
113			12.7857
114			21.3596
115			11.4123
Mean	18.9396	18.1376	14.4254	10.7353
Stdev	5.21431	6.36899	4.10224	3.25546
SE	0.534977	0.636899	0.382536	0.325546

## Sheet: Fig.3H
	A	B	C	D
	TIRFM, average severing frequency break/μm/s
	WT	CDPK16	ADF7	CDPK16 + ADF7
1	0	0.00018714	0.00175726	0.00088452		Column B	CDPK16
2	0	0.000248274	0.000735502	0.0014315		vs.	vs.
3	0	0	0.000932458	0.00467443		Column A	WT
4	0.000222163	0.000250985	0.000706338	0.00178106
5	0	0.000300219	0.00137334	0.00191502		Unpaired t test
6	0.00041724	0	0.00309762	0.00191043		P value	0.8464
7	0	0.000113661	0.000542959	0.00298634		P value summary	ns
8	0	0	0.000264005	0.00285934		Significantly different (P < 0.05)?	No
9	0.000236843	0	0.00139054	0.00134076		One- or two-tailed P value?	Two-tailed
10	0.000370494	0	0.000296323	0.00453062		t, df	t=0.1943, df=83
11	0	0	0.00330609	0.00335473
12	0.000207568	0	0.00163543	0.00106704
13	0.000273943	0.000217169	0.00802981	0.00178253
14	0.000231755	0.00368292	0.00104508	0.00294184
15	0.000380966	0.000204399	0.00251507	0.00644949		Column D	CDPK16 + ADF7
16	0	0	0.00101468	0.00481351		vs.	vs.
17	0.000162467	0.000331444	0.000693513	0.00189805		Column C	ADF7
18	0.000360053	0	0.00287346	0.00216529
19	0.000166834	0.000203339	0.00385704	0.00127486		Unpaired t test
20	0	0.000223864	0.000288625	0.00291734		P value	0.0136
21	0.000306654	0	0.000904048	0.00145669		P value summary	*
22	0.000238521	0.00177779	0.00125117	0.00527423		Significantly different (P < 0.05)?	Yes
23	0.00402431	0	0.00113396	0.00159015		One- or two-tailed P value?	Two-tailed
24	0.00128435	0.000319468	0.000280159	0.00144313		t, df	t=2.538, df=65
25	0.000160164	0	0.00599079	0.00137518
26	0	0.000222237	0.000214348	0.00434163
27	0	0.00018889	0.00140315	0.0031711
28	0.000200321	0	0.00112207	0.00190998
29	0.00064483	0.000281627	0.000198047	0.00403484
30	0	0.000162499	0.00066188	0.00145544
31	0.000964609	0.000369877	0.00185848
32	0	0.000300761	0.000993281
33	0	0.0015763	0.00156362
34	0.000129904	0.000140091	0.00165998
35	0.000185206	0	0.00221737
36	0	0.000300084	0.000307135
37	0.00187556	0.00123574	0.00342175
38	0	0.0002558
39	0.00021004	0.000268082
40	0.000184101	0.000734103
41	0	0.000255585
42	0.000747342	0.000691775
43	0
Average	0.000329912	0.000358193	0.00166315	0.00263437
SE	0.00010484	0.000101554	0.000269156	0.000265234
