# Supplementary material for: Activation of actin-depolymerizing factor by CDPK16-mediated phosphorylation promotes actin turnover in Arabidopsis pollen tubes
Source: PLoS Biol. 2023 Apr 3;21(4):e3002073. doi: 10.1371/journal.pbio.3002073 (PMC10101649; doi:10.1371/journal.pbio.3002073)
Supplement: S4 Data — (XLSX) [file pbio.3002073.s019.xlsx]

## Sheet: Fig.4A
Sequence: ELDGIQVELQATDPSEMSFDIIK, S18-Phospho (79.96633 Da) Charge: +2, Monoisotopic m/z: 1329.63733 Da (+20.83 mmu/+15.66 ppm), MH+: 2658.26738 Da, RT: 70.68 min, Identified with: Sequest HT (v1.3); XCorr:3.36, Ions matched by search engine: 0/0 Fragment match tolerance used for search: 0.02 Da

## Sheet: Fig.4B
ADF7 Sequence: ELDGIQVELQATDPSEMSFDIIK, S18-Phospho (79.96633 Da) Charge: +2, Monoisotopic m/z: 1329.61731 Da (+0.8 mmu/+0.6 ppm), MH+: 2658.22734 Da, RT: 91.38 min,

## Sheet: Fig.4D
	Relative phosphorylation level, %
	ADF7	ADF7S128D
Rep1	100	36.5331
Rep2	100	35.3755
Rep3	100	35.4577
Mean	100	35.7888
Stdev	0	0.64588
SE	0	0.456706
	Column B	ADF7S128D
	vs.	vs.
	Column A	ADF7
	Unpaired t test
	P value	<0.0001
	P value summary	****
	Significantly different (P < 0.05)?	Yes
	One- or two-tailed P value?	Two-tailed
	t, df	t=172.2, df=4

## Sheet: Fig.4G
High-speed F-actin cosedimentation assay	Actin in supernatant, %
	A	B	C	D
	Actin alone	ADF7	ADF7S128D	ADF7S128A
Rep 1	6.22833	28.9528	32.4822	25.8982
Rep 2	8.68542	28.3062	33.7964	26.4379
Rep 3	9.45801	27.5315	30.2785	28.0837
Mean	8.12392	28.2635	32.1857	26.8066
Sqrt	1.41421	1.41421	1.41421	1.41421
Stdev	1.68646	0.711624	1.77759	1.13846
SE	1.19251	0.503194	1.25695	0.805014
	Column D	ADF7S128A	Column C	ADF7S128D
	vs.	vs.	vs.	vs.
	Column B	ADF7	Column B	ADF7
	Unpaired t test		Unpaired t test
	P value	0.1333	P value	0.0238
	P value summary	ns	P value summary	*
	Significantly different (P < 0.05)?	No	Significantly different (P < 0.05)?	Yes
	One- or two-tailed P value?	Two-tailed	One- or two-tailed P value?	Two-tailed
	t, df	t=1.880, df=4	t, df	t=3.548, df=4

## Sheet: Fig.4H
	Relative fluorescence, a.u.
Time	Actin	ADF7	ADF7S128A	ADF7S128D
0 s	1	1	1	1
4 s	0.989526	1.00322	0.972698	0.977653
8 s	0.973391	1.0081	0.980619	0.964443
12 s	0.966409	0.974654	0.962262	0.942867
16 s	0.973202	0.977267	0.968599	0.931858
20 s	0.976882	0.943559	0.962356	0.905328
24 s	0.951123	0.933717	0.945304	0.891237
28 s	0.957822	0.924048	0.940645	0.875495
32 s	0.949896	0.898876	0.926016	0.85469
36 s	0.950651	0.880324	0.915207	0.837627
40 s	0.949991	0.880324	0.906075	0.824967
44 s	0.939706	0.874488	0.900857	0.809996
48 s	0.941876	0.868304	0.881755	0.800088
52 s	0.93763	0.865952	0.874674	0.785777
56 s	0.927439	0.851407	0.87514	0.769485
60 s	0.925175	0.8501	0.865356	0.747578
64 s	0.910455	0.845397	0.845136	0.734588
68 s	0.906492	0.836164	0.831998	0.724901
72 s	0.900075	0.857678	0.823425	0.708168
76 s	0.90017	0.826148	0.814853	0.705416
80 s	0.889319	0.812647	0.816344	0.682188
84 s	0.894508	0.789565	0.805721	0.674703
88 s	0.890262	0.783904	0.797894	0.659731
92 s	0.880827	0.775978	0.783265	0.652906
96 s	0.881581	0.767181	0.776463	0.641347
100 s	0.874222	0.759167	0.772643	0.629238
104 s	0.87158	0.753419	0.766865	0.616689
108 s	0.869787	0.755683	0.752982	0.607662
112 s	0.866767	0.756032	0.744689	0.597754
116 s	0.860351	0.755858	0.739657	0.593131
120 s	0.862049	0.739744	0.732762	0.578049
124 s	0.856011	0.740876	0.719251	0.571444
128 s	0.852425	0.73356	0.70779	0.563188
132 s	0.851481	0.724414	0.701733	0.553391
136 s	0.847235	0.719188	0.69987	0.548107
140 s	0.842989	0.709694	0.691763	0.541502
144 s	0.848368	0.702117	0.684309	0.531374
148 s	0.835818	0.693406	0.682445	0.523778
152 s	0.832044	0.682954	0.670052	0.516182
156 s	0.828836	0.676422	0.664741	0.508366
160 s	0.82525	0.677641	0.656448	0.506275
164 s	0.829968	0.674941	0.654491	0.495487
168 s	0.828458	0.669018	0.647969	0.491744
172 s	0.820343	0.665709	0.631476	0.48657
176 s	0.822985	0.65395	0.634924	0.481836
180 s	0.819306	0.646546	0.628401	0.477433
184 s	0.810247	0.642366	0.61666	0.477543
188 s	0.805907	0.645763	0.609206	0.469397
192 s	0.804114	0.632175	0.603429	0.464333
196 s	0.793452	0.632088	0.600261	0.459819
200 s	0.789866	0.619458	0.593738	0.455306
204 s	0.785714	0.616148	0.587961	0.449802
208 s	0.78713	0.601167	0.583861	0.446389
212 s	0.788073	0.604477	0.571282	0.445178
216 s	0.777128	0.594896	0.564107	0.439784
220 s	0.778921	0.591325	0.562803	0.437583
224 s	0.773165	0.586099	0.55833	0.442096
228 s	0.770995	0.584095	0.551808	0.432409
232 s	0.766843	0.580611	0.547615	0.427565
236 s	0.762974	0.574776	0.54454	0.424262
240 s	0.76439	0.571814	0.539228	0.423272
244 s	0.751085	0.569898	0.533824	0.424152
248 s	0.75184	0.56232	0.53019	0.418978
252 s	0.750991	0.55753	0.529072	0.414685
256 s	0.74382	0.555701	0.516772	0.414685
260 s	0.749858	0.548733	0.516213	0.413034
264 s	0.743537	0.548123	0.515747	0.412704
268 s	0.743914	0.540632	0.508293	0.40808
272 s	0.745801	0.536887	0.501584	0.406759
276 s	0.733535	0.534274	0.501305	0.409071
280 s	0.735139	0.525651	0.498789	0.405989
284 s	0.737403	0.52748	0.4959	0.406429
288 s	0.732402	0.522603	0.490309	0.406429
292 s	0.728251	0.522777	0.483041	0.405548
296 s	0.724665	0.520599	0.480339	0.406319
300 s	0.731836	0.515286	0.479407	0.401145
304 s	0.725609	0.511192	0.472326	0.404007
308 s	0.720702	0.508928	0.470742	0.404227
312 s	0.719287	0.504224	0.463753	0.398613
316 s	0.718437	0.497866	0.464312	0.397512
320 s	0.714286	0.497431	0.459933	0.397072
324 s	0.71004	0.493859	0.458256	0.402906
328 s	0.715795	0.494034	0.458535	0.396962
332 s	0.712776	0.485324	0.452572	0.3952
336 s	0.704284	0.486456	0.449776	0.397842
340 s	0.705133	0.480533	0.448006	0.391458
344 s	0.699283	0.472868	0.446236	0.395861
348 s	0.699377	0.473478	0.441763	0.393219
352 s	0.702963	0.474175	0.435706	0.393329
356 s	0.696075	0.467381	0.435334	0.3941
360 s	0.700793	0.4632	0.433004	0.391898
364 s	0.687394	0.461284	0.433004	0.39432
368 s	0.690979	0.461545	0.433377	0.388595
372 s	0.688715	0.457364	0.430768	0.391898
376 s	0.68645	0.457974	0.428345	0.388265
380 s	0.682487	0.452574	0.423127	0.390907
384 s	0.684752	0.453619	0.425363	0.393549
388 s	0.680978	0.453619	0.42555	0.390907
392 s	0.681166	0.446128	0.419773	0.388265
396 s	0.675788	0.445954	0.414741	0.390137
400 s	0.675694	0.440206	0.414648	0.386944
404 s	0.676543	0.439422	0.415952	0.384852
408 s	0.67041	0.437244	0.409057	0.393549
412 s	0.667296	0.436722	0.406821	0.384852
416 s	0.666258	0.429318	0.4112	0.387825
420 s	0.6622	0.430102	0.40738	0.387384
424 s	0.663238	0.426531	0.403932	0.384963
428 s	0.665125	0.423134	0.408312	0.386724
432 s	0.66371	0.426792	0.403653	0.383862
436 s	0.659936	0.422873	0.403094	0.390357
440 s	0.65635	0.418082	0.399553	0.385953
444 s	0.656256	0.420608	0.399646	0.388926
448 s	0.656539	0.420085	0.39946	0.382651
452 s	0.64833	0.413814	0.395453	0.384412
456 s	0.6505	0.41843	0.393496	0.382981
460 s	0.647669	0.415469	0.393682	0.380779
464 s	0.644273	0.414946	0.39536	0.3821
468 s	0.641064	0.407369	0.393962	0.383091
472 s	0.647952	0.409372	0.395173	0.382871
476 s	0.641914	0.40702	0.387812	0.38199
480 s	0.642857	0.404059	0.388278	0.38133
484 s	0.635592	0.404494	0.385855	0.382981
488 s	0.635592	0.406323	0.388278	0.38111
492 s	0.632006	0.401359	0.384644	0.387605
496 s	0.633799	0.398833	0.386042	0.384302
500 s	0.635025	0.398223	0.383992	0.386614
504 s	0.627666	0.394826	0.384178	0.382761
508 s	0.626156	0.397439	0.382221	0.387935
512 s	0.630968	0.393868	0.38278	0.382431
516 s	0.631157	0.398572	0.382687	0.384412
520 s	0.622099	0.395262	0.382967	0.383091
524 s	0.619551	0.394042	0.382128	0.38221
528 s	0.621532	0.386639	0.381849	0.381
532 s	0.618985	0.389862	0.38306	0.380009
536 s	0.620494	0.390994	0.380358	0.386504
540 s	0.620117	0.383939	0.379426	0.386394
544 s	0.618041	0.383852	0.381569	0.380009
548 s	0.620683	0.386203	0.378308	0.383531
552 s	0.614267	0.384635	0.377376	0.380009
556 s	0.607284	0.384113	0.376165	0.38199
560 s	0.606152	0.388642	0.379519	0.380669
564 s	0.60285	0.382893	0.37514	0.378027
568 s	0.609266	0.38028	0.374208	0.380339
572 s	0.610587	0.379671	0.375606	0.379679
576 s	0.606718	0.381064	0.376631	0.378137
580 s	0.603227	0.378016	0.374301	0.385293
584 s	0.603227	0.377842	0.374581	0.382431
588 s	0.598509	0.376796	0.373928	0.381
592 s	0.597188	0.376884	0.369642	0.3821
596 s	0.598604	0.377058	0.372158	0.382761
600 s	0.597754	0.377058	0.371972	0.378688
604 s	0.593791	0.378713	0.366101	0.387054
608 s	0.595678	0.374271	0.373835	0.380449
612 s	0.592187	0.372093	0.37309	0.38122
616 s	0.590394	0.377058	0.37281	0.377917
620 s	0.5903	0.374096	0.369363	0.378468
624 s	0.583223	0.372006	0.369922	0.38188
628 s	0.585771	0.370874	0.367313	0.378247
632 s	0.585865	0.370699	0.369363	0.38155
636 s	0.58294	0.368435	0.368897	0.380119
640 s	0.580487	0.369654	0.36899	0.379789
644 s	0.5786	0.370264	0.368617	0.382431
648 s	0.578411	0.369828	0.363865	0.380119
652 s	0.577562	0.367912	0.367406	0.379789
656 s	0.577467	0.362251	0.367313	0.379899
660 s	0.575675	0.364951	0.369642	0.379128
664 s	0.575863	0.364254	0.367685	0.378027
668 s	0.572844	0.36556	0.365822	0.384412
672 s	0.576713	0.36739	0.368431	0.38122
676 s	0.56907	0.364864	0.365263	0.380229
680 s	0.571995	0.36678	0.36489	0.380119
684 s	0.570674	0.360334	0.363306	0.379128
688 s	0.572372	0.363296	0.362281	0.378468
692 s	0.569164	0.366606	0.364238	0.377037
696 s	0.561427	0.365386	0.364797	0.379128
700 s	0.56605	0.36286	0.364238	0.379568
704 s	0.565107	0.36347	0.366195	0.377587
708 s	0.55869	0.359028	0.365915	0.38199
712 s	0.561898	0.359463	0.364145	0.377807
716 s	0.556143	0.358854	0.362374	0.379789
720 s	0.557558	0.359289	0.360511	0.380009
724 s	0.559068	0.364602	0.365542	0.379789
728 s	0.556898	0.356589	0.36312	0.379238
732 s	0.561898	0.360596	0.362561	0.376816
736 s	0.556898	0.36138	0.363958	0.379018
740 s	0.558973	0.356241	0.364983	0.378578
744 s	0.552935	0.357634	0.363865	0.378137
748 s	0.550859	0.359551	0.363958	0.380889
752 s	0.547179	0.354673	0.362747	0.381
756 s	0.553501	0.358157	0.36489	0.376816
760 s	0.547462	0.359202	0.362747	0.377807
764 s	0.550198	0.356763	0.366008	0.380009
768 s	0.547084	0.354412	0.359672	0.377257
772 s	0.546046	0.352931	0.362095	0.379679
776 s	0.548783	0.35685	0.362933	0.377917
780 s	0.545197	0.354412	0.362933	0.377477
784 s	0.545952	0.355108	0.361442	0.379238
788 s	0.540008	0.355108	0.364424	0.379679
792 s	0.544725	0.353018	0.357622	0.375826
796 s	0.539536	0.353802	0.35874	0.378137
800 s	0.543499	0.353628	0.360417	0.380889
804 s	0.541234	0.354934	0.362654	0.378358
808 s	0.539253	0.355805	0.365822	0.380889
812 s	0.537932	0.351189	0.36312	0.377367
816 s	0.533969	0.353192	0.361722	0.374395
820 s	0.538687	0.351799	0.362933	0.378798
824 s	0.537649	0.353366	0.360045	0.378908
828 s	0.535101	0.353628	0.361349	0.377037
832 s	0.528119	0.351973	0.360231	0.376596
836 s	0.52793	0.351624	0.360604	0.378027
840 s	0.535384	0.352844	0.36107	0.377917
844 s	0.530666	0.351276	0.364051	0.380779
848 s	0.528024	0.353105	0.359392	0.381
852 s	0.531232	0.351102	0.359113	0.379018
856 s	0.531515	0.352757	0.362467	0.378358
860 s	0.528402	0.349186	0.359206	0.378908
864 s	0.529723	0.354237	0.36489	0.375385
868 s	0.529534	0.350492	0.363772	0.380779
872 s	0.530289	0.35206	0.359765	0.377917
876 s	0.524439	0.351712	0.362747	0.377807
880 s	0.526892	0.349186	0.361908	0.373294
884 s	0.523778	0.350753	0.363492	0.378358
888 s	0.522551	0.349621	0.359206	0.378688
892 s	0.520476	0.348489	0.364238	0.376156
896 s	0.514814	0.350231	0.359113	0.379789
900 s	0.521702	0.350144	0.360977	0.376046
904 s	0.511134	0.345005	0.360883	0.377477
908 s	0.519815	0.346398	0.361442	0.378578
912 s	0.516607	0.348315	0.361256	0.377477
916 s	0.516135	0.347357	0.365542	0.377367
920 s	0.520098	0.349534	0.359952	0.378688

## Sheet: Fig.4J
	A	B	C	D
	The length of F-actin, μm
	Actin alone	ADF7	ADF7S128A	ADF7S128D		Column C	ADF7S128A
1	19.4106	14.5667	21.2074	14.3204		vs.	vs.
2	27.8863	9.84623	12.0356	7.62622		Column B	ADF7
3	17.4996	17.6144	9.87548	16.2066
4	17.0684	11.0971	9.88967	8.61775		Unpaired t test
5	22.3184	21.9401	12.55	12.1636		P value	0.9572
6	20.53	16.5156	11.6052	9.13163		P value summary	ns
7	12.9554	20.4246	14.5601	13.8337		Significantly different (P < 0.05)?	No
8	18.4961	16.1657	10.7548	12.007		One- or two-tailed P value?	Two-tailed
9	18.0409	10.8844	17.8291	15.4837		t, df	t=0.05371, df=217
10	20.3143	11.6257	22.3383	23.0841
11	21.6025	23.4253	13.0248	8.57441
12	22.722	10.8263	10.0667	18.5844		Column D	ADF7S128D
13	13.2296	11.9108	12.9559	14.6586		vs.	vs.
14	17.2321	12.6084	10.2524	7.94647		Column B	ADF7
15	15.9818	15.5586	20.2162	10.8195
16	15.8908	16.4452	12.6995	15.5386		Unpaired t test
17	37.1362	12.0226	11.5028	11.3301		P value	<0.0001
18	11.4733	7.73177	17.9408	10.1894		P value summary	****
19	17.1441	20.8369	17.5633	11.0302		Significantly different (P < 0.05)?	Yes
20	11.6995	13.9802	26.3927	9.58111		One- or two-tailed P value?	Two-tailed
21	21.6735	16.8254	14.1958	9.42197		t, df	t=5.261, df=202
22	23.1343	14.8979	14.039	22.6855
23	20.5474	6.0096	16.8597	11.2305
24	16.8004	12.5617	13.8827	16.176
25	26.1328	18.1632	24.8277	15.588
26	20.5519	23.0854	13.0236	9.74068
27	18.5629	8.42946	17.3196	8.67712
28	19.9783	25.2773	21.9974	7.8812
29	12.1909	17.2177	11.9348	10.591
30	17.9752	20.9882	14.2309	10.516
31	18.037	15.4991	16.2608	10.1573
32	13.2694	8.45544	18.8462	9.6049
33	16.1962	7.61389	16.2208	11.5052
34	12.4835	16.4235	12.7634	15.9395
35	14.7088	16.3699	14.6911	13.3736
36	25.3391	11.2058	17.5506	21.8129
37	11.8654	11.8343	22.117	8.20636
38	21.6263	14.9366	20.2627	21.6529
39	27.9901	10.6954	23.4865	11.5481
40	17.749	11.9031	17.8032	15.2581
41	12.0479	12.0314	20.8638	8.68891
42	16.4765	11.8517	14.6009	14.3257
43	9.995	12.3408	20.7872	17.9735
44	29.7294	11.1689	14.2359	10.6652
45	19.7835	14.9014	11.1633	9.30758
46	17.4539	18.0369	9.67257	11.8849
47	16.3119	15.3451	17.77	23.8493
48	17.9832	32.5647	19.4809	8.24784
49	23.2719	18.2362	15.0833	11.6686
50	23.0576	17.7939	31.4664	13.6038
51	20.8964	13.2932	13.0637	10.5496
52	16.9778	19.0192	28.9279	9.44008
53	17.6961	10.3161	17.566	8.66435
54	22.1935	9.77823	17.2666	8.12995
55	18.5943	12.8362	17.0313	11.951
56	23.3192	12.6432	15.4105	10.7007
57	17.7684	11.1924	15.8808	10.7765
58	29.3649	19.1807	16.6848	14.1701
59	25.7542	37.9153	14.9176	9.49946
60	17.2965	12.5752	9.44598	12.2575
61	28.4733	27.1698	10.2695	16.3087
62	17.5224	17.187	19.5776	14.3787
63	13.3432	10.7219	13.4982	12.7108
64	12.4659	20.8885	9.01614	20.7218
65	14.7891	15.9535	13.7212	9.77627
66	20.3068	16.0008	12.813	6.12726
67	13.3327	18.9442	14.0287	10.6642
68	24.5387	15.8357	18.0129	10.8486
69	16.8767	18.3553	14.6511	9.18391
70	10.6049	14.1062	23.134	10.2872
71	21.8312	15.9882	17.539	8.44987
72	19.0576	15.4368	17.3243	10.0116
73	16.7355	19.2567	17.2253	9.11711
74	34.4162	18.883	15.4008	10.4745
75	22.3453	10.7171	7.06596	11.9683
76	20.0524	13.2245	13.2584	9.58078
77	16.5731	11.8549	14.1615	12.6586
78	21.3904	10.0961	8.6423	15.7574
79	14.7546	12.8103	10.848	18.1473
80	27.9026	23.0767	14.8415	13.7099
81	15.9824	19.532	10.8514	14.0259
82	25.8195	12.1853	16.21	11.3668
83	28.6069	14.694	16.3774	21.3648
84	22.3564	12.5406	14.8663	18.8889
85	33.2761	12.5952	19.9525	10.8404
86	38.5781	26.2087	13.2052	11.2395
87	31.3579	11.976	14.4324	13.2769
88	18.1287	15.9856	26.5865	11.2118
89	39.0665	12.5834	10.275	10.27
90	35.7594	17.3588	23.6392	10.572
91	22.5573	16.3707	11.7793	20.3687
92	14.6836	15.9191	18.4438	23.4049
93	21.2623	27.6911	14.3288	13.0697
94	20.9825	16.5875	14.679	10.9503
95	15.6207	15.3355	11.9491	10.6033
96	24.9282	22.7846	19.1861	8.6661
97	17.0459	17.1958	10.7873	8.90558
98	14.9204	21.5914	22.3344	11.5699
99	16.2018	13.6317	18.0179	9.56506
100	18.2073	17.6408	13.4605	12.144
101	30.8297	20.1314	17.6802
102	27.6357	17.6009	21.7957
103	21.0118	29.8918	17.0507
104	21.1262	27.7862	11.2569
105	24.9013		10.8581
106			16.8431
107			14.1083
108			18.1966
109			17.38
110			13.5952
111			21.436
112			31.7553
113			28.0252
114			8.54003
115			8.24522
Mean	20.3769	16.0554	16.0178	12.5184
Stdev	6.21629	5.44932	4.91008	4.01596
SE	0.606648	0.53435	0.457867	0.401596
