# Supplementary material for: Activation of actin-depolymerizing factor by CDPK16-mediated phosphorylation promotes actin turnover in Arabidopsis pollen tubes
Source: PLoS Biol. 2023 Apr 3;21(4):e3002073. doi: 10.1371/journal.pbio.3002073 (PMC10101649; doi:10.1371/journal.pbio.3002073)
Supplement: S5 Data — (XLSX) [file pbio.3002073.s020.xlsx]

## Sheet: Fig. 5B-adf10
165	179	166	164	171	168	163	168	163	170	185	174	167	173	199	169	185	179	174	185	168	172	174	171	181	182	180	189	169	171	179	177	178	172	173	176	178	180	180	194	184	179	179	169	194	197	189	189	187	185
165	179	166	164	171	168	163	168	163	170	185	174	167	173	199	169	185	179	174	185	168	172	174	171	181	182	180	189	169	171	179	177	178	172	173	176	178	180	180	194	184	179	179	169	194	197	189	189	187	185
165	179	166	164	171	168	163	168	163	170	184	174	167	173	198	169	185	179	174	185	168	172	174	171	181	182	180	188	169	171	179	177	178	172	173	176	178	180	180	193	184	179	179	169	193	196	189	189	187	185
164	176	165	163	170	167	162	167	162	169	181	172	167	170	194	169	185	176	175	182	168	170	172	170	180	179	178	185	169	171	176	175	175	170	171	173	175	177	178	188	181	179	180	168	189	193	192	186	185	183
163	173	165	165	169	166	164	166	164	169	177	170	166	168	189	170	184	174	176	179	171	168	173	168	182	176	176	182	168	171	174	173	174	169	170	170	174	175	177	183	178	179	182	168	184	190	194	183	183	181
162	170	164	167	169	165	165	165	165	168	173	169	166	166	185	170	184	172	177	176	174	166	174	167	183	173	175	179	170	171	173	176	173	169	169	170	173	173	175	178	177	179	183	167	180	187	196	180	181	179
164	168	164	170	172	165	167	163	166	170	170	167	165	166	180	171	183	170	177	173	176	165	176	168	184	174	179	176	173	170	172	179	173	168	167	172	173	175	174	175	178	180	184	169	182	184	199	177	179	177
166	165	163	172	174	164	168	163	167	173	166	166	165	167	176	171	183	170	178	175	179	166	177	170	185	177	182	173	176	170	173	182	172	168	167	175	172	178	172	177	183	180	185	170	185	185	201	176	181	179
168	163	163	174	177	163	170	164	169	176	167	165	166	167	171	172	182	170	179	178	182	168	178	172	187	180	185	174	179	170	174	185	172	168	167	177	172	180	172	179	187	180	187	171	188	187	203	178	186	183
170	164	162	176	180	162	172	165	170	179	167	165	167	168	168	173	182	170	180	182	185	170	179	174	188	183	189	177	182	170	175	188	171	169	167	180	173	183	172	181	191	180	188	173	191	189	206	180	191	187
169	164	163	177	178	162	171	164	168	177	167	166	167	167	167	173	179	168	178	179	183	171	177	174	184	181	185	175	181	169	174	185	172	168	167	177	173	183	171	178	188	177	189	171	189	189	205	180	188	187
169	165	166	178	175	163	169	164	171	175	167	166	167	167	168	172	176	167	175	176	181	172	174	173	180	178	181	173	179	167	173	181	173	166	169	174	173	183	170	175	183	174	189	169	186	188	204	182	184	185
168	166	168	179	173	164	168	164	173	172	167	167	167	166	169	172	173	169	173	173	179	173	171	173	176	175	177	171	177	167	173	177	174	167	172	174	173	183	171	172	178	173	190	168	184	188	202	183	180	184
168	166	170	180	171	164	167	165	175	170	168	168	166	165	172	171	170	172	170	171	177	174	170	172	172	173	181	170	176	167	172	176	175	169	175	176	172	182	172	172	173	177	191	168	184	188	201	184	178	184
168	167	173	181	168	165	167	167	178	169	168	168	168	165	175	171	169	176	169	171	174	175	173	172	168	173	185	169	176	168	171	179	176	171	177	181	172	182	175	176	172	181	191	168	187	188	200	186	180	188
168	167	175	182	166	167	169	169	180	169	168	169	171	164	178	171	168	180	170	172	172	177	175	173	169	173	189	170	175	168	170	181	177	173	180	185	173	182	178	180	174	184	192	170	190	187	199	188	181	192
168	168	178	183	167	168	171	171	183	170	168	170	175	165	181	170	168	183	172	174	170	180	178	175	170	175	193	171	175	169	169	184	178	175	183	189	174	182	182	184	175	188	193	171	193	190	198	191	182	196
167	167	178	181	166	169	171	171	183	169	168	170	175	164	180	169	169	183	172	175	169	180	180	175	170	176	193	171	174	169	170	184	181	175	183	190	174	182	182	185	175	188	192	172	193	191	195	191	183	196
166	166	177	179	165	168	170	169	181	169	167	169	173	163	177	168	172	180	171	175	168	179	181	175	169	175	189	170	172	170	171	181	184	175	181	189	173	181	180	182	174	183	189	175	190	189	190	189	182	193
165	165	176	176	164	167	169	169	179	168	167	168	170	163	175	170	174	177	170	174	167	180	183	174	168	175	184	170	176	170	173	178	187	174	180	188	172	180	178	180	173	181	187	178	189	188	185	188	181	190
164	163	174	173	163	167	167	170	177	167	170	167	168	164	176	174	176	174	172	174	167	182	184	173	169	175	180	171	180	171	174	176	190	179	178	187	171	181	176	177	177	185	184	181	195	190	181	188	182	190
163	162	179	170	163	166	167	170	175	166	173	166	166	165	177	179	179	171	175	174	166	185	186	172	171	174	176	173	185	171	176	175	193	184	177	186	170	183	179	178	183	188	188	184	201	194	181	188	187	197
163	160	183	168	164	168	166	171	174	166	177	165	168	166	178	184	181	168	178	176	166	187	187	171	173	174	178	175	189	172	177	176	196	188	175	185	173	184	183	181	190	192	192	187	207	197	182	187	193	205
162	159	187	169	164	170	165	172	177	168	181	167	170	166	179	188	183	165	182	179	167	189	189	170	175	175	180	177	194	175	179	177	200	193	173	184	176	187	186	184	196	196	197	190	213	201	183	187	199	212
162	158	189	169	165	171	165	172	179	169	184	168	171	167	180	191	185	166	183	181	168	190	189	171	176	175	181	178	196	177	180	178	201	196	173	183	178	190	189	186	201	198	199	192	218	203	185	187	202	218
163	159	185	169	165	171	166	171	176	169	182	168	170	166	177	187	183	167	180	178	169	187	185	170	174	175	181	177	193	174	179	176	198	193	172	182	176	189	190	184	200	194	196	190	216	199	187	185	196	216
164	160	181	168	166	171	170	171	174	168	180	168	169	167	175	183	181	169	177	175	171	183	182	171	172	176	180	180	190	176	178	174	194	190	172	181	175	191	190	181	198	191	193	188	213	194	189	187	191	213
166	160	177	169	166	171	173	172	172	168	178	168	169	170	173	179	179	170	175	173	172	180	178	172	171	176	180	184	187	178	177	172	191	187	174	180	177	193	191	179	197	187	190	187	211	191	192	192	193	211
167	161	173	172	167	171	177	173	169	168	176	168	169	173	171	175	178	171	178	173	173	176	174	173	169	177	179	187	184	179	178	171	187	184	177	180	180	194	191	181	196	184	195	185	209	192	194	197	198	209
168	162	169	174	167	172	181	174	169	168	174	168	171	177	171	178	176	172	181	172	174	172	170	174	167	177	179	190	181	181	180	172	183	181	180	184	184	196	192	185	195	185	199	184	207	193	197	203	203	207
169	163	165	176	168	173	184	176	171	167	172	168	174	180	170	180	174	174	184	172	176	171	168	175	167	178	179	193	184	186	182	173	180	177	182	187	187	198	192	189	193	185	204	183	209	195	199	208	208	212
170	165	164	179	168	174	188	177	173	168	170	168	176	184	170	183	172	175	187	174	177	173	168	176	167	178	183	197	188	190	184	174	176	174	185	191	191	200	193	193	192	186	208	181	217	196	202	213	213	218
168	165	163	176	167	173	186	174	172	167	170	168	174	182	169	181	170	174	184	174	175	171	168	175	167	176	181	193	187	187	181	173	176	174	183	189	189	198	194	191	193	186	208	186	214	194	203	208	211	219
167	164	165	173	166	171	184	172	171	167	170	169	172	180	169	178	168	173	181	173	173	168	168	175	167	174	178	188	185	182	177	173	176	174	180	186	188	195	195	195	195	186	206	192	209	191	204	206	207	218
165	164	166	170	165	169	182	169	169	167	170	169	169	178	169	176	170	171	178	172	170	168	168	175	168	172	176	184	182	178	175	172	176	174	177	183	186	193	197	200	197	186	204	198	205	188	205	211	203	218
163	164	168	168	164	168	180	166	168	166	170	169	169	176	169	173	173	170	175	172	171	169	169	176	171	169	173	179	180	176	175	172	176	175	175	181	187	190	198	205	198	186	203	203	207	188	206	217	199	220
164	164	169	168	163	166	178	163	167	168	171	169	171	174	169	171	177	169	172	171	171	171	169	177	173	167	171	174	178	178	176	174	176	176	178	178	191	188	199	210	200	189	201	209	214	192	207	222	198	224
165	163	171	167	163	165	176	162	166	170	172	170	173	173	170	169	181	168	168	171	174	172	169	178	175	169	173	170	175	182	176	176	176	177	181	178	195	186	200	215	202	194	199	215	221	196	208	227	198	229
167	163	172	167	164	163	174	163	167	171	174	170	175	172	170	170	184	168	165	170	177	173	169	179	178	170	174	167	173	185	178	178	176	178	184	181	199	187	201	220	203	199	203	221	229	200	210	233	197	233
167	163	172	167	164	162	173	163	167	171	174	171	175	172	169	169	184	167	166	169	177	174	168	179	178	171	174	166	173	186	178	178	176	178	183	183	199	188	200	217	202	198	202	221	229	203	209	231	197	234
168	163	170	167	164	163	172	165	166	169	173	170	174	173	168	168	182	166	166	168	176	174	167	178	175	172	173	165	173	184	180	175	176	179	181	184	196	187	195	210	198	193	199	219	223	205	207	225	206	232
168	163	168	166	163	165	172	168	166	167	172	170	172	174	168	168	179	165	168	167	174	174	165	177	176	172	172	165	174	182	182	172	175	183	178	186	193	186	191	202	196	192	201	216	218	207	205	218	214	230
168	163	166	166	164	167	171	172	165	167	171	170	171	175	168	169	176	164	170	168	173	174	165	176	179	173	172	166	174	180	184	171	175	186	176	187	190	185	187	194	196	195	202	213	212	209	203	215	223	228
169	165	165	169	165	169	171	175	165	167	170	169	172	176	169	171	174	162	173	170	172	174	166	175	182	173	171	168	174	178	186	174	177	190	179	189	187	186	186	195	197	197	204	211	220	211	201	215	231	226
169	166	163	171	167	171	170	179	166	168	169	169	173	179	170	174	171	162	175	172	170	174	166	174	185	174	171	170	175	176	188	176	180	193	182	190	184	187	189	196	198	200	205	208	227	216	199	215	240	224
170	167	162	174	169	173	169	182	166	169	169	169	173	182	170	176	168	163	177	174	170	174	166	174	188	175	172	172	175	176	190	179	183	196	185	192	181	188	193	196	198	203	208	205	235	222	197	215	249	224
170	168	162	176	171	175	169	184	166	169	169	169	174	184	171	177	166	163	178	174	171	174	166	176	190	175	174	173	176	177	191	181	184	198	187	193	179	189	196	197	198	204	210	204	240	226	197	214	254	226
168	166	161	176	169	173	169	181	165	167	167	167	174	183	172	175	165	163	176	172	169	172	168	178	189	174	173	172	176	177	190	180	182	194	187	191	178	190	193	198	193	199	207	206	237	225	202	210	251	232
166	165	161	176	170	171	169	178	164	166	167	167	174	182	172	173	164	163	173	173	169	170	170	180	188	174	172	171	176	183	190	179	179	189	187	189	181	191	190	201	189	197	207	209	234	232	208	212	248	238
165	164	162	176	171	169	169	175	162	165	166	167	174	182	172	170	163	165	171	174	169	168	172	183	186	174	171	169	176	189	190	178	177	187	188	187	184	193	186	204	189	200	206	211	231	239	213	214	244	243
164	164	162	175	172	167	170	172	162	166	166	166	173	181	173	168	163	167	169	174	169	172	174	185	185	174	171	169	176	194	189	178	174	186	190	185	187	194	183	207	188	204	206	214	228	247	218	216	246	249
163	164	163	175	173	166	170	169	163	166	167	166	173	180	173	166	163	168	166	175	169	176	176	187	184	174	170	172	176	200	189	177	175	186	191	184	190	195	180	210	190	209	205	217	225	255	223	218	249	254
162	165	164	175	174	167	170	166	165	166	169	165	173	180	174	166	164	170	164	176	170	180	178	190	183	175	169	174	176	206	188	178	178	185	193	182	194	196	184	214	193	214	205	219	221	263	228	220	252	260
161	165	165	175	175	169	170	163	166	166	171	165	173	179	174	167	164	172	164	177	170	184	180	192	182	175	168	177	176	212	188	180	181	185	194	180	197	197	189	217	197	219	204	222	221	270	234	222	256	266
162	164	164	173	173	171	170	164	166	165	170	166	172	177	173	167	163	173	164	175	169	183	178	189	181	173	169	178	176	210	186	178	178	183	192	181	198	195	186	215	192	214	206	218	221	263	230	224	250	265
162	164	164	171	170	173	171	165	165	165	169	166	171	175	171	168	164	175	164	172	168	182	177	188	180	171	170	179	179	208	185	176	179	181	190	185	200	194	183	213	190	208	208	215	223	262	226	226	243	263
163	163	163	169	168	175	171	165	165	165	167	168	171	173	170	169	167	176	165	169	167	181	175	190	179	169	172	180	182	205	183	176	183	179	188	189	201	192	182	211	190	202	210	212	226	262	222	228	252	262
163	163	162	167	165	177	171	167	165	166	167	169	170	170	169	172	170	177	166	167	168	180	174	191	178	167	173	181	184	203	181	177	186	177	185	193	202	191	182	209	191	205	212	210	229	262	218	231	263	261
164	163	162	165	163	178	171	169	165	166	169	171	169	168	169	175	173	179	167	167	169	179	172	192	177	166	174	182	187	201	179	178	189	177	184	197	204	189	184	207	192	210	214	212	231	262	218	233	274	259
164	163	161	163	162	180	173	171	167	166	171	173	170	166	171	178	176	181	168	168	171	178	170	193	176	167	175	183	189	198	177	179	192	179	184	201	205	187	187	205	193	214	216	215	234	261	225	235	284	258
166	164	163	161	163	182	175	172	168	167	172	174	171	165	172	181	179	184	169	169	174	180	169	195	174	168	178	184	192	196	176	181	196	181	185	205	206	188	191	203	194	218	218	219	237	261	232	239	295	257
165	163	163	160	163	182	175	172	168	166	172	175	170	164	172	181	179	184	168	170	174	179	169	193	173	168	178	182	190	192	175	180	194	181	184	204	204	188	194	201	194	217	221	219	236	260	234	248	294	260
165	163	163	160	163	180	172	170	168	165	170	174	171	165	170	179	176	181	167	170	172	176	168	190	172	167	176	180	186	188	176	179	190	182	183	199	200	189	196	199	195	213	224	216	233	257	233	259	286	267
165	165	163	160	164	179	170	168	167	163	169	174	175	165	168	177	174	179	166	171	171	173	167	187	172	166	176	177	182	183	176	179	186	183	183	195	196	192	199	197	197	209	228	214	229	255	231	269	278	273
165	168	163	161	165	177	168	168	167	162	167	174	179	166	168	175	172	177	165	171	169	170	167	184	171	165	175	174	178	180	176	180	182	185	186	190	192	194	201	198	199	205	231	216	226	253	230	280	270	280
164	171	162	162	166	175	166	171	167	162	165	173	183	167	169	173	169	176	166	171	167	167	167	181	170	166	174	172	176	182	178	181	182	187	190	190	189	197	204	200	202	207	234	221	222	259	229	290	262	286
164	174	162	163	168	174	165	174	166	162	165	173	187	168	169	171	167	174	168	172	166	165	167	178	169	168	174	172	179	184	182	185	183	189	193	194	195	200	207	201	205	213	237	225	223	270	229	301	273	293
164	177	162	164	170	172	164	176	166	162	165	172	191	169	170	172	168	174	169	172	165	166	167	175	170	170	173	174	183	186	186	189	184	191	197	199	200	202	209	202	209	219	241	229	227	280	234	312	285	299
164	178	162	165	171	171	163	177	166	162	165	172	193	170	170	173	168	174	170	172	165	166	167	173	171	171	173	175	185	188	189	191	184	193	199	201	203	205	210	203	211	221	242	231	231	285	238	320	297	303
163	175	162	165	170	169	164	174	165	162	164	170	189	168	170	171	167	173	169	171	165	166	165	171	172	169	171	175	183	186	190	188	183	197	200	198	199	206	208	203	208	213	239	230	233	277	240	323	309	301
164	172	162	165	168	168	167	170	164	164	163	169	185	167	170	169	167	171	169	172	165	168	165	169	172	168	174	176	180	184	191	185	181	202	201	196	195	208	206	203	204	206	237	228	236	268	252	325	321	298
164	170	162	167	166	167	170	167	164	165	164	169	181	166	170	168	166	171	168	172	166	171	167	167	173	167	178	176	178	183	192	182	179	207	202	193	191	209	203	203	202	207	234	226	239	259	264	328	333	296
165	167	163	170	165	165	173	166	166	166	165	171	178	165	171	166	167	173	168	173	166	175	169	165	173	167	181	176	175	181	196	180	180	212	203	190	191	211	201	204	203	214	231	226	241	250	275	331	345	298
166	165	163	172	166	164	176	169	168	167	165	173	174	164	171	167	167	176	168	174	167	178	171	164	174	169	185	176	173	179	200	180	184	217	203	194	194	213	199	204	205	222	229	232	244	242	287	333	357	300
166	164	163	175	166	165	179	172	169	169	166	175	170	164	172	167	168	178	170	174	167	181	173	162	174	170	189	177	171	178	204	180	187	222	204	199	197	214	198	204	206	231	226	238	246	235	299	336	369	303
167	164	163	178	167	165	182	175	171	170	167	177	168	165	174	168	169	181	172	175	168	185	175	163	175	171	193	177	168	176	208	180	190	227	205	203	201	216	205	204	208	239	223	244	249	234	311	339	382	309
166	164	163	177	166	164	180	172	170	169	166	175	166	164	173	168	168	179	171	173	169	183	174	164	175	169	189	175	168	174	203	180	187	219	200	200	201	214	203	210	206	241	226	256	249	244	321	341	391	331
166	164	162	175	166	163	177	170	169	169	166	172	165	163	171	168	166	177	170	172	170	180	172	165	176	168	185	173	169	174	197	180	184	211	194	196	201	212	206	216	204	243	238	269	248	255	332	343	400	354
165	164	162	174	165	165	175	167	168	169	165	170	165	163	171	168	165	175	168	170	171	178	171	167	176	168	180	171	169	175	191	183	181	203	189	192	201	210	209	222	204	245	250	282	248	265	343	345	409	378
165	163	162	172	165	167	172	165	167	169	164	167	164	164	171	168	166	173	167	168	172	175	174	168	177	169	176	169	170	176	186	188	183	195	183	190	201	208	211	228	206	247	262	295	248	276	354	369	418	401
164	163	163	171	164	169	170	167	166	169	164	168	164	164	171	168	166	171	166	168	173	173	178	169	177	170	172	169	170	177	184	193	184	187	181	192	201	206	215	234	207	249	274	308	248	286	365	397	427	424
164	163	165	169	164	170	167	168	166	169	165	169	164	165	171	168	166	169	166	167	174	170	181	170	177	172	169	171	170	178	182	198	186	179	182	193	201	206	222	240	209	250	286	321	254	299	375	425	436	447
164	163	167	168	163	172	168	170	167	169	166	171	163	166	171	168	166	167	167	167	175	170	184	172	178	173	166	172	171	179	180	202	187	175	184	195	201	210	229	246	210	252	298	334	262	312	388	453	445	470
164	164	167	166	163	172	167	170	167	168	166	171	163	166	170	167	166	166	167	167	173	169	183	171	177	174	167	172	172	178	179	200	186	173	187	194	201	211	230	245	213	254	308	335	278	325	402	465	473	509
163	164	165	165	163	170	166	169	167	167	165	170	164	165	168	167	167	167	168	169	171	168	181	170	175	176	168	171	172	175	179	195	183	173	191	191	201	210	229	240	217	255	318	330	298	339	413	468	515	556
163	165	164	163	163	168	165	168	167	166	164	168	164	165	167	166	167	167	171	171	169	168	178	168	173	178	169	170	172	173	178	190	181	176	195	188	200	208	228	235	222	257	327	325	319	353	423	471	557	603
162	167	163	164	163	167	165	168	168	167	164	167	165	165	168	165	167	170	173	173	169	168	176	167	172	179	170	169	176	172	179	184	178	179	199	187	200	207	230	230	233	260	337	320	339	367	434	474	599	650
164	169	162	165	163	165	166	167	171	170	163	166	166	164	169	164	168	173	175	175	170	167	174	166	170	181	172	167	180	174	182	179	178	183	204	190	200	206	233	224	244	268	346	315	359	387	451	490	641	697
165	170	162	165	164	163	166	166	173	173	162	164	169	164	171	166	168	176	178	177	170	167	172	164	168	183	173	166	184	176	186	173	180	186	208	192	199	204	236	220	255	275	356	310	379	410	475	507	683	744
167	172	162	166	164	163	167	165	175	176	162	163	171	164	172	168	169	179	180	179	171	167	174	163	166	185	174	165	188	179	189	169	182	189	212	195	199	204	238	226	266	283	366	305	399	432	500	524	725	791
168	172	162	166	164	163	166	165	176	178	162	163	172	164	172	169	169	181	181	179	170	167	175	162	165	185	175	165	190	179	190	169	182	190	214	196	198	203	239	227	274	288	369	305	413	457	526	552	767	832
167	170	161	165	163	164	165	164	174	177	161	165	171	163	171	168	168	179	179	177	168	166	173	163	164	182	173	169	187	178	185	168	180	185	210	192	195	202	236	220	275	286	359	313	415	487	554	603	811	864
166	167	160	164	162	165	163	164	171	175	161	167	169	163	169	167	167	177	176	174	167	164	172	165	163	179	171	173	184	176	181	167	177	180	207	189	192	200	232	212	276	285	350	322	416	517	583	673	855	896
165	166	163	164	162	166	162	164	169	174	164	168	167	163	170	166	166	176	173	171	167	164	170	166	163	176	170	177	181	175	176	167	179	176	204	185	189	199	229	207	276	284	340	330	417	548	637	754	898	927
165	165	165	165	163	167	163	165	167	173	166	170	165	164	172	165	167	174	171	169	169	165	168	167	163	172	168	181	179	173	173	168	182	173	200	182	187	197	226	213	277	283	331	339	418	578	694	834	942	959
166	164	167	166	163	168	164	166	166	172	169	171	164	164	173	167	168	173	171	172	171	165	166	168	163	169	168	184	176	172	173	170	185	173	197	178	185	195	223	219	278	283	321	347	420	608	751	915	985	990
167	163	170	167	163	170	166	167	164	171	171	173	163	164	175	168	169	171	173	176	172	166	168	169	164	166	169	188	175	173	172	172	189	172	193	181	186	194	219	225	278	287	311	356	422	638	808	995	1029	1022
168	163	172	168	163	172	167	168	164	170	174	174	163	165	176	170	170	170	175	179	174	167	170	172	164	164	170	192	176	175	171	174	192	173	190	184	186	192	216	231	279	291	313	364	433	668	865	1075	1072	1053
167	163	171	167	163	171	167	167	164	169	173	171	163	164	174	168	169	170	173	177	174	167	169	170	163	164	169	188	174	173	171	172	188	173	188	181	184	190	213	226	272	280	308	363	435	663	854	1083	1095	1056
166	163	170	166	163	170	166	166	165	168	172	169	162	164	172	167	168	170	171	174	174	166	167	170	162	165	168	183	172	171	170	171	184	174	187	179	183	188	210	221	265	270	311	363	437	658	844	1091	1119	1059
165	163	169	165	163	170	166	165	165	167	170	166	162	163	170	165	168	170	170	172	174	166	166	170	163	166	167	179	172	169	170	171	180	174	185	178	181	186	207	215	258	259	316	362	440	652	833	1098	1142	1062
164	164	168	164	164	169	165	165	165	166	169	165	162	163	168	163	167	170	168	170	173	166	165	169	164	167	166	175	176	169	169	171	177	175	184	181	181	184	203	210	251	257	321	362	442	647	849	1106	1165	1065
163	166	167	165	164	168	165	167	165	166	168	164	163	163	169	162	166	171	166	167	173	166	165	169	165	168	165	171	179	171	169	171	173	176	182	184	180	182	200	209	243	260	325	361	444	642	880	1114	1188	1067
163	169	165	167	165	167	165	169	166	168	167	166	164	163	171	161	165	173	166	165	173	165	166	169	167	169	164	169	182	174	169	171	169	177	181	186	180	181	202	208	236	263	330	361	446	637	910	1122	1212	1070
163	172	164	169	166	166	164	171	166	169	165	167	165	164	172	162	164	174	166	164	173	165	167	169	168	170	164	171	185	176	171	172	166	178	179	189	179	180	203	208	229	265	335	360	448	635	941	1130	1235	1073
163	172	164	170	166	166	164	170	165	169	165	167	165	163	172	162	164	173	166	164	172	165	167	168	167	169	164	170	184	176	170	172	166	176	177	188	178	182	201	205	227	264	328	362	453	632	953	1146	1279	1120
163	170	163	171	166	166	163	168	164	168	165	166	164	163	170	163	164	171	165	165	170	165	167	167	166	168	165	168	182	176	169	172	165	174	175	185	176	188	197	202	227	261	317	365	458	636	958	1166	1332	1186
164	169	162	171	166	165	162	166	163	167	165	165	163	162	169	165	164	169	165	166	168	165	167	166	166	167	166	166	179	175	168	172	166	173	172	182	175	193	192	200	227	258	306	368	479	639	963	1186	1385	1252
164	167	162	172	165	166	164	165	163	165	165	164	162	164	167	166	163	166	166	167	166	166	166	165	167	166	167	165	176	174	167	173	168	174	170	179	173	199	190	199	226	255	295	379	506	642	968	1207	1438	1318
164	167	162	172	165	167	166	164	166	165	165	164	162	165	165	167	163	167	167	167	165	166	166	164	167	166	167	165	174	173	166	173	169	174	173	177	172	205	195	198	226	260	283	396	533	645	972	1256	1491	1385
165	167	162	172	167	168	167	165	169	165	165	164	162	167	164	169	163	168	169	168	164	166	166	164	167	165	168	165	171	172	166	173	170	175	176	176	172	211	200	196	226	267	272	412	559	649	977	1307	1544	1451
165	167	163	173	168	169	169	166	171	165	165	165	163	168	164	170	164	168	171	169	164	166	166	165	168	164	169	165	169	172	167	174	171	176	178	179	172	216	205	195	226	274	261	429	586	652	982	1359	1598	1517
165	167	163	172	169	170	170	166	172	165	165	165	163	169	164	171	164	168	171	169	165	166	166	165	169	163	170	165	167	171	167	173	174	176	179	180	172	217	206	193	224	278	254	430	586	644	974	1379	1609	1556
164	166	162	170	168	169	168	165	170	165	164	164	164	167	164	171	164	167	170	168	164	165	167	164	168	163	169	164	166	170	165	171	180	175	176	176	171	209	201	191	218	276	255	406	541	616	945	1347	1550	1547
164	164	162	168	166	168	167	166	168	165	163	165	165	166	163	171	163	166	168	167	166	164	167	163	167	163	167	164	166	168	163	169	186	173	172	174	171	200	196	190	212	274	256	381	496	588	916	1316	1529	1538
165	163	162	167	165	167	166	167	167	166	163	167	165	165	163	171	163	164	167	166	168	164	169	164	166	164	168	164	166	167	164	167	191	171	170	175	173	192	191	190	206	272	257	357	451	579	887	1284	1558	1529
166	162	162	165	164	169	165	168	165	166	165	168	166	164	163	170	163	164	165	165	170	165	172	165	165	165	169	165	167	167	165	165	197	169	173	177	174	184	185	190	200	270	258	333	405	572	858	1252	1587	1520
167	161	162	163	163	171	165	169	165	167	167	169	167	164	163	170	163	165	166	164	172	165	175	165	166	167	171	166	168	166	166	166	203	167	175	179	175	184	180	190	197	268	259	308	360	566	829	1220	1616	1538
168	160	162	162	164	174	167	170	167	167	170	171	167	165	164	170	163	165	167	164	173	165	179	166	167	168	173	167	168	166	167	167	209	166	178	181	177	188	175	191	194	266	260	284	341	559	801	1188	1644	1555
169	161	162	162	166	176	168	171	168	168	172	172	168	165	165	171	164	166	168	165	175	165	182	167	169	169	175	168	169	165	168	169	214	166	181	183	178	191	175	191	196	263	260	261	326	551	771	1155	1668	1570
167	161	162	162	165	174	167	169	168	167	171	171	166	165	164	170	163	165	167	164	174	164	179	168	168	168	174	168	168	164	167	169	207	167	178	180	176	187	176	191	192	253	250	255	316	520	730	1096	1598	1529
166	162	163	163	165	172	166	168	167	166	170	169	164	164	165	169	163	164	166	163	174	163	177	169	167	167	172	167	167	164	165	169	200	167	176	177	174	183	176	190	188	243	240	248	305	488	689	1036	1527	1487
165	164	163	164	166	170	167	166	167	166	169	168	164	164	168	168	162	164	166	163	173	164	174	170	167	166	171	167	166	165	165	169	193	168	173	173	177	178	177	190	187	233	230	242	295	456	648	977	1457	1446
164	166	163	166	168	168	169	165	168	167	168	170	164	163	171	167	162	163	166	163	173	166	172	170	167	166	170	167	165	167	166	170	186	169	173	170	182	174	177	190	189	223	220	236	284	424	606	918	1386	1405
166	167	163	168	170	166	170	165	168	167	167	173	164	163	173	167	163	163	166	163	172	167	170	171	169	167	169	167	165	170	169	171	179	169	175	171	186	170	178	190	190	212	220	230	274	395	565	859	1315	1364
168	169	164	170	172	166	171	165	169	167	166	176	165	164	176	166	164	163	166	164	172	169	167	172	170	169	168	169	165	172	172	172	172	170	178	174	190	167	178	189	191	202	221	224	263	385	524	799	1245	1322
170	171	164	172	173	168	173	165	170	168	165	179	166	165	179	166	166	163	166	165	171	171	165	173	171	171	170	171	165	174	175	174	165	171	181	177	195	169	180	189	193	192	221	218	253	374	483	740	1174	1281
169	170	164	172	173	168	173	165	170	168	165	178	166	165	178	166	165	164	166	164	171	170	164	172	170	171	169	170	165	175	175	175	165	170	180	177	194	169	180	191	191	188	218	216	250	359	465	701	1116	1223
168	168	167	170	172	167	172	165	169	167	165	175	166	165	175	167	164	166	166	164	170	169	164	170	168	170	168	169	166	175	173	175	165	168	178	175	192	169	180	193	189	190	214	216	250	342	455	669	1064	1158
167	167	171	168	171	167	172	165	171	166	167	173	166	166	173	167	163	168	166	163	169	168	166	169	167	169	170	168	167	175	174	175	166	167	175	174	190	169	180	196	187	191	209	216	250	325	444	637	1011	1093
166	165	176	166	170	166	175	164	173	165	169	170	166	167	170	168	164	170	166	162	168	167	168	168	165	168	171	166	169	175	176	175	169	165	172	172	188	170	181	199	185	193	205	218	249	308	434	606	958	1028
165	165	180	167	169	166	178	165	175	165	171	167	166	168	167	169	165	172	166	161	168	166	169	167	163	168	172	165	171	175	179	175	171	165	170	171	186	170	184	201	184	194	201	221	249	299	424	574	905	964
165	166	185	167	169	166	182	166	177	164	174	164	166	168	164	170	166	174	168	161	167	166	171	167	163	167	174	166	174	176	181	175	174	165	168	169	183	170	189	204	188	196	197	223	249	295	414	542	852	899
164	166	189	168	170	165	185	167	179	164	176	164	166	169	164	171	167	176	170	162	166	165	173	166	163	166	175	167	176	179	184	175	176	166	169	169	181	171	193	206	191	197	192	226	249	291	404	511	799	834
163	166	190	167	170	165	186	167	179	165	176	165	166	170	165	172	168	176	170	162	166	165	174	166	163	166	175	167	177	179	184	174	177	167	170	169	179	173	194	206	192	196	190	225	248	282	389	476	740	769
163	165	185	166	169	164	183	166	176	164	175	166	166	169	164	171	167	174	169	163	165	165	173	167	164	165	174	166	174	177	181	172	176	166	171	168	176	176	191	201	190	192	188	219	240	268	367	438	672	702
163	164	180	165	167	164	180	165	174	164	174	166	165	168	164	171	167	171	167	165	165	167	173	168	164	165	172	164	171	176	177	170	177	168	173	168	174	179	187	196	188	188	186	214	232	253	345	400	603	636
164	164	175	166	166	164	177	164	171	166	173	166	167	168	165	171	167	169	165	167	165	170	172	169	165	168	170	164	171	174	176	172	180	170	175	168	172	182	183	192	186	184	185	208	224	247	323	362	535	569
165	163	170	167	165	163	174	163	169	167	172	167	170	167	166	170	166	169	164	168	166	172	172	170	166	170	169	165	174	172	178	174	182	172	176	169	171	185	179	187	185	182	185	202	216	248	301	331	467	503
166	164	169	168	165	165	171	163	166	169	170	167	173	166	167	170	166	169	163	170	168	175	171	172	168	173	167	166	177	170	180	176	185	174	178	171	171	188	176	182	183	184	185	199	208	248	279	302	398	436
167	165	170	169	166	166	168	163	166	171	169	168	176	166	168	169	166	168	164	172	169	178	170	173	170	176	166	168	181	169	182	178	188	176	180	172	172	191	177	177	181	185	186	197	200	248	257	272	330	370
168	166	171	170	166	168	168	163	166	173	168	168	178	165	169	169	167	168	165	173	170	180	170	174	171	178	167	169	184	168	184	180	190	178	181	173	172	194	178	179	181	187	186	196	193	247	236	244	268	308
169	165	170	169	164	167	168	164	167	172	167	167	176	164	168	168	166	167	165	171	169	177	171	172	171	176	171	169	181	170	181	180	186	177	180	173	171	190	177	178	177	186	186	195	190	237	229	238	266	295
169	164	169	168	163	167	168	164	167	170	167	165	174	164	168	168	165	166	165	168	167	174	171	170	172	174	175	168	178	173	178	179	183	177	179	174	172	187	176	177	178	184	187	196	188	226	222	231	263	282
170	164	168	167	164	166	168	165	168	169	167	164	173	163	167	167	165	165	166	168	166	171	172	170	172	172	178	169	175	175	175	179	179	176	178	174	173	183	177	176	181	183	187	201	189	215	214	225	261	269
171	164	167	166	165	166	167	165	169	168	168	165	171	164	167	167	165	165	168	169	166	168	172	170	173	170	182	171	172	177	175	178	175	175	177	174	175	179	178	175	184	182	188	206	190	205	207	218	259	256
171	165	165	166	166	165	169	166	169	167	169	166	169	165	166	166	165	166	170	170	168	168	173	170	173	168	186	172	175	179	179	178	172	175	177	176	179	178	182	174	186	181	188	211	191	206	201	212	257	244
172	165	167	166	167	165	170	166	170	166	170	167	167	166	166	166	166	167	172	171	169	169	173	169	173	169	189	174	178	181	182	178	168	175	179	178	184	179	186	174	189	182	190	216	192	210	198	205	255	231
174	166	170	165	169	164	172	167	171	164	172	168	166	167	167	165	166	169	174	173	171	171	174	169	174	171	193	176	182	183	186	177	165	176	181	180	188	179	190	175	191	184	193	221	194	214	196	199	253	225
173	165	169	165	170	164	171	167	170	164	171	167	166	167	166	166	166	168	172	172	171	170	173	168	173	170	192	175	181	183	185	177	166	175	182	180	186	178	189	174	189	186	194	217	193	212	193	196	245	221
171	165	169	168	171	164	170	167	169	164	170	166	166	167	165	167	166	168	170	172	170	168	171	167	171	169	190	173	179	182	182	177	167	173	182	178	182	177	186	174	185	186	195	211	191	208	199	194	237	218
169	166	168	171	172	165	169	168	169	163	169	165	165	166	166	168	166	167	168	171	169	167	169	166	169	168	187	171	177	180	179	177	169	171	182	176	178	176	184	175	181	187	196	205	189	205	208	195	229	215
167	167	167	173	174	165	168	168	170	163	168	163	165	166	167	169	165	166	168	170	169	168	167	165	170	168	185	169	174	179	176	178	170	169	183	174	174	175	182	176	178	188	197	199	188	201	216	199	220	212
166	168	166	176	175	165	167	168	171	163	167	163	165	166	169	170	166	167	169	170	169	169	167	165	171	168	182	169	172	177	173	178	172	168	183	172	170	174	181	176	177	189	198	193	191	197	225	203	212	208
165	169	166	179	176	166	166	169	172	164	166	163	164	165	170	171	167	168	170	171	172	170	169	166	172	169	180	170	171	176	171	178	173	168	183	170	170	174	182	177	176	192	199	187	193	194	234	207	213	205
165	169	167	181	177	166	166	169	172	165	166	164	164	165	171	172	167	168	171	174	174	171	171	167	172	169	177	172	172	176	171	178	174	169	183	168	171	175	183	178	175	195	200	182	196	193	243	211	216	207
165	170	167	182	177	166	165	169	172	165	165	164	164	167	172	172	168	169	172	174	174	170	171	168	172	169	176	172	172	176	170	178	174	168	182	167	171	175	183	177	176	194	199	183	195	193	245	210	217	208
165	171	166	180	175	166	165	168	170	165	164	163	163	168	170	170	167	168	172	172	172	169	170	169	171	169	175	171	170	175	168	177	171	167	178	167	172	172	179	175	175	191	195	183	191	189	237	203	217	203
165	171	165	178	174	167	166	166	168	166	164	162	164	169	169	169	166	167	173	172	170	168	168	171	169	169	175	173	169	174	167	176	168	167	175	168	174	169	176	173	176	189	190	185	188	187	229	195	217	197
165	171	165	176	172	167	166	164	168	167	164	161	164	171	168	167	165	166	173	173	168	166	167	173	167	169	175	175	167	173	169	176	166	170	172	168	175	168	175	171	176	189	186	189	184	187	222	191	217	192
165	172	165	174	170	167	166	163	170	169	163	161	165	172	167	167	167	165	173	174	166	165	167	175	166	168	174	177	165	172	171	175	164	172	168	168	177	168	174	171	176	188	182	193	181	188	214	188	217	192
166	172	165	172	168	167	166	163	171	170	163	162	166	173	166	169	169	165	173	175	166	164	168	176	166	168	174	178	165	170	173	174	164	174	169	170	178	168	174	171	176	191	184	198	181	189	206	186	217	194
167	173	166	170	168	168	167	163	173	172	164	163	166	175	165	171	171	165	174	176	166	164	170	178	165	168	173	180	165	169	174	174	164	176	170	171	180	170	173	172	177	196	189	202	182	189	199	186	217	195
168	174	167	168	169	168	167	164	174	173	164	163	167	176	165	172	173	165	174	177	166	165	172	180	165	168	173	182	165	168	176	173	164	178	171	173	181	171	172	172	177	200	193	206	184	190	192	186	217	196
166	172	166	168	167	167	166	164	172	173	165	163	166	173	165	174	171	167	172	175	165	165	171	179	164	167	171	179	165	168	177	174	164	177	169	171	179	171	172	171	178	196	189	204	182	191	189	188	215	194
165	172	165	168	166	166	166	165	171	172	165	163	166	171	165	175	169	168	170	173	166	164	170	179	167	167	169	176	166	170	178	175	163	176	168	171	178	170	171	170	178	193	185	202	181	192	187	190	214	192
168	171	164	168	166	165	171	166	169	172	166	164	165	168	165	177	167	169	168	171	167	164	169	178	170	167	168	174	166	173	179	176	163	175	166	172	177	170	175	170	179	190	182	200	180	193	185	192	212	190
170	170	164	168	166	164	176	166	168	171	166	164	168	166	164	178	166	171	170	169	167	166	171	178	172	169	170	171	167	176	180	176	163	173	166	174	176	169	178	173	179	187	178	199	178	194	182	194	210	189
173	169	164	168	166	164	181	167	166	171	167	165	172	163	164	180	166	172	173	168	168	167	172	181	175	170	173	169	167	179	181	177	163	172	166	175	175	170	182	176	182	184	180	197	177	195	180	196	209	187
176	169	165	168	167	164	185	168	167	172	167	166	175	163	164	181	168	173	175	170	169	168	173	184	178	171	176	166	169	182	182	178	165	171	167	176	174	172	185	179	185	182	182	195	176	196	179	198	207	187
178	168	166	168	167	164	190	169	169	174	168	167	178	164	164	183	171	175	178	172	170	169	175	187	180	173	179	167	171	184	183	179	167	170	168	177	173	174	188	181	188	181	184	193	177	197	180	200	205	188
178	168	166	167	168	164	188	168	169	172	168	167	177	165	164	180	170	174	176	171	169	168	176	186	179	172	179	167	170	183	181	178	167	172	168	177	173	174	188	179	188	180	183	190	177	195	179	197	203	186
176	167	166	166	169	164	185	168	169	170	167	166	175	165	164	177	169	173	174	169	168	167	176	183	176	170	179	166	170	182	179	177	168	175	169	181	173	173	186	178	187	180	182	186	176	192	179	194	201	185
174	166	165	164	170	164	182	167	168	168	168	165	172	166	164	174	168	172	172	168	167	166	177	180	173	169	178	165	171	180	176	176	169	177	170	186	173	175	184	177	188	179	181	183	175	189	178	191	198	186
172	166	165	163	172	165	179	166	168	167	168	165	170	167	165	171	168	170	170	167	168	166	178	177	173	171	177	166	172	183	174	175	169	180	171	191	173	176	183	177	190	178	182	179	175	186	177	188	196	186
170	165	166	162	173	165	176	165	168	166	168	164	168	167	165	167	170	169	170	169	169	166	178	178	176	174	177	166	173	187	172	174	170	182	172	195	173	178	181	180	193	178	186	175	174	183	176	184	193	187
169	166	167	162	174	165	173	164	170	165	170	164	166	168	165	165	172	168	171	171	171	167	179	182	179	176	176	166	174	191	170	173	170	185	175	200	173	179	181	183	195	177	189	172	174	180	177	181	191	187
167	167	168	163	175	166	171	164	171	165	171	165	165	169	166	166	174	169	172	172	174	167	180	185	182	178	175	167	175	195	167	172	172	188	178	205	173	180	181	186	197	176	192	173	173	177	178	178	188	188
166	167	169	163	176	166	172	164	172	165	172	165	165	169	166	166	175	169	173	173	175	167	180	187	183	179	175	167	176	197	166	171	173	189	179	207	173	181	181	188	198	176	194	173	173	175	179	176	187	188
166	167	169	163	176	166	172	164	172	165	172	165	165	169	166	166	175	169	173	173	175	167	180	187	183	179	175	167	176	197	166	171	173	189	179	207	173	181	181	188	198	176	194	173	173	175	179	176	187	188
166	167	169	163	176	166	172	164	172	165	172	165	165	169	166	166	175	169	173	173	175	167	180	187	183	179	175	167	176	197	166	171	173	189	179	207	173	181	181	188	198	176	194	173	173	175	179	176	187	188
166	167	169	163	176	166	172	164	172	165	172	165	165	169	166	166	175	169	173	173	175	167	180	187	183	179	175	167	176	197	166	171	173	189	179	207	173	181	181	188	198	176	194	173	173	175	179	176	187	188
166	167	169	163	176	166	172	164	172	165	172	165	165	169	166	166	175	169	173	173	175	167	180	187	183	179	175	167	176	197	166	171	173	189	179	207	173	181	181	188	198	176	194	173	173	175	179	176	187	188
[truncated: 99 more columns]

## Sheet: Fig. 5B-ADF7 3#
152	149	156	149	150	154	152	151	154	150	150	146	146	152	154	150	153	158	159	148	152	158	154	154	158	155	157	150	153	158	148	160	164	150	159	159	154	157	155	161	166	159	170	165	159	154	160	169	152	158
152	149	156	149	150	154	152	151	154	150	150	146	146	152	154	150	153	158	159	148	152	158	154	154	158	155	157	150	153	158	148	160	164	150	159	159	154	157	155	161	166	159	170	165	159	154	160	169	152	158
152	149	156	149	150	154	152	151	154	150	150	146	146	152	153	150	153	158	159	148	152	158	154	154	158	155	157	150	153	158	148	160	164	150	159	158	154	157	155	161	166	159	169	165	159	154	160	169	152	158
149	149	154	147	148	152	151	150	151	149	149	145	147	152	150	149	151	155	156	146	151	156	154	152	156	153	156	150	152	156	149	158	161	151	156	155	152	157	152	158	163	159	165	163	157	153	160	166	151	158
147	149	152	146	147	150	149	150	149	148	149	146	147	153	149	149	150	152	154	145	149	154	153	150	154	151	155	149	152	157	149	156	159	152	155	152	151	158	150	155	161	160	161	162	158	153	160	163	151	157
144	149	150	146	145	148	148	149	147	147	148	147	148	153	149	150	148	150	153	145	148	152	153	148	152	150	154	149	151	158	150	155	157	153	156	150	151	158	150	152	160	160	157	161	159	152	160	161	151	157
143	148	149	147	144	146	147	149	148	146	148	149	148	153	150	151	147	147	153	149	147	151	152	147	150	148	154	149	151	159	150	153	154	154	158	152	153	159	152	154	162	160	155	159	160	153	159	158	152	157
144	148	149	147	143	148	148	149	148	145	147	150	149	153	150	152	146	146	154	152	146	150	152	149	148	147	153	149	151	160	151	152	156	156	159	154	155	159	154	158	164	160	154	158	161	156	159	156	153	157
145	148	150	148	144	150	148	150	149	144	147	151	149	154	151	153	146	145	156	155	147	152	151	152	147	147	152	148	153	162	151	150	159	159	161	156	158	160	156	162	166	161	155	157	163	159	159	153	155	156
146	148	151	148	146	152	149	151	149	144	148	153	150	154	151	154	146	144	158	159	148	154	151	155	148	147	154	148	155	163	152	150	163	162	163	158	161	160	158	165	169	162	155	155	164	162	159	152	156	156
145	147	149	147	146	152	148	151	148	145	148	152	150	153	149	153	145	145	156	157	148	153	150	153	148	147	154	149	154	161	151	149	161	160	160	157	159	160	158	164	166	162	153	154	163	160	159	153	155	154
144	147	147	147	145	151	147	150	146	146	147	151	151	152	148	151	146	147	155	154	149	152	148	152	147	148	153	152	155	158	150	150	158	157	156	155	157	159	157	161	163	163	151	154	161	158	160	154	154	152
145	146	147	147	145	151	147	150	145	148	147	149	152	151	146	151	146	148	153	152	152	150	146	152	147	148	152	154	158	156	151	152	156	157	156	154	154	159	156	158	160	164	150	155	160	156	160	155	154	151
145	147	146	146	145	150	150	150	144	149	147	148	152	150	147	153	146	149	153	153	155	149	145	155	146	149	152	156	161	154	152	153	154	156	157	152	154	158	156	155	157	164	149	157	158	158	161	156	155	153
146	148	146	147	145	150	153	150	145	151	147	147	153	149	147	155	146	151	156	155	158	148	147	158	146	150	152	159	164	156	154	155	152	156	159	151	155	158	155	154	154	165	149	159	157	161	161	157	156	155
146	149	146	149	145	150	155	150	146	153	147	147	153	150	147	157	147	152	159	158	161	147	148	160	146	152	153	161	167	158	155	157	152	156	162	153	156	158	155	157	155	165	151	161	155	163	162	158	157	157
147	150	145	150	146	149	158	151	147	154	148	149	154	151	147	159	147	153	162	161	165	146	150	163	146	153	153	164	170	160	156	158	153	157	165	154	157	157	154	160	156	166	152	163	154	166	163	159	158	159
147	150	145	150	146	149	158	150	147	154	147	149	153	152	147	159	148	153	162	161	165	146	150	163	146	153	153	164	170	160	156	159	153	157	165	154	156	157	154	160	156	165	154	163	155	167	162	158	159	160
149	148	145	149	146	148	156	149	146	152	146	149	152	151	146	158	151	152	160	159	162	148	150	161	146	152	152	162	167	158	154	158	154	156	162	153	156	158	153	159	155	163	155	162	155	166	160	158	158	161
152	148	144	147	146	147	153	148	146	151	145	149	151	150	145	156	154	151	158	156	160	150	149	160	148	152	152	160	165	156	153	158	154	155	162	152	157	159	153	158	154	162	156	161	155	165	161	157	157	161
154	148	145	146	146	146	151	148	148	149	148	149	149	150	147	155	156	150	156	154	158	152	148	158	149	153	152	158	162	154	155	157	154	154	163	154	160	160	152	156	153	160	157	160	160	165	163	156	157	161
157	148	146	144	146	148	149	148	151	147	150	150	148	151	149	153	159	149	154	152	155	154	148	157	151	154	153	161	160	152	156	157	155	153	164	156	162	161	152	155	154	163	158	158	164	164	165	157	156	162
159	149	147	145	146	150	147	147	153	147	153	150	146	153	151	152	161	150	152	152	155	156	150	155	152	155	155	165	157	150	158	156	155	152	165	158	165	162	153	156	156	166	159	160	169	163	167	159	156	162
162	149	147	146	146	152	145	147	155	146	155	151	145	155	153	150	164	153	151	154	155	158	151	153	154	158	156	168	155	148	159	157	157	152	166	159	167	162	155	157	158	169	160	162	173	163	169	160	156	163
163	149	148	146	146	154	144	147	157	146	157	151	145	157	155	150	166	155	151	155	156	160	153	152	155	160	158	170	153	148	160	158	159	153	166	161	168	163	156	157	159	170	161	163	177	162	171	163	156	163
161	147	148	146	147	152	146	146	155	146	155	150	145	155	152	149	164	153	150	154	157	160	153	151	156	158	157	166	152	150	159	157	158	152	163	160	165	163	155	155	160	167	159	162	178	161	169	166	158	162
158	148	148	145	148	150	147	145	153	147	153	149	145	153	150	148	162	150	150	153	158	159	154	150	157	157	156	163	152	153	158	156	158	151	160	158	162	164	153	159	161	165	157	161	178	160	167	169	160	161
156	149	148	148	148	149	149	144	152	148	151	149	146	151	148	148	160	148	153	153	159	159	155	149	158	155	155	159	152	155	156	155	157	151	159	157	159	164	153	162	163	165	156	160	179	162	165	172	161	160
153	150	147	150	149	149	150	145	150	150	150	148	146	152	148	148	158	146	156	152	160	159	157	148	159	154	154	155	152	157	155	155	157	150	160	156	156	165	155	166	164	166	154	162	179	164	164	175	163	160
150	151	147	153	150	149	152	145	148	151	148	148	147	154	149	148	156	147	158	151	161	159	159	147	160	154	153	152	154	159	154	155	157	150	162	155	155	165	157	170	165	166	155	165	180	166	162	178	165	161
148	153	147	155	152	150	153	146	148	152	148	150	148	157	151	147	154	149	161	151	162	158	162	147	162	156	152	152	156	161	153	155	158	150	163	153	158	166	159	173	166	167	158	169	180	168	160	182	166	164
148	154	147	158	154	150	155	146	149	154	149	152	149	159	152	147	152	151	164	150	163	158	164	149	165	159	151	152	158	163	153	159	160	151	165	153	160	166	161	177	167	167	160	173	181	170	161	185	168	167
149	152	147	157	154	148	154	146	149	154	148	150	149	159	152	146	151	150	162	150	160	157	163	149	163	159	150	152	156	161	152	156	158	150	162	153	158	165	159	174	165	164	160	172	179	168	159	183	168	167
150	151	146	155	154	147	152	145	148	153	147	148	149	158	151	145	149	150	160	149	156	156	161	148	162	159	149	153	154	160	151	153	156	150	159	155	156	164	157	170	163	166	161	170	177	166	158	182	168	168
152	149	146	153	154	145	151	145	148	152	147	146	149	157	150	145	148	149	158	149	153	156	160	148	162	159	149	154	152	158	150	153	156	150	156	157	157	162	155	167	161	167	161	168	175	164	158	180	172	169
153	147	148	152	153	144	150	144	147	152	146	145	149	157	150	148	148	150	155	149	149	155	159	147	162	160	149	154	153	156	149	154	155	149	159	158	159	161	155	163	159	168	162	167	172	165	157	178	175	171
154	145	151	150	153	145	148	144	147	151	146	146	150	156	149	150	150	152	153	151	148	154	158	147	162	160	151	155	155	155	149	155	155	149	163	160	162	160	157	160	157	170	162	165	170	169	157	176	179	175
155	144	154	150	153	146	147	145	147	151	146	148	151	156	149	153	153	154	151	152	149	154	159	147	162	160	152	155	157	155	151	156	156	149	167	162	164	159	160	163	159	171	162	163	168	172	157	175	182	180
156	144	157	151	153	147	146	146	147	152	147	149	152	155	151	156	155	157	152	153	150	156	160	148	162	160	154	156	158	155	152	158	158	149	170	163	167	158	162	167	162	172	163	164	166	176	159	173	186	184
156	145	157	151	152	147	146	147	147	152	148	149	152	154	152	156	155	157	151	154	150	155	159	148	161	160	154	156	158	155	152	158	159	150	173	163	168	158	163	167	163	172	162	165	164	176	160	173	187	185
153	146	155	150	150	148	146	146	149	151	149	147	151	153	151	153	153	155	150	155	152	153	157	147	160	161	153	156	158	154	150	159	159	151	174	161	167	159	163	162	163	169	160	165	161	173	160	174	186	184
151	147	153	150	148	148	146	145	150	150	151	146	150	152	151	151	151	153	149	155	154	152	155	151	159	162	152	155	158	154	150	159	160	153	175	159	166	160	163	158	163	169	158	165	161	171	164	175	186	182
149	148	152	150	148	148	147	145	152	149	152	145	149	154	151	148	149	151	151	155	155	152	153	155	158	162	155	155	158	154	151	160	160	154	176	157	165	161	163	154	163	172	157	165	163	169	168	176	185	181
146	150	150	149	149	149	147	144	153	148	153	145	149	155	150	146	148	149	152	156	157	151	151	158	157	163	158	155	160	153	152	161	160	156	177	157	164	162	163	155	163	174	156	164	165	166	172	178	185	180
144	151	151	149	151	149	148	143	155	149	155	145	151	157	152	147	148	148	154	156	159	151	149	162	156	164	162	154	164	153	154	162	161	157	178	157	163	163	163	156	163	177	157	164	167	164	176	179	184	178
144	152	153	148	152	150	149	143	158	151	156	146	152	159	154	148	149	148	156	157	161	151	148	166	155	164	166	154	168	152	155	163	161	160	179	158	163	164	164	157	165	179	157	164	169	162	180	180	183	177
145	153	155	148	152	150	149	142	160	152	156	147	153	160	155	149	149	148	157	157	161	151	147	168	155	164	169	154	170	152	156	164	161	162	180	158	161	165	167	158	167	180	158	164	171	164	182	181	183	179
144	151	153	147	150	148	148	142	158	150	153	147	153	161	154	148	148	148	156	155	159	150	147	163	154	161	168	155	168	152	155	163	161	160	179	156	161	166	165	157	166	177	157	165	170	166	179	182	185	182
144	150	151	146	148	146	147	143	157	149	151	147	153	162	153	148	148	148	155	154	158	150	148	158	154	159	167	156	165	154	157	162	162	160	178	156	161	166	163	157	165	175	157	166	169	174	177	182	186	184
145	148	149	145	150	148	147	143	155	147	149	147	153	163	152	150	149	148	154	153	157	149	148	153	153	156	166	157	162	156	159	161	162	160	177	159	161	166	161	158	163	172	158	167	169	185	179	183	187	187
145	147	147	145	151	149	147	144	154	147	148	147	154	163	152	153	151	148	153	152	156	149	149	153	155	153	165	157	159	158	161	160	162	162	177	162	160	167	159	161	164	169	158	169	171	195	186	183	189	190
146	147	147	146	153	150	147	145	152	147	146	147	154	164	151	156	153	149	152	151	155	149	151	155	157	155	164	158	160	159	163	159	162	165	176	165	160	167	159	164	164	166	161	171	172	206	193	184	190	193
147	147	148	146	154	152	147	145	151	148	145	148	154	165	150	159	155	149	151	149	153	150	154	156	160	158	163	159	162	161	165	161	163	169	175	168	160	168	160	168	164	163	163	175	174	216	200	184	192	196
148	147	149	147	156	153	147	146	149	149	145	149	154	166	149	163	157	150	152	148	152	150	156	158	162	160	162	160	164	163	167	163	163	172	174	171	160	168	160	172	164	163	166	178	175	226	207	185	193	199
148	147	148	147	155	151	146	145	150	149	145	149	153	163	149	161	155	149	151	148	150	150	156	157	159	158	160	159	163	161	166	162	162	169	173	169	160	166	161	169	163	163	164	175	173	221	206	189	190	203
149	146	147	146	155	150	147	145	152	150	145	149	153	161	149	159	154	148	149	147	148	150	155	156	157	156	158	157	162	159	165	161	161	166	171	168	160	166	163	168	163	163	162	172	172	215	204	197	187	207
149	149	146	146	154	148	147	144	153	151	145	150	152	158	149	157	152	148	149	147	150	151	155	158	154	154	155	156	161	160	164	160	160	163	170	166	160	170	164	167	165	164	160	169	170	209	203	205	184	211
150	151	147	146	153	147	147	145	155	153	146	151	152	155	149	154	150	147	150	149	152	152	154	163	155	152	156	155	161	163	163	159	159	163	168	165	160	175	165	168	167	165	162	168	168	203	201	213	185	215
150	153	149	146	153	146	147	146	156	155	147	151	151	153	149	154	148	147	151	151	154	154	154	168	157	150	158	153	164	166	162	158	158	164	167	163	163	179	167	172	169	167	165	166	167	197	200	220	189	219
151	156	151	146	152	147	148	147	158	157	148	152	151	151	149	156	146	147	152	153	156	155	155	173	159	148	161	152	167	169	163	159	157	165	165	165	166	184	169	175	171	168	167	165	166	191	198	228	193	222
153	158	153	147	151	149	148	149	159	158	149	153	150	152	149	158	148	147	153	155	157	156	157	178	161	146	163	154	170	173	166	159	155	167	164	166	170	188	172	179	173	169	170	164	167	184	197	236	197	226
153	158	154	147	151	148	148	149	159	158	148	152	149	152	150	158	149	148	152	155	158	156	156	177	161	146	163	155	170	172	166	160	155	166	165	166	171	189	172	178	173	170	172	164	166	183	196	237	200	226
152	155	154	147	150	146	147	149	158	156	148	151	148	151	151	155	150	149	151	154	157	154	154	173	158	147	161	154	168	169	165	161	156	165	167	164	170	188	173	175	172	169	175	166	169	185	196	233	201	222
150	153	153	147	150	145	146	148	156	154	148	149	146	150	151	153	151	149	149	154	157	154	153	168	156	148	159	154	166	165	165	162	157	164	169	163	169	186	175	173	170	169	177	170	173	186	196	229	202	219
149	151	153	147	150	145	147	148	155	152	149	148	145	149	152	150	155	150	148	153	157	156	151	163	154	149	157	153	164	162	164	163	158	163	172	161	169	185	177	172	169	171	179	176	177	188	196	226	203	215
148	151	153	146	149	146	148	148	153	150	151	146	147	147	153	148	159	151	147	152	156	158	151	159	153	151	155	153	163	161	163	164	160	162	174	163	169	184	179	172	168	173	181	181	181	192	196	222	204	215
148	151	152	146	150	148	149	147	152	149	152	145	148	147	154	148	163	152	147	153	156	160	152	154	155	152	156	154	164	161	162	165	161	162	177	166	174	182	181	173	169	175	183	187	185	196	196	218	205	222
149	153	152	146	152	150	150	147	150	148	154	146	149	146	155	148	167	153	147	154	156	162	154	154	157	153	160	156	165	163	161	166	164	165	179	168	178	181	183	173	170	178	187	193	189	201	196	223	206	230
150	153	152	146	152	151	151	147	150	148	154	146	150	146	156	149	169	153	147	154	156	163	154	154	158	154	161	156	165	164	160	166	165	166	181	170	181	181	184	173	171	181	190	196	192	204	198	226	209	235
148	151	151	145	151	149	151	145	149	148	153	145	151	145	156	150	164	152	147	153	154	161	152	152	157	154	158	154	162	162	159	164	163	165	182	171	179	182	183	171	173	183	191	192	193	202	204	223	209	237
147	150	151	144	149	150	150	145	149	147	151	144	152	148	155	152	159	150	146	151	153	159	152	154	156	153	157	152	160	160	161	161	161	169	183	172	177	184	183	169	176	185	192	187	193	200	211	220	209	239
148	150	151	145	148	150	150	145	150	149	149	144	152	151	155	154	155	149	147	149	151	157	154	159	155	153	156	150	157	164	168	162	160	174	183	173	176	186	182	168	178	187	192	196	193	199	218	217	209	240
149	149	150	145	147	150	150	146	152	152	149	145	153	153	155	156	152	150	149	150	150	155	156	163	156	153	156	152	157	167	176	162	160	178	184	174	175	188	182	166	181	189	193	205	199	197	224	220	209	242
151	148	150	146	147	150	150	148	153	154	149	146	154	156	155	158	151	153	151	150	148	153	157	168	157	153	157	154	158	171	183	163	161	183	185	174	177	189	181	169	183	192	194	214	206	197	231	224	209	244
152	149	149	146	147	151	149	149	155	156	148	147	154	158	154	160	151	157	152	150	147	151	159	172	157	152	161	156	159	174	191	163	161	187	185	175	179	191	181	172	185	194	194	223	214	201	237	229	209	245
153	150	149	147	147	151	149	150	157	159	148	148	155	161	154	162	150	160	154	150	146	149	161	177	158	153	164	158	160	178	199	164	162	192	186	176	181	193	180	175	188	196	195	232	222	205	244	234	209	247
151	150	148	147	148	150	148	149	155	157	148	147	153	160	153	160	149	159	153	150	146	148	158	174	157	151	163	158	159	173	193	161	161	189	183	176	179	192	177	175	190	196	195	226	222	211	249	235	215	249
149	150	148	147	148	150	147	149	152	154	147	147	152	158	152	157	148	157	152	150	146	149	155	172	157	151	162	157	162	167	187	159	160	186	180	175	180	191	173	175	192	195	198	220	223	224	253	237	222	252
147	150	147	147	149	149	146	149	152	152	147	146	150	157	152	155	147	156	152	152	146	149	152	169	159	151	160	157	164	162	182	160	161	183	177	175	185	189	170	178	194	198	200	214	223	238	258	238	228	254
147	151	146	146	149	149	146	150	152	150	148	146	149	155	151	153	146	154	151	155	145	150	151	166	162	153	162	156	166	158	176	164	163	180	174	175	191	188	166	180	196	203	202	214	224	251	262	239	234	257
148	151	146	146	150	151	147	151	153	150	149	146	150	154	150	150	147	153	150	157	146	150	153	163	164	156	166	156	169	158	170	168	165	177	171	178	196	187	165	183	198	207	205	226	224	265	267	241	242	259
149	151	145	148	151	152	148	152	153	150	151	147	151	152	149	148	149	151	149	159	147	150	155	161	166	158	169	157	171	159	164	172	167	174	168	181	202	186	165	186	199	212	207	239	224	278	272	242	251	262
150	151	144	149	152	154	150	153	154	150	152	149	152	151	150	146	150	150	148	161	148	151	157	158	168	160	173	159	173	159	163	176	169	171	169	184	207	184	166	189	201	217	209	251	225	291	276	244	259	264
149	150	143	149	151	155	149	152	153	150	151	150	153	149	151	146	150	150	148	161	148	151	157	156	167	161	172	160	175	159	163	176	168	172	170	184	207	183	168	190	204	220	215	253	229	295	277	252	267	267
148	149	143	149	150	155	149	151	152	149	150	150	155	150	150	146	149	152	148	159	147	152	155	155	165	160	169	161	176	159	161	175	165	176	171	184	204	182	172	191	206	221	221	251	235	293	276	265	284	286
147	148	144	148	148	156	150	150	150	149	150	151	157	151	151	148	147	154	148	158	149	152	154	153	162	160	166	161	177	159	159	174	164	179	172	183	202	181	176	192	209	222	228	248	241	291	274	277	301	307
147	148	144	148	147	156	150	149	150	151	151	152	158	153	151	150	146	156	148	156	151	153	152	152	160	160	164	163	178	159	157	173	164	182	172	182	199	180	180	193	211	223	235	246	247	290	273	290	318	327
147	147	145	148	147	156	151	151	149	154	153	153	160	155	152	153	147	158	149	154	153	154	152	153	158	159	161	165	179	159	155	171	165	186	173	181	196	179	184	194	213	224	242	243	253	288	272	302	335	347
147	147	146	147	149	157	152	154	149	157	154	154	162	156	153	155	148	160	149	156	156	154	152	157	155	159	158	167	180	159	154	170	165	189	174	180	194	178	188	195	216	225	249	240	259	286	270	315	352	367
148	148	147	147	151	157	153	156	150	160	155	154	164	158	155	157	149	162	149	158	158	155	153	160	153	159	155	170	181	159	153	169	167	193	175	180	191	177	191	196	218	226	256	238	265	284	269	328	370	387
148	148	148	147	152	156	154	157	151	161	155	155	164	158	156	157	150	162	149	158	160	155	153	161	154	160	153	170	181	160	154	167	167	194	176	179	189	175	194	196	222	227	262	238	272	287	277	340	389	412
146	147	146	147	150	155	153	156	150	157	155	154	160	156	156	156	150	160	148	155	159	154	153	159	153	158	153	167	177	163	156	165	165	190	177	178	190	172	193	192	227	225	266	245	280	299	303	353	415	444
147	146	145	147	149	153	151	154	150	153	154	154	157	154	156	154	151	158	147	153	159	153	153	158	153	156	153	163	174	165	158	163	164	187	179	180	191	176	191	188	232	224	269	252	288	311	330	366	440	476
150	145	145	148	147	152	150	153	149	150	154	154	153	151	156	153	151	155	147	150	159	152	153	156	152	155	153	160	170	168	161	163	166	184	180	182	191	179	190	184	237	223	273	259	296	323	357	379	466	508
152	145	146	148	148	150	149	151	149	146	154	153	150	149	157	151	152	153	147	152	158	152	152	154	152	155	152	157	167	171	163	167	171	180	181	184	192	182	189	180	242	222	276	266	304	335	383	392	491	540
154	144	146	149	149	148	148	149	148	148	154	153	146	147	157	149	153	151	148	154	158	153	152	154	152	156	153	155	163	174	165	171	177	177	182	187	193	185	190	177	247	220	280	273	312	347	410	405	516	572
157	144	146	149	151	147	147	148	148	149	153	152	146	144	157	148	153	149	148	157	157	155	152	153	152	158	155	155	160	176	168	175	182	173	183	189	193	189	192	175	252	219	283	280	320	359	437	418	542	604
159	145	146	151	152	146	148	148	148	151	153	152	147	143	157	148	154	150	149	159	157	156	152	153	153	159	156	155	156	179	170	179	187	170	184	191	194	192	194	177	257	218	287	287	328	371	463	431	567	636
156	145	145	150	152	146	147	147	147	150	152	151	148	143	155	147	152	149	148	156	154	156	153	153	152	159	154	155	157	177	167	177	185	167	181	186	192	190	196	179	253	225	286	290	322	374	462	440	597	666
152	145	145	149	151	147	147	147	147	149	152	151	149	143	153	147	150	149	148	152	152	155	153	153	154	160	152	154	157	175	164	175	183	165	177	181	191	187	199	189	249	231	286	294	316	377	461	449	626	696
149	145	144	148	151	147	146	148	146	149	151	150	150	144	151	146	148	151	147	152	151	155	154	153	156	160	152	154	158	174	161	172	180	162	174	176	189	185	201	199	245	238	285	297	309	380	460	458	656	726
146	146	143	147	151	148	146	149	145	148	151	149	151	144	149	147	146	152	147	153	152	155	154	152	158	160	152	153	159	172	161	170	178	160	170	178	187	182	203	210	241	244	284	301	303	383	459	467	685	756
143	146	143	147	151	149	147	149	145	147	150	149	152	145	149	148	145	153	147	153	152	155	155	152	160	161	152	155	159	170	161	168	176	158	167	180	186	180	206	220	236	251	284	304	297	385	458	476	715	786
143	146	144	146	150	150	148	150	145	146	150	148	153	145	149	149	143	154	148	153	152	154	155	152	162	165	153	156	160	168	160	166	174	157	163	182	184	179	208	230	232	257	283	308	291	388	457	485	744	816
142	146	145	146	150	151	149	151	147	146	149	147	154	146	149	150	144	156	149	154	152	154	156	152	164	168	155	158	162	167	160	164	172	159	164	184	183	181	210	240	228	264	282	311	285	391	456	494	774	846
142	145	145	146	150	150	149	150	147	145	149	146	152	146	149	149	144	155	149	152	151	153	155	152	163	167	154	157	162	166	158	164	173	160	163	183	183	180	209	241	228	265	288	314	302	406	470	515	792	898
143	144	145	145	149	150	149	148	147	145	148	145	150	146	149	148	145	153	149	150	150	153	153	151	161	165	152	155	162	166	155	166	177	161	163	179	184	179	206	238	228	264	297	316	330	426	491	540	806	959
143	143	145	145	148	149	148	146	147	145	147	144	147	147	149	147	148	150	150	149	149	152	152	151	158	162	152	154	163	165	154	167	180	162	165	175	185	182	203	235	229	263	305	318	358	446	511	566	819	1021
144	144	144	144	147	148	148	145	147	146	146	144	145	148	150	146	150	148	150	148	147	151	150	150	156	160	153	154	164	164	157	169	184	163	166	172	186	186	200	232	230	262	314	321	385	466	532	592	833	1082
145	144	144	144	147	147	148	146	147	146	146	144	146	149	150	146	152	147	150	148	147	150	148	150	153	157	153	154	165	163	159	171	187	163	167	168	187	189	198	230	231	261	322	323	413	486	552	617	846	1144
145	145	145	144	147	146	147	147	147	146	145	144	148	150	150	146	154	148	151	147	147	149	147	152	151	155	153	155	166	162	161	172	190	164	169	165	188	192	195	227	232	260	331	325	441	506	573	643	860	1206
146	146	146	144	148	148	147	147	147	146	144	145	149	150	150	147	156	149	151	146	148	149	145	153	152	153	153	156	166	162	164	174	194	165	170	162	189	195	192	224	232	259	340	328	469	526	593	669	873	1267
146	147	147	144	148	149	147	148	147	146	144	145	150	150	150	147	156	150	151	145	148	148	144	153	153	151	153	156	166	160	164	174	195	166	170	163	191	197	190	223	234	259	345	333	492	551	631	723	931	1333
146	146	146	143	147	148	145	147	146	145	145	145	149	149	151	147	154	149	150	146	147	147	143	151	152	151	152	154	164	159	161	172	191	165	168	170	193	196	190	226	236	262	346	345	508	582	700	825	1062	1406
145	146	146	144	146	147	144	148	146	145	145	145	147	147	152	147	151	148	149	148	147	146	142	148	151	151	150	153	161	158	158	170	187	164	165	176	195	196	190	228	238	265	346	357	524	614	768	928	1193	1479
145	145	146	144	146	146	145	149	147	144	146	146	146	146	152	147	149	148	149	149	146	145	142	146	150	151	149	153	159	156	155	168	183	163	163	182	197	196	190	231	239	269	347	369	539	646	837	1030	1324	1551
145	145	146	145	145	147	145	150	148	144	146	147	145	145	153	146	146	149	148	151	147	145	141	147	149	151	148	154	157	155	152	165	179	163	162	188	199	195	191	234	241	272	347	380	555	678	905	1132	1456	1624
146	146	147	146	144	147	146	151	149	143	147	149	144	145	154	146	144	150	147	152	147	145	142	147	149	151	147	154	155	154	154	163	175	164	162	195	201	195	191	237	243	275	348	392	571	709	974	1234	1587	1697
148	148	148	146	144	148	147	152	150	143	147	150	144	145	154	146	144	150	147	154	148	146	142	148	149	151	148	154	152	153	157	161	171	166	162	201	203	194	191	239	245	278	348	404	587	741	1042	1337	1718	1770
149	149	149	147	144	148	148	153	151	143	148	152	145	145	155	146	144	151	146	155	149	146	143	148	149	151	149	154	150	154	160	159	167	167	162	207	205	197	191	242	247	281	349	416	603	774	1114	1441	1848	1840
149	148	148	147	144	146	146	152	150	143	147	150	144	145	153	146	144	151	146	154	148	146	144	147	148	150	148	152	149	152	158	157	168	165	160	200	199	192	193	241	251	282	349	430	631	836	1252	1587	1943	1855
149	146	146	147	145	144	145	151	148	143	147	149	144	145	151	145	145	150	149	153	148	145	145	147	147	150	147	151	147	151	157	155	169	163	158	193	193	189	195	240	254	282	350	445	659	897	1390	1732	2037	1871
149	147	146	147	145	142	145	150	147	143	146	147	145	146	149	145	145	150	151	152	147	145	146	146	147	149	148	149	147	150	155	153	170	160	156	187	187	187	197	239	258	283	350	460	687	959	1527	1878	2132	1887
148	148	147	147	145	142	144	149	147	144	148	148	146	148	147	146	146	150	154	151	148	147	147	146	148	148	149	147	150	150	154	151	170	158	155	180	182	185	199	238	261	283	351	475	715	1021	1665	2023	2227	1903
148	149	148	147	145	144	143	148	147	145	150	150	148	149	145	148	146	150	157	149	149	148	148	145	150	148	150	146	152	149	152	151	171	156	156	173	176	182	201	236	265	284	351	490	743	1082	1803	2169	2322	1918
148	150	150	147	146	145	143	147	148	146	152	152	149	150	146	150	147	149	160	148	150	149	149	145	151	147	151	146	155	149	151	151	172	154	156	167	170	180	203	235	268	284	351	504	771	1144	1941	2314	2417	1934
148	152	152	147	146	146	145	146	149	148	154	154	150	152	147	151	148	149	162	149	151	151	151	145	153	148	152	148	157	148	152	151	173	153	157	160	165	178	205	234	272	285	352	519	799	1205	2079	2460	2511	1950
148	151	151	147	146	146	145	146	149	147	154	153	149	152	146	151	148	148	162	149	150	150	150	145	152	148	151	147	157	147	152	151	171	152	157	157	161	176	203	229	265	281	349	517	790	1222	2076	2479	2484	1957
148	150	150	147	146	145	144	146	149	146	153	152	148	151	146	149	147	147	160	148	149	149	149	145	149	148	150	146	155	145	151	150	167	151	158	156	159	173	200	222	254	276	346	508	767	1221	2022	2451	2412	1961
148	149	151	147	145	145	143	147	149	145	152	151	147	150	146	148	147	146	158	148	148	148	148	145	147	148	149	145	154	145	151	151	164	150	158	155	157	171	196	215	244	272	342	500	744	1221	1967	2424	2340	1965
148	148	153	147	145	146	143	148	150	144	151	150	146	149	146	150	146	148	156	149	146	149	148	147	145	149	148	145	152	145	150	154	161	149	159	154	155	169	192	209	233	267	339	491	720	1220	1913	2397	2268	1969
148	147	154	147	145	147	144	149	150	145	150	149	146	149	146	151	145	150	155	151	145	150	149	149	144	149	147	146	150	145	150	156	157	150	159	153	155	167	189	202	222	262	335	482	697	1219	1858	2369	2196	1973
148	147	155	149	144	147	145	149	150	146	149	148	146	149	147	152	145	152	153	152	145	152	150	150	144	150	147	147	149	145	151	158	157	151	159	153	155	165	185	195	211	257	332	474	674	1219	1804	2342	2124	1977
148	146	156	150	144	148	146	150	150	147	148	149	147	150	148	153	144	155	151	154	146	154	151	152	145	151	148	148	147	145	154	161	160	152	160	154	155	163	181	188	200	252	328	465	651	1218	1749	2314	2052	1982
149	147	156	151	144	148	146	150	149	147	148	150	147	151	148	153	144	155	150	154	147	154	151	152	145	150	147	148	146	145	154	161	161	152	160	155	154	163	178	183	193	247	322	448	618	1175	1651	2236	2013	2029
148	146	154	150	144	149	146	149	147	145	148	149	146	149	147	152	144	152	149	153	146	152	149	150	145	151	147	149	145	146	152	159	159	151	160	155	154	165	176	180	191	244	311	417	571	1069	1489	2084	2021	2139
147	145	151	149	144	150	146	148	145	144	148	148	146	148	147	151	145	149	148	151	145	151	148	149	145	152	149	149	145	147	153	157	158	150	160	154	155	168	174	177	189	240	300	387	524	963	1328	1932	2029	2250
147	146	149	149	144	151	146	147	144	144	148	148	146	147	147	150	146	146	147	149	145	149	148	147	145	153	151	150	145	148	155	155	156	148	160	154	155	170	172	174	187	236	290	357	477	857	1166	1780	2037	2360
147	148	147	148	144	152	145	146	143	145	149	147	145	146	147	149	147	144	146	149	147	147	149	148	144	154	154	150	146	149	158	154	157	150	160	154	155	173	169	171	186	233	279	326	430	752	1005	1627	2044	2470
147	150	144	147	144	152	145	146	143	146	149	146	145	145	147	151	149	144	146	148	148	147	150	149	145	154	156	151	147	150	160	152	159	153	160	154	155	175	172	168	184	229	268	296	383	646	843	1475	2052	2580
146	151	144	147	145	153	145	146	144	147	149	146	145	144	148	153	150	144	147	150	150	148	150	151	146	155	158	152	147	151	163	150	161	155	160	155	156	178	176	166	182	225	258	266	337	540	682	1323	2060	2691
146	153	144	146	145	154	145	147	144	148	151	146	145	144	149	155	151	144	147	151	151	148	151	152	147	156	160	152	148	152	165	149	163	158	160	156	156	180	179	167	180	222	248	238	294	443	534	1177	2053	2772
146	153	145	146	147	152	144	146	144	147	150	148	146	144	147	153	150	144	147	149	149	147	151	152	146	155	158	152	149	152	164	151	162	155	159	159	157	177	175	166	183	217	242	244	288	429	521	1093	1900	2561
146	152	146	145	149	150	145	147	145	145	150	149	146	145	146	152	149	144	147	148	148	146	150	152	148	153	155	151	149	151	163	152	162	153	158	162	158	176	172	167	186	212	237	249	283	415	508	1008	1748	2350
146	152	147	145	151	148	146	149	145	144	149	151	147	145	145	150	148	144	147	146	149	145	150	152	149	152	154	151	150	151	162	154	161	154	157	165	160	176	168	169	189	207	232	254	278	401	495	923	1595	2139
146	151	148	146	153	149	147	151	145	142	149	152	147	145	146	149	148	145	147	146	150	145	149	151	151	150	156	150	150	151	161	156	160	156	156	168	161	176	169	171	192	202	226	259	273	387	482	838	1442	1928
146	151	149	146	155	151	148	154	145	143	148	154	148	147	148	148	148	145	147	146	151	145	151	151	152	149	158	150	153	151	160	157	160	159	154	171	163	176	171	174	195	198	221	264	268	373	470	753	1289	1717
146	151	150	146	157	153	149	156	146	144	148	155	148	148	149	148	149	147	147	145	152	144	153	152	153	148	160	150	156	151	159	159	159	161	154	174	164	175	172	176	198	193	216	270	263	359	457	668	1136	1506
146	150	151	146	159	155	151	158	146	145	147	157	149	150	151	149	150	150	147	146	154	144	155	154	155	147	162	149	158	152	158	161	158	163	156	177	166	175	174	178	201	188	210	275	258	345	444	584	983	1296
146	149	151	146	157	154	151	157	147	145	147	156	149	149	151	148	149	149	147	145	153	145	154	153	154	147	161	148	157	151	157	161	157	164	155	178	165	172	172	181	199	191	211	267	253	331	429	534	880	1150
149	148	151	146	154	152	150	153	148	145	148	154	150	147	150	147	149	149	147	145	151	149	153	151	152	148	159	147	156	152	156	162	156	163	154	177	164	168	170	183	194	195	213	254	247	317	413	496	792	1024
151	147	151	145	151	150	150	150	150	145	148	152	150	146	149	146	148	148	147	146	149	152	152	150	151	150	157	147	159	153	155	163	154	162	155	177	163	163	167	185	190	200	215	242	241	303	398	457	704	898
154	148	152	146	149	149	149	147	151	147	149	151	151	145	149	145	151	147	147	146	147	155	150	149	151	152	156	148	161	155	153	166	153	162	157	176	161	163	165	187	186	205	218	230	235	289	382	418	616	772
156	149	152	147	148	147	149	147	153	148	149	150	151	145	148	144	154	146	149	146	146	158	149	148	151	154	154	149	164	156	153	170	153	161	158	176	160	164	162	189	181	210	220	217	230	275	367	380	528	646
159	150	152	148	148	146	149	148	154	149	149	151	151	146	148	145	157	146	150	147	145	161	149	147	150	156	153	150	166	157	155	174	155	161	159	176	159	164	160	192	177	215	222	205	224	261	351	341	440	519
162	151	152	149	149	148	150	149	155	150	150	152	152	147	148	146	160	145	152	147	145	164	149	147	150	158	151	152	169	158	156	179	157	161	160	175	158	165	157	194	180	219	225	194	218	247	336	302	352	393
163	152	152	149	149	148	151	149	155	150	150	152	152	148	148	147	161	145	153	147	146	166	149	147	150	158	151	152	169	158	156	180	158	160	161	175	157	164	158	193	181	220	224	193	213	236	320	276	302	318
161	151	150	148	149	147	150	148	154	149	149	151	151	147	148	146	158	145	153	146	148	166	149	148	149	156	153	150	166	157	155	177	158	158	162	174	157	164	163	187	175	215	220	194	210	230	303	266	298	303
160	151	149	147	148	146	149	147	153	148	149	150	150	146	149	147	155	146	154	146	149	166	149	149	149	155	156	149	163	156	153	174	158	156	163	173	156	163	168	182	176	211	215	196	206	223	287	255	295	289
159	151	148	146	148	145	149	146	151	147	148	148	149	146	149	150	153	146	154	146	151	166	149	151	152	155	158	148	161	155	152	171	158	155	164	172	156	163	173	177	178	206	211	200	203	217	271	244	291	275
158	150	147	146	148	144	148	145	150	148	149	147	148	146	149	153	150	147	154	147	153	165	149	152	155	155	160	148	158	154	151	168	158	156	166	171	156	163	178	171	180	202	207	204	199	210	255	234	287	260
157	150	146	146	148	144	147	144	149	148	149	146	148	147	149	155	147	148	154	147	155	165	149	153	158	155	163	148	157	152	152	165	158	158	170	171	158	163	183	166	183	197	202	208	196	204	238	223	283	246
156	149	145	147	148	144	147	144	147	149	150	147	147	147	150	158	148	148	155	147	156	165	149	155	161	156	165	149	159	153	153	162	158	160	174	170	161	162	188	161	185	193	198	212	192	198	222	212	279	231
155	149	146	147	148	144	146	144	146	149	151	148	147	148	150	160	148	149	155	147	158	165	149	156	164	157	167	149	160	154	153	160	158	161	177	169	164	162	191	156	187	189	194	215	189	192	207	202	274	218
153	147	147	147	147	145	146	143	146	149	149	148	148	147	148	157	149	148	154	147	155	161	148	154	161	156	164	150	160	152	153	162	158	159	173	168	161	159	184	156	185	186	194	215	187	189	203	197	262	213
152	146	148	147	147	145	146	144	146	149	148	148	150	146	147	155	150	147	153	147	153	157	147	153	159	156	161	153	160	152	153	164	157	157	169	166	162	157	178	156	182	183	193	215	186	186	199	192	250	207
150	145	149	147	147	146	146	144	146	149	149	148	152	145	147	153	151	148	152	147	151	153	148	152	156	155	159	155	160	153	153	166	157	155	166	165	165	156	171	156	180	180	193	215	185	183	195	187	237	201
148	146	151	146	148	147	146	145	147	149	152	149	154	145	147	150	152	148	152	148	148	149	149	150	154	155	156	157	159	153	154	167	156	153	165	164	169	155	167	157	178	177	193	216	183	180	191	188	225	197
147	146	152	146	149	148	146	145	148	149	155	149	157	145	147	148	153	149	151	149	147	149	150	149	152	154	154	159	159	154	154	169	156	153	165	165	172	154	172	158	176	174	193	216	182	181	187	189	212	195
147	146	153	146	150	148	146	146	148	149	158	149	159	145	148	146	154	149	150	151	147	151	151	148	153	154	151	161	159	155	154	171	155	154	164	168	175	154	176	158	174	171	192	216	181	186	183	191	200	194
147	146	154	146	151	149	146	146	149	150	161	149	161	146	148	143	155	150	150	152	148	153	152	146	154	153	150	164	159	156	154	173	155	155	164	171	178	153	181	159	171	169	192	216	181	191	179	193	187	193
147	146	153	146	150	149	145	147	149	149	160	148	159	146	148	144	154	150	149	152	148	152	151	146	153	151	150	161	158	157	154	171	154	155	164	168	178	153	178	160	170	168	186	211	180	190	176	190	185	190
146	146	153	146	149	148	145	148	148	147	157	147	157	147	148	145	152	150	147	152	148	151	151	146	153	150	151	158	156	158	154	168	153	154	164	164	178	153	174	160	169	169	179	206	178	188	175	186	186	185
145	146	152	146	148	148	146	150	147	146	154	149	154	149	148	146	150	150	146	154	148	150	150	146	154	149	152	154	154	159	153	165	152	153	165	160	177	153	169	161	168	169	172	200	176	185	173	182	187	185
145	146	151	147	147	148	147	152	148	144	151	150	152	152	150	148	151	150	146	157	148	149	149	146	156	151	153	151	152	161	153	163	151	153	165	155	176	154	165	162	166	170	165	195	175	183	171	178	187	190
144	146	150	147	146	149	148	154	148	144	149	152	151	154	151	149	152	150	146	160	148	148	148	148	157	153	154	150	150	162	153	160	150	152	165	154	176	157	160	163	165	170	161	189	174	181	169	175	188	195
144	147	151	147	146	150	149	156	148	146	149	153	151	157	152	151	153	150	146	163	148	147	150	149	158	154	155	149	149	163	152	157	151	152	166	153	175	160	156	164	164	170	159	183	173	179	167	171	188	200
144	148	153	147	147	151	150	158	149	147	150	154	153	160	153	152	154	150	146	166	149	146	151	150	159	156	156	148	147	164	152	154	152	151	166	152	174	163	154	165	163	171	158	178	172	176	165	167	189	205
144	148	154	147	147	152	151	159	149	148	150	155	154	161	154	153	154	150	147	168	150	147	152	151	160	157	156	147	146	165	153	153	153	151	166	151	174	165	154	165	162	171	158	175	171	175	164	167	189	207
144	148	154	147	147	152	151	159	149	148	150	155	154	161	154	153	154	150	147	168	150	147	152	151	160	157	156	147	146	165	153	153	153	151	166	151	174	165	154	165	162	171	158	175	171	175	164	167	189	207
144	148	154	147	147	152	151	159	149	148	150	155	154	161	154	153	154	150	147	168	150	147	152	151	160	157	156	147	146	165	153	153	153	151	166	151	174	165	154	165	162	171	158	175	171	175	164	167	189	207
144	148	154	147	147	152	151	159	149	148	150	155	154	161	154	153	154	150	147	168	150	147	152	151	160	157	156	147	146	165	153	153	153	151	166	151	174	165	154	165	162	171	158	175	171	175	164	167	189	207
144	148	154	147	147	152	151	159	149	148	150	155	154	161	154	153	154	150	147	168	150	147	152	151	160	157	156	147	146	165	153	153	153	151	166	151	174	165	154	165	162	171	158	175	171	175	164	167	189	207
[truncated: 99 more columns]

## Sheet: Fig. 5B-ADF7S128D 59#
177	175	171	182	172	169	173	178	176	193	173	177	179	176	168	186	176	173	176	194	181	185	183	180	196	183	191	194	191	194	190	199	196	203	207	192	193	189	221	197	221	223	206	212	215	210	216	216	244	206
178	178	171	181	171	168	172	181	175	198	173	181	181	176	169	188	175	173	178	198	179	186	184	179	203	185	191	196	193	199	190	200	197	206	208	190	193	191	228	200	215	230	203	217	219	209	214	213	252	204
180	181	171	180	171	167	174	184	178	203	172	185	184	175	170	191	174	174	180	203	178	186	185	181	210	186	191	199	195	204	190	201	198	208	210	190	194	194	235	202	209	236	199	224	223	210	213	210	259	208
180	181	171	180	172	169	175	184	178	204	172	186	183	174	173	190	176	175	183	203	179	188	185	183	211	187	191	200	195	205	190	201	198	208	210	190	195	195	236	203	207	238	197	224	226	211	213	206	260	209
179	178	171	179	172	174	174	181	175	201	173	184	180	173	183	187	183	175	186	199	180	189	184	184	203	186	191	200	193	202	189	198	195	205	208	193	196	194	229	202	209	234	197	220	227	210	216	202	252	208
177	176	170	178	172	179	173	177	174	197	173	184	177	176	192	184	189	176	189	195	184	191	183	185	196	185	190	200	191	199	188	196	193	201	206	197	197	193	222	201	210	230	196	221	228	209	218	202	245	211
175	173	170	178	174	184	173	174	174	194	174	184	174	179	201	181	196	176	193	192	187	192	183	187	188	184	190	200	189	196	190	193	190	197	204	201	200	197	215	200	212	225	196	223	229	208	221	203	237	216
179	171	170	178	178	190	174	170	173	190	175	183	176	183	210	180	202	176	196	192	191	194	182	188	181	183	190	201	187	192	193	197	187	194	208	204	206	201	209	199	214	221	196	224	230	207	224	208	230	222
183	172	170	181	181	195	174	172	173	187	178	183	177	186	220	184	209	176	200	192	194	195	181	189	182	183	196	201	185	189	197	204	190	191	212	208	211	205	202	198	216	217	197	225	231	211	226	213	223	227
187	173	170	184	185	200	175	174	173	183	181	184	179	189	229	188	215	177	205	193	198	197	181	191	182	184	202	201	183	186	200	210	193	195	216	212	216	209	195	197	217	214	198	227	232	220	229	219	221	232
191	174	170	187	188	204	175	176	173	184	183	186	180	192	236	192	220	177	210	193	201	198	180	193	183	186	206	201	182	187	203	216	196	198	218	214	220	213	192	196	219	212	200	228	233	227	231	224	226	238
188	172	171	185	184	199	175	175	172	181	180	184	177	189	232	189	212	177	204	189	197	196	180	192	184	189	201	198	182	185	201	213	192	199	213	210	216	209	194	196	215	214	204	230	231	230	235	220	223	242
185	171	173	183	183	194	175	173	171	178	178	183	174	186	228	186	204	177	198	186	194	195	179	191	184	191	195	196	182	187	198	210	190	200	207	205	212	206	198	196	212	215	211	231	230	233	238	218	220	246
183	170	175	181	181	188	175	172	173	176	178	181	179	186	224	184	197	177	192	182	190	193	179	190	185	193	197	194	184	189	196	208	191	201	202	201	208	207	202	196	209	217	219	232	229	236	241	223	218	250
180	168	176	179	180	183	176	171	176	173	178	181	185	193	220	181	189	178	186	185	187	192	179	190	185	196	199	193	187	190	194	205	192	203	197	198	204	214	206	199	206	219	226	234	227	239	244	228	215	254
178	167	178	177	178	183	176	170	178	171	180	184	191	200	215	179	181	181	181	191	184	195	179	194	186	198	202	191	191	192	192	203	194	204	191	202	203	221	210	202	208	220	234	235	234	242	247	233	213	259
175	168	180	175	178	187	177	172	180	170	182	188	198	207	211	176	173	184	176	196	184	199	179	199	186	200	204	190	194	194	190	205	195	205	186	207	203	229	214	205	211	222	242	236	241	249	250	238	210	263
173	169	182	173	178	190	178	174	183	171	184	191	204	214	207	177	172	186	171	201	187	202	180	203	187	203	206	189	197	196	187	207	196	207	186	211	203	236	218	208	218	224	249	238	248	256	253	243	208	267
171	169	180	172	177	188	178	173	182	171	182	189	201	210	203	176	172	186	171	198	187	200	183	201	187	201	202	191	195	193	189	207	194	205	185	212	206	233	223	208	217	232	252	239	249	254	254	247	218	262
170	168	178	171	176	186	179	172	180	170	183	185	196	203	199	178	173	186	174	194	185	196	191	197	189	198	197	193	191	190	191	207	195	205	189	214	210	226	229	213	214	241	252	240	248	251	254	254	232	259
168	167	175	171	175	184	181	171	178	169	187	181	192	195	195	185	174	186	178	189	183	192	200	193	191	196	191	195	188	189	193	206	197	210	196	216	214	220	234	221	210	251	253	242	246	249	254	262	245	261
167	169	173	175	174	182	182	172	176	169	190	179	187	188	191	191	176	188	182	185	181	188	208	189	193	193	185	197	190	189	195	207	200	215	203	217	217	218	240	228	210	261	254	243	245	249	253	269	259	262
166	170	172	178	177	180	184	173	175	170	194	180	182	180	187	198	177	190	187	184	180	189	216	185	195	191	188	199	193	193	197	210	202	219	211	219	221	219	245	236	215	271	255	245	243	249	253	277	273	264
167	171	172	182	180	177	185	175	176	173	197	182	177	179	191	205	178	192	191	185	178	193	225	183	198	188	193	201	196	198	200	213	205	224	218	220	225	221	251	244	219	281	256	246	242	250	253	284	287	265
169	172	172	185	183	175	186	176	179	176	201	185	180	182	195	211	179	194	195	186	176	196	233	185	200	189	198	203	199	203	202	215	208	229	225	223	229	222	256	252	223	291	257	247	241	250	255	292	300	267
171	173	172	186	184	173	186	176	179	177	202	188	181	184	195	213	179	193	196	186	175	197	236	186	201	190	201	204	200	204	202	217	208	232	228	227	230	223	256	253	224	291	256	250	241	250	256	295	306	267
173	172	173	184	182	172	182	175	176	176	199	189	179	182	192	210	178	189	193	185	176	195	230	185	200	189	200	204	199	198	200	216	206	233	224	226	229	222	251	247	222	279	253	255	242	251	256	292	302	265
175	172	173	182	181	171	179	176	180	175	197	190	177	181	188	206	176	186	190	184	179	192	225	185	199	188	199	204	198	194	198	216	205	234	221	225	227	221	245	241	220	267	250	259	244	251	258	290	298	264
177	173	173	180	179	172	175	180	184	174	194	191	178	180	185	202	175	187	187	183	182	190	219	185	199	187	198	204	200	191	204	216	205	235	218	224	225	220	239	235	229	255	248	264	246	251	260	287	293	262
178	176	174	178	177	175	174	183	188	173	192	192	179	181	181	199	175	189	190	182	185	188	214	185	198	189	197	204	204	189	210	215	205	236	218	223	224	219	233	229	240	243	245	269	247	252	263	285	289	260
180	178	174	176	175	177	177	187	192	174	189	194	180	185	181	195	175	190	192	180	188	186	208	185	197	194	200	204	209	193	217	215	205	236	218	223	224	218	227	230	251	251	242	273	251	252	265	298	285	258
182	180	175	174	176	179	179	190	196	176	186	195	182	190	183	191	176	192	194	180	190	189	203	186	197	199	206	204	215	198	223	214	204	237	218	225	230	217	221	235	261	265	239	278	255	253	267	313	281	257
184	182	175	172	178	181	181	193	199	178	184	196	184	194	184	189	176	193	196	181	194	191	198	186	196	203	212	204	220	202	229	214	204	238	218	229	235	217	217	239	271	278	237	282	258	254	271	327	279	264
182	180	173	171	179	180	180	189	195	177	185	191	182	190	183	187	176	192	194	178	193	193	199	183	195	201	207	205	216	200	228	213	208	234	221	225	235	222	227	242	268	272	241	283	262	263	271	325	286	268
181	178	172	173	179	178	179	186	192	176	186	187	180	186	181	189	175	190	192	178	193	196	201	183	194	199	203	205	212	198	226	212	211	229	223	222	235	227	237	244	265	267	244	283	266	272	273	324	293	281
179	177	170	175	180	181	178	182	188	175	187	183	179	182	180	192	176	189	190	180	193	198	202	184	193	208	199	206	209	197	225	211	215	225	226	222	235	232	247	247	263	262	248	284	269	282	275	322	299	293
178	175	171	177	180	184	178	179	185	176	188	179	178	178	179	195	177	187	188	182	194	200	203	185	192	217	194	207	205	196	224	211	218	223	228	222	240	238	257	259	260	257	251	284	273	291	277	320	306	305
178	174	171	179	181	187	177	176	182	179	190	178	176	176	178	199	178	186	186	184	194	202	204	185	191	227	193	207	201	201	223	210	222	230	230	224	245	243	267	270	257	252	254	285	277	300	279	319	313	317
181	173	171	181	181	189	176	172	178	181	191	180	177	176	177	202	179	190	184	186	194	204	205	187	190	236	193	208	201	205	222	209	226	236	233	227	250	248	277	282	255	250	258	285	280	309	281	317	320	330
183	173	172	183	182	192	175	173	179	183	192	182	178	176	178	205	181	193	182	188	194	206	207	189	190	246	193	209	203	209	220	208	229	242	235	229	255	254	287	293	262	257	261	286	284	319	283	320	327	342
183	172	172	182	181	190	174	172	178	182	190	180	177	175	180	201	180	191	181	190	191	204	205	190	188	242	192	207	202	211	217	212	225	238	235	226	255	255	287	289	260	262	266	292	288	321	287	323	337	347
181	173	172	179	180	186	173	177	176	179	187	178	175	173	182	195	179	186	180	191	189	199	202	189	187	235	191	204	199	212	217	219	219	231	234	228	254	255	282	280	255	266	270	301	292	321	293	332	348	349
180	175	172	176	179	183	171	181	174	177	184	176	173	171	183	189	179	187	180	192	191	195	198	190	186	227	190	201	198	213	216	226	213	224	233	231	253	254	278	271	250	270	275	310	295	321	299	342	358	351
178	176	173	173	177	179	171	186	172	176	181	175	173	170	185	183	179	188	179	194	194	191	195	190	185	219	193	198	202	214	216	234	207	218	232	234	251	254	274	269	250	274	280	318	299	320	304	352	369	353
176	177	173	170	176	176	172	191	171	180	178	174	174	171	187	180	181	189	180	195	196	186	192	190	184	212	197	195	205	215	216	241	200	220	231	237	250	254	277	272	250	278	285	327	303	320	328	362	379	355
177	179	173	169	175	176	174	196	172	183	176	173	174	171	188	180	184	193	181	196	198	184	189	191	183	204	200	192	209	216	215	248	194	223	230	239	249	253	284	275	249	282	289	335	307	320	358	371	390	357
178	180	173	171	176	176	175	201	174	187	173	174	175	172	190	180	186	196	182	197	201	185	188	191	185	197	204	189	213	217	215	256	192	225	229	242	248	253	290	278	249	287	294	344	311	320	388	381	401	359
178	180	173	171	177	175	175	202	175	187	173	174	174	171	190	180	187	197	183	196	202	186	188	190	185	192	207	189	212	217	216	257	191	227	227	245	247	253	291	279	253	288	302	351	319	331	408	391	415	378
176	178	173	170	178	173	173	197	173	183	172	174	173	170	186	178	183	194	182	192	201	186	187	186	185	191	211	190	206	213	218	250	193	227	226	246	245	255	284	277	264	286	319	355	334	359	414	402	436	426
175	176	174	169	179	171	171	192	172	180	172	175	171	168	182	177	180	192	181	188	200	186	189	186	188	195	215	191	212	210	220	244	199	226	224	248	244	256	278	274	275	283	337	359	349	386	420	431	456	473
174	174	174	167	179	170	169	186	172	176	171	176	170	171	181	176	177	189	181	184	200	186	191	186	191	202	218	193	221	206	222	237	205	226	222	249	243	257	271	272	286	286	354	364	364	414	426	467	477	520
173	172	174	168	180	170	172	181	176	173	171	177	173	174	180	178	174	187	180	182	199	186	193	185	194	209	222	194	229	203	233	230	211	226	224	251	242	258	274	270	297	291	372	368	378	442	432	503	498	568
171	171	174	170	181	170	174	177	181	172	170	179	176	176	180	181	174	184	179	185	199	188	195	185	196	216	225	196	238	200	244	224	217	226	230	252	241	259	277	267	308	295	389	373	393	469	438	539	518	615
171	172	175	171	181	171	177	178	185	174	170	180	179	179	179	184	173	181	179	188	199	191	197	186	199	222	229	197	246	196	256	225	223	225	236	254	240	260	281	265	319	299	407	377	408	497	444	575	539	662
171	173	175	172	182	171	179	179	189	175	169	181	182	182	181	187	174	179	182	190	199	193	199	189	202	229	232	199	254	194	265	225	229	228	242	255	239	262	284	264	330	303	423	382	422	525	454	613	563	710
170	173	177	171	179	170	177	177	186	174	171	181	181	180	178	185	175	178	179	186	196	189	196	189	199	221	227	201	246	196	256	221	231	227	239	255	240	271	282	274	336	305	429	390	430	556	517	673	648	761
169	172	179	169	177	169	175	175	183	173	173	182	179	182	176	183	177	178	177	187	194	185	193	189	196	213	222	204	238	198	246	217	233	227	237	254	243	280	280	285	341	307	436	404	438	587	580	732	732	811
169	172	182	168	174	170	173	174	180	173	175	182	178	185	174	181	178	179	177	189	192	184	191	189	192	205	218	206	230	200	237	217	235	226	234	254	254	290	277	296	347	310	442	419	450	618	643	792	816	862
170	173	184	168	176	172	171	172	177	172	180	182	177	188	177	179	180	179	177	190	191	184	194	190	189	197	213	208	222	202	227	218	237	225	231	253	265	299	275	307	352	313	448	433	464	650	706	852	901	912
170	175	186	168	178	173	169	170	174	171	185	182	176	190	180	177	181	180	177	192	189	183	198	190	189	194	209	211	214	204	218	218	239	225	229	253	276	309	274	317	358	323	454	447	479	681	769	912	985	963
171	177	188	168	181	175	167	170	171	172	190	183	180	193	183	179	182	180	176	193	188	183	202	193	192	195	204	213	206	206	211	219	241	224	229	253	288	318	280	328	363	334	460	462	493	712	832	972	1070	1013
172	178	190	168	183	177	165	171	172	174	195	183	184	196	185	181	185	181	176	195	186	182	206	197	195	199	202	215	198	207	213	220	242	223	230	255	299	327	286	339	368	344	466	476	508	743	895	1032	1154	1064
171	179	188	168	182	176	165	171	172	175	193	182	185	195	184	180	184	181	175	194	188	183	204	196	196	202	202	216	199	205	214	220	240	223	229	257	303	327	296	350	385	353	477	501	519	788	956	1093	1212	1093
170	179	185	168	180	173	166	173	171	175	189	180	185	192	181	181	183	181	175	194	190	185	200	194	195	204	200	217	203	203	214	219	239	224	228	258	304	322	308	360	407	362	489	530	569	837	1016	1156	1260	1114
169	179	181	170	177	171	168	174	171	175	185	178	185	188	179	188	183	181	174	193	192	187	196	192	194	208	198	217	206	204	213	219	238	225	230	259	305	318	320	371	428	377	502	559	621	887	1076	1218	1307	1135
168	179	178	172	174	169	170	176	172	176	181	176	184	185	176	195	182	181	175	192	194	189	191	190	197	212	196	218	210	205	213	218	237	230	232	260	306	315	332	382	450	398	514	588	673	937	1137	1280	1355	1156
168	179	174	175	172	167	172	178	173	176	177	175	184	182	173	202	182	181	177	191	196	190	193	190	201	216	195	219	214	209	219	218	236	235	234	261	306	318	344	393	471	419	526	617	725	987	1197	1342	1402	1210
168	179	172	177	169	167	174	179	174	176	174	174	184	179	172	209	182	181	179	190	198	192	196	190	206	220	196	219	218	216	228	218	235	240	236	262	307	321	356	403	493	440	549	646	777	1037	1257	1404	1450	1270
169	179	174	179	168	169	177	181	175	177	176	173	184	179	171	217	181	181	181	190	201	194	200	190	211	224	200	220	222	222	237	217	234	245	238	266	308	324	368	414	514	462	581	675	829	1087	1317	1466	1497	1329
170	179	174	180	169	170	177	181	175	177	177	172	183	179	172	219	180	181	181	188	201	194	202	191	214	226	202	219	224	225	243	217	234	249	239	271	311	333	381	423	547	499	626	702	861	1111	1339	1487	1509	1369
170	178	172	177	168	170	176	178	173	175	176	172	180	177	170	215	178	182	179	185	197	193	201	192	216	224	200	217	225	224	247	219	235	252	240	277	318	342	397	444	599	563	693	726	859	1092	1295	1437	1460	1375
170	178	170	174	167	170	174	175	171	175	176	172	177	175	170	210	177	184	179	182	194	191	199	194	217	222	199	215	226	223	250	222	236	258	240	283	324	351	413	476	650	628	760	769	856	1073	1252	1388	1411	1381
170	178	171	171	167	173	173	171	172	177	175	172	174	176	171	205	176	185	179	181	191	190	198	196	218	221	201	213	227	221	254	226	238	263	241	288	330	360	429	509	701	693	828	824	905	1054	1208	1339	1403	1387
170	177	172	168	168	176	171	168	173	180	175	171	172	177	172	201	175	186	178	183	187	188	197	197	219	219	203	211	228	220	257	229	239	269	241	294	336	369	449	541	753	757	895	879	961	1035	1165	1290	1419	1393
171	177	174	169	169	179	170	168	173	182	174	171	173	177	173	196	173	187	178	185	185	187	196	199	221	217	205	209	229	219	261	233	240	275	243	300	343	378	474	574	804	822	962	933	1016	1037	1159	1294	1434	1398
173	176	175	170	170	181	168	169	174	185	174	171	174	178	174	192	172	188	178	187	188	185	195	200	222	215	206	207	235	217	265	237	247	280	249	305	349	387	499	606	856	886	1029	988	1071	1045	1248	1377	1497	1404
174	176	177	171	171	184	168	169	175	187	173	172	175	179	175	187	171	189	178	189	192	186	194	202	223	213	208	205	244	217	268	240	254	286	254	311	355	397	524	640	908	951	1095	1041	1125	1052	1334	1458	1578	1409
174	175	175	169	169	181	168	168	174	184	172	171	173	177	173	186	169	186	179	186	188	184	192	201	218	212	211	208	244	222	271	243	257	288	269	318	359	418	570	724	981	1021	1106	1050	1110	1052	1333	1476	1538	1378
174	175	173	169	168	179	167	168	173	180	171	170	171	176	171	184	168	182	181	183	185	182	190	199	216	211	214	212	243	228	274	246	263	293	284	326	363	440	615	809	1055	1091	1116	1058	1096	1053	1333	1493	1498	1346
174	174	171	172	167	177	169	167	171	177	170	170	170	174	169	183	167	179	182	180	181	180	188	198	213	209	217	215	243	234	277	249	273	300	299	333	367	462	660	893	1128	1161	1127	1067	1082	1070	1332	1510	1457	1314
175	173	169	175	168	174	170	168	172	173	169	169	169	172	168	182	169	175	183	177	180	178	186	197	211	208	220	219	242	240	280	252	283	306	314	340	371	484	706	977	1202	1231	1137	1075	1077	1124	1331	1528	1417	1283
175	173	167	178	169	172	171	169	174	170	168	169	168	171	169	180	171	177	185	174	181	176	185	195	209	207	223	222	242	245	282	258	293	312	329	355	375	506	751	1062	1276	1301	1148	1083	1146	1178	1331	1545	1377	1251
175	172	166	181	170	174	172	171	176	168	167	169	169	170	170	179	173	178	186	171	181	175	186	194	207	206	226	226	242	251	285	266	303	318	343	375	395	528	796	1146	1349	1372	1158	1092	1216	1233	1330	1562	1337	1220
175	171	167	184	171	175	174	172	177	170	166	168	169	171	171	177	174	180	188	170	182	174	188	192	205	204	229	229	241	257	288	274	313	324	358	395	416	550	842	1230	1423	1442	1169	1100	1285	1287	1329	1579	1297	1188
174	170	167	183	170	174	173	172	178	169	166	167	169	170	171	176	174	179	186	169	181	174	188	191	201	202	226	228	236	254	289	280	319	343	383	428	433	575	896	1278	1461	1445	1158	1082	1276	1289	1303	1516	1248	1151
172	171	168	179	169	173	171	171	178	168	167	166	168	169	171	173	173	176	183	170	179	174	187	191	197	199	219	226	234	248	289	285	326	369	415	468	498	612	955	1308	1484	1417	1137	1052	1231	1267	1265	1415	1195	1110
170	173	168	176	168	172	169	171	178	167	171	165	167	168	171	171	171	174	181	172	180	174	186	190	193	196	213	224	238	250	289	290	340	395	448	508	565	682	1014	1338	1506	1389	1117	1022	1187	1245	1227	1315	1141	1117
170	175	170	172	167	171	168	170	177	166	174	166	166	167	170	170	172	172	178	174	181	174	185	189	197	193	212	221	242	254	290	295	354	420	480	547	634	753	1074	1368	1528	1361	1096	991	1142	1223	1189	1214	1088	1148
170	177	171	170	166	170	168	169	177	165	177	167	166	167	171	172	174	170	175	176	181	174	185	188	200	192	212	219	246	258	290	300	368	446	512	587	704	823	1133	1398	1551	1333	1076	961	1100	1201	1151	1113	1041	1179
170	179	172	172	165	169	168	169	177	164	181	167	166	168	174	173	176	168	175	178	182	174	187	187	203	192	212	217	250	262	290	305	382	471	544	627	774	893	1192	1429	1573	1305	1055	931	1109	1179	1113	1012	1053	1210
171	182	173	174	164	168	168	170	177	165	184	168	167	169	176	175	178	169	176	181	183	174	188	187	207	191	211	219	253	265	290	310	396	497	577	667	844	963	1251	1459	1595	1278	1035	900	1118	1158	1075	911	1066	1241
171	183	173	175	164	167	168	171	177	165	185	168	168	170	177	175	178	169	176	181	183	173	188	185	208	191	211	220	253	265	287	312	404	515	610	701	902	1032	1295	1494	1610	1275	1030	882	1114	1126	1032	844	1065	1249
169	182	172	174	165	168	168	171	175	165	183	170	168	169	175	173	177	171	174	179	183	172	185	181	204	191	212	216	245	258	278	308	402	516	646	726	940	1096	1309	1538	1611	1324	1058	888	1084	1077	978	843	1036	1210
168	181	171	173	166	169	167	171	174	167	180	171	171	168	173	172	175	172	172	177	183	171	182	177	200	191	213	212	237	250	269	310	399	517	682	771	977	1159	1324	1583	1611	1372	1085	895	1054	1027	925	866	1008	1171
166	180	169	172	166	170	167	171	172	168	178	172	174	167	171	170	173	173	170	175	183	171	179	173	197	191	214	209	229	242	270	323	397	519	718	816	1014	1223	1338	1628	1612	1420	1113	901	1024	978	884	893	980	1132
165	179	169	171	167	171	168	171	171	169	175	173	177	168	169	168	171	174	170	173	184	170	177	173	193	191	215	208	221	234	280	336	394	520	754	861	1051	1287	1353	1672	1612	1469	1140	907	994	928	855	921	952	1093
165	179	168	170	168	172	170	171	170	170	173	175	180	169	168	171	172	176	172	170	184	171	176	175	189	193	215	207	213	227	289	349	397	522	790	906	1090	1351	1367	1717	1613	1517	1168	913	963	879	841	948	925	1053
165	178	168	169	168	173	172	171	170	171	170	176	183	170	169	173	174	177	173	168	184	174	174	176	187	195	216	206	205	219	298	363	407	523	826	951	1129	1415	1403	1761	1613	1565	1195	920	933	829	847	975	938	1014
166	177	167	168	169	174	174	171	171	172	168	177	186	171	170	175	176	178	175	169	184	176	173	178	189	197	217	205	197	211	307	376	416	525	862	996	1169	1479	1448	1806	1614	1614	1223	926	903	803	853	1003	951	975
166	176	166	167	168	172	172	170	170	172	169	176	183	170	169	174	173	176	173	168	183	174	173	177	186	194	210	201	196	208	297	357	396	543	851	1039	1277	1555	1555	1761	1671	1672	1279	976	873	799	871	986	962	972
166	175	165	167	167	171	170	168	168	172	170	174	180	169	168	173	171	175	172	169	182	172	172	175	184	190	203	197	195	206	287	339	383	561	841	1083	1393	1632	1664	1716	1728	1731	1336	1027	843	833	890	970	974	968
166	173	164	168	166	169	169	167	168	172	172	173	177	168	168	173	171	173	170	170	180	174	173	174	186	187	195	193	195	203	278	320	380	579	830	1127	1508	1708	1772	1671	1785	1790	1392	1077	828	878	908	953	985	965
166	174	165	169	166	167	170	168	170	173	174	172	175	167	168	172	173	171	170	171	179	176	175	172	187	185	188	189	194	200	268	301	378	597	820	1170	1623	1784	1881	1644	1842	1849	1449	1128	831	923	926	936	996	962
166	175	165	170	166	166	170	168	171	173	175	170	172	166	168	171	174	170	172	173	178	177	177	171	188	184	181	185	193	197	258	282	376	615	809	1214	1739	1860	1989	1767	1899	1908	1505	1178	835	968	945	939	1007	959
166	176	166	172	167	166	171	168	173	173	177	169	170	167	168	171	176	168	175	174	177	179	179	169	189	183	176	181	192	195	248	263	374	633	798	1258	1854	1936	2097	1890	1956	1967	1562	1229	838	1013	963	962	1019	955
166	177	167	173	168	167	172	169	174	173	178	169	171	168	169	172	177	167	177	176	175	180	181	168	191	181	176	184	191	192	238	245	372	651	788	1302	1969	2012	2206	2013	2013	2026	1618	1279	842	1058	982	985	1030	952
167	176	166	172	167	168	172	169	174	173	179	169	170	168	170	172	177	167	176	175	174	179	183	170	189	180	177	183	189	190	234	237	363	638	774	1288	1995	2015	2280	2159	2016	2021	1629	1283	845	1061	986	982	1034	944
168	174	166	170	167	168	171	168	172	172	178	168	169	168	171	171	175	167	174	172	172	176	184	171	186	178	180	181	185	190	232	235	350	609	758	1244	1973	1979	2336	2318	1989	1982	1614	1262	859	1041	996	977	1033	932
169	172	166	169	167	169	170	168	170	171	178	168	169	169	173	170	173	167	172	170	170	174	185	172	183	180	182	179	181	192	230	233	338	581	741	1200	1950	1943	2392	2477	2153	1943	1599	1240	878	1022	1006	979	1033	921
169	170	166	167	167	170	170	168	169	171	178	169	169	171	174	170	172	167	171	168	169	175	186	172	180	183	184	176	178	193	229	232	325	552	725	1156	1927	1906	2449	2636	2324	1903	1585	1219	897	1002	1015	981	1032	910
171	168	166	166	168	171	169	167	167	170	181	171	171	173	175	169	174	167	174	165	171	176	188	173	176	186	186	174	177	194	227	230	313	523	709	1112	1904	1870	2505	2796	2494	1864	1570	1225	916	982	1025	983	1031	919
173	168	166	165	169	172	168	167	166	169	185	172	172	174	177	168	175	168	176	164	172	177	189	174	173	189	188	171	178	196	225	228	300	494	693	1068	1882	1845	2561	2955	2664	1824	1556	1232	935	963	1035	985	1031	934
175	168	167	165	170	172	167	167	167	168	189	174	174	176	178	167	176	168	178	165	173	178	190	175	171	192	190	171	180	197	223	226	288	465	677	1024	1859	1821	2617	3114	2834	1785	1541	1239	955	943	1044	988	1030	948
177	168	168	165	171	172	168	167	168	168	190	175	175	177	178	167	176	168	179	165	174	179	190	177	171	193	191	171	181	197	220	225	278	440	656	978	1806	1788	2616	3177	2926	1753	1509	1231	968	923	1042	990	1025	961
175	169	168	166	169	171	168	166	167	167	186	174	174	175	176	167	175	167	177	167	173	178	186	178	173	190	188	173	181	194	215	223	273	425	623	928	1682	1731	2482	3020	2835	1761	1436	1186	968	904	1011	962	1011	971
174	170	168	166	167	169	168	166	171	167	181	172	173	174	174	168	173	167	174	168	175	176	182	180	174	186	186	174	180	190	209	221	269	410	591	879	1558	1675	2349	2862	2745	1769	1363	1142	967	884	980	933	996	981
173	170	168	166	168	167	168	167	175	168	177	171	172	173	172	169	172	167	171	170	177	176	179	182	178	183	183	175	186	190	204	220	265	394	558	829	1434	1618	2215	2704	2655	1777	1290	1097	967	886	949	904	981	990
174	171	169	167	169	167	167	168	180	169	175	170	171	171	170	170	173	167	170	171	179	178	180	184	181	180	180	177	191	192	199	218	260	379	525	779	1310	1562	2081	2546	2565	1784	1216	1053	967	891	917	875	966	1000
175	172	169	167	170	169	167	169	184	170	177	169	171	170	168	171	174	167	171	173	182	180	181	185	185	177	183	178	196	195	198	216	256	363	493	730	1186	1505	1948	2388	2474	1792	1197	1009	967	896	886	847	951	1010
176	172	169	168	172	170	167	170	188	171	179	168	170	171	168	172	176	168	173	174	184	182	184	187	189	175	186	180	201	197	200	215	252	348	460	680	1062	1449	1814	2231	2384	1800	1188	964	966	901	878	818	936	1020
177	173	169	168	173	172	168	171	192	172	182	167	169	172	169	173	178	168	174	176	186	184	187	189	193	176	189	181	207	199	202	213	247	333	427	630	938	1392	1681	2073	2294	1808	1179	968	966	906	871	789	921	1030
176	172	169	168	173	170	167	170	189	171	184	166	169	171	169	172	176	167	173	174	184	182	190	186	190	177	187	181	204	200	202	214	244	319	411	592	880	1300	1556	1917	2147	1721	1145	971	919	890	825	795	910	1019
175	170	168	168	172	168	167	169	185	170	185	167	170	171	169	171	174	167	172	172	183	179	193	184	188	177	186	181	200	201	202	215	240	306	396	555	825	1205	1479	1762	1997	1631	1110	974	892	874	796	802	900	1008
174	169	168	168	172	166	169	169	182	169	187	167	170	171	169	170	172	168	170	173	181	176	195	181	185	178	184	182	197	202	202	215	237	293	381	518	770	1111	1407	1648	1848	1540	1074	977	889	858	783	809	890	997
173	167	168	169	171	166	170	169	178	168	188	168	172	172	170	169	170	170	170	176	179	180	198	179	182	179	182	183	194	203	203	216	234	279	366	481	715	1016	1334	1555	1698	1450	1066	980	887	841	769	817	880	986
172	167	168	169	171	166	172	171	175	167	190	168	174	174	170	168	169	171	170	178	177	185	201	182	180	179	180	185	190	204	209	217	230	266	350	444	660	922	1262	1461	1548	1359	1068	984	884	825	756	824	869	975
171	167	167	169	171	166	174	172	176	166	192	168	176	175	170	167	169	173	170	180	179	189	204	185	177	180	182	187	187	205	216	218	227	261	335	407	605	827	1190	1368	1399	1269	1071	987	882	809	742	831	859	963
169	168	167	169	171	168	175	173	177	164	193	169	178	176	170	166	169	174	171	182	181	194	207	188	174	181	183	188	183	207	222	219	223	257	320	369	549	733	1117	1274	1249	1178	1074	990	879	792	728	838	849	952
169	168	167	168	171	168	175	173	176	164	192	169	177	176	171	166	169	174	172	182	180	193	204	187	173	180	184	190	182	204	222	217	219	252	310	351	509	664	1041	1173	1151	1089	1046	995	886	802	742	845	868	944
169	168	166	167	172	169	174	171	175	164	189	169	175	174	174	167	170	172	171	180	177	188	198	184	172	179	183	191	184	200	216	214	213	244	304	344	478	611	963	1066	1059	1021	999	1002	900	828	773	851	906	937
170	168	165	167	172	169	172	169	173	165	186	169	174	172	178	169	170	171	170	178	175	183	192	180	172	178	183	191	189	196	210	211	208	237	298	337	447	558	885	959	967	954	951	1009	914	855	803	857	945	931
170	168	165	167	173	169	171	168	172	167	183	169	175	170	181	171	170	169	170	176	175	178	186	177	176	180	182	192	194	191	204	208	203	229	292	330	415	506	807	852	875	887	904	1017	927	881	834	863	983	924
170	168	164	166	174	170	169	167	175	170	180	169	176	169	184	174	171	168	172	174	176	176	180	176	180	185	183	193	199	187	199	207	200	222	286	324	384	453	729	745	783	819	856	1024	941	907	865	869	1021	918
171	169	165	167	174	170	168	167	179	172	177	171	177	170	187	176	171	169	174	174	177	178	174	176	183	191	184	194	204	183	193	208	201	217	280	317	353	400	651	638	690	752	809	1031	954	933	896	875	1059	911
171	170	165	168	175	171	168	167	182	174	174	173	178	172	191	178	174	170	176	174	178	180	172	177	187	196	186	195	208	179	196	210	202	214	273	310	322	348	573	531	598	684	762	1038	968	960	926	882	1097	905
171	171	166	168	175	171	168	167	184	176	172	173	178	173	192	179	175	171	176	175	178	181	172	178	189	199	186	195	211	179	197	210	202	213	266	302	296	308	507	448	525	626	721	1024	971	972	947	895	1122	902
170	169	167	167	176	170	169	168	182	174	170	171	176	171	187	177	173	172	174	174	177	180	172	178	188	195	184	192	207	180	195	206	199	217	254	292	285	304	474	427	503	593	699	953	947	947	942	928	1109	910
170	168	168	167	177	169	170	168	180	172	169	169	173	169	183	175	171	173	171	173	177	181	174	182	186	191	182	189	202	183	192	203	196	220	242	282	274	300	441	407	480	560	677	882	922	923	936	961	1097	918
172	167	169	166	178	169	171	168	178	171	171	169	173	167	178	172	170	175	173	171	176	183	176	185	184	187	180	185	198	187	190	199	193	224	231	272	263	296	408	387	458	527	655	812	897	898	930	994	1085	926
174	169	170	167	178	168	172	169	176	169	173	169	176	166	177	170	170	176	174	172	177	184	178	189	182	183	178	182	194	190	188	195	196	228	219	261	253	292	375	367	435	494	633	741	872	873	924	1027	1072	934
177	170	171	167	179	167	173	169	174	168	176	169	180	166	179	168	169	177	175	173	178	186	180	192	184	178	176	182	191	194	185	192	199	231	207	251	242	287	342	347	413	461	611	670	847	848	918	1060	1060	942
179	172	172	167	180	167	175	170	172	169	178	168	183	166	181	169	169	178	176	174	179	187	183	195	187	176	176	183	192	197	183	188	202	235	205	243	231	283	310	327	390	428	589	599	823	823	912	1093	1047	949
183	173	173	169	181	167	177	170	173	170	181	168	187	166	184	169	168	179	177	175	180	189	185	199	191	177	175	184	192	201	180	184	206	239	207	240	220	279	277	307	368	395	567	528	798	798	906	1126	1035	957
181	173	172	169	179	169	175	170	173	169	182	168	183	168	181	171	167	178	177	174	182	186	184	196	189	178	175	181	188	199	182	185	203	237	204	234	222	266	270	299	347	375	527	504	740	754	860	1051	968	930
180	174	171	170	177	170	174	169	175	168	182	169	179	172	178	173	168	176	177	173	184	183	183	193	187	178	176	178	184	196	183	185	201	235	200	227	225	252	266	293	327	356	485	483	680	708	811	967	897	899
178	174	173	171	174	172	173	169	178	169	183	170	174	176	179	175	170	175	177	172	187	181	182	190	185	179	178	178	180	194	185	186	198	232	197	221	228	238	262	287	306	337	444	463	620	663	762	882	826	868
177	174	174	172	172	173	172	169	181	170	184	172	170	179	180	177	173	174	176	171	189	184	181	187	182	179	179	180	178	193	187	188	195	230	198	214	231	223	259	280	286	318	402	442	560	617	712	798	754	838
175	174	175	174	170	175	171	169	184	172	184	173	168	183	182	179	175	175	176	172	191	188	180	184	180	180	181	182	178	194	189	189	193	228	202	207	234	218	255	274	265	300	361	421	500	571	663	713	683	807
176	175	176	175	169	177	170	171	187	174	185	175	170	187	184	181	178	177	176	173	194	192	179	182	178	180	183	185	177	196	192	191	190	225	206	200	238	215	251	268	245	281	319	400	440	526	613	629	611	777
178	175	177	176	171	178	170	173	190	175	186	176	171	190	185	183	180	179	176	174	196	195	177	182	176	181	185	187	176	197	194	192	189	223	209	194	241	212	247	262	225	262	278	380	379	480	564	545	540	746
178	175	177	177	171	179	170	173	189	175	185	176	171	191	184	183	180	179	176	173	195	195	176	181	175	181	186	186	177	196	195	192	188	219	210	190	237	209	244	254	217	252	260	361	346	450	526	493	496	703
176	174	174	176	170	180	170	171	185	174	182	175	170	189	180	182	179	178	176	172	192	192	175	178	175	182	186	182	179	193	195	190	189	213	208	189	228	205	243	244	219	248	252	342	333	430	497	466	471	652
174	173	172	175	169	180	170	169	182	174	180	174	169	188	176	181	178	176	177	171	189	189	175	176	175	183	185	180	181	190	195	187	191	207	205	187	218	200	241	235	221	245	247	324	320	411	467	440	446	601
172	173	171	175	168	181	170	167	179	174	178	173	168	186	172	180	177	175	177	170	185	186	178	173	175	184	185	178	183	187	195	187	193	201	203	186	209	200	240	226	223	241	242	306	306	391	438	413	421	549
170	172	169	174	170	181	169	166	180	175	177	173	169	185	170	179	178	173	177	169	182	183	180	174	174	190	185	175	185	184	196	186	195	195	201	184	200	204	238	217	225	237	237	288	293	372	408	386	396	498
169	171	168	173	171	182	169	166	181	177	175	174	170	183	170	178	180	172	178	170	179	180	183	176	174	195	184	173	187	181	196	186	197	189	199	183	191	209	237	211	227	233	232	270	280	352	379	359	371	447
171	171	169	173	172	183	169	166	182	179	174	174	172	181	172	177	182	171	178	171	176	177	185	177	176	201	184	173	189	180	196	185	199	185	197	184	187	213	235	208	229	230	227	252	266	333	350	332	346	395
172	171	170	173	173	182	169	167	183	180	173	175	173	179	173	176	183	172	179	172	176	175	186	178	177	204	184	175	190	180	195	185	200	183	195	185	185	216	232	206	229	227	222	238	255	314	323	309	325	352
170	171	169	172	175	180	168	167	182	177	171	173	173	177	172	177	182	172	181	172	174	175	184	180	175	199	183	173	187	179	193	185	197	181	194	185	183	210	225	207	223	225	218	239	252	299	307	298	316	336
168	171	168	171	176	178	168	168	181	175	169	172	175	175	171	177	181	171	183	173	172	175	181	181	174	195	183	172	184	179	190	185	194	181	194	185	181	204	218	208	217	223	213	240	249	283	290	287	307	319
167	171	167	172	177	176	167	170	180	173	170	171	177	173	169	178	180	172	185	177	170	175	178	183	173	190	183	173	181	180	196	186	191	183	193	185	180	198	211	208	211	221	209	241	246	267	273	277	298	302
166	171	167	175	178	174	168	171	180	171	173	171	180	173	168	178	180	175	187	182	169	176	175	184	172	185	183	173	178	181	201	187	188	184	193	185	182	192	203	209	205	219	205	241	243	252	257	266	290	286
166	171	166	178	179	172	170	173	179	172	175	170	182	175	171	179	182	177	189	187	170	176	173	186	171	181	183	174	175	182	206	189	185	186	192	185	184	188	196	210	199	217	200	242	240	236	240	255	281	269
167	171	167	181	181	169	172	174	178	173	177	170	184	177	173	179	183	179	192	192	171	176	173	187	171	176	186	175	174	184	212	190	181	187	192	185	185	191	189	210	193	215	196	243	236	220	223	245	272	252
167	171	167	184	182	167	174	176	177	174	180	169	187	179	176	180	185	182	194	197	173	176	174	189	173	174	189	176	175	185	217	192	181	189	191	185	187	194	182	211	187	213	191	244	233	205	207	234	263	236
168	170	166	181	180	166	173	174	175	173	179	168	186	177	174	179	183	183	191	194	172	175	173	186	174	176	187	175	174	185	213	189	179	189	191	185	186	193	182	206	187	209	191	237	226	200	207	231	252	231
168	171	166	179	177	168	173	172	173	171	177	167	184	176	175	177	180	184	187	190	173	173	173	182	175	178	184	173	173	184	208	187	178	188	190	185	185	193	182	200	189	205	191	230	219	198	210	229	240	228
169	171	166	176	174	170	172	170	174	170	177	167	183	175	180	175	178	186	183	185	175	171	174	179	177	181	181	172	172	183	203	184	178	188	190	185	185	192	183	194	191	200	191	223	211	195	212	227	229	225
170	171	167	173	171	172	171	169	176	169	177	166	182	174	184	174	175	187	179	181	176	170	176	175	178	184	178	170	173	183	197	181	179	188	190	184	184	191	184	189	192	196	191	215	204	192	215	225	217	222
170	171	167	170	169	174	171	168	178	168	177	166	180	175	188	175	173	188	175	177	178	168	177	172	180	187	176	170	176	182	192	180	179	188	193	185	183	197	184	183	194	191	191	208	196	189	217	223	205	219
171	172	168	168	167	176	170	168	181	168	177	166	179	177	193	176	171	189	172	172	180	166	179	172	182	190	174	172	179	182	187	181	179	187	196	187	183	202	185	179	196	187	191	201	195	186	219	221	194	216
174	174	169	170	168	178	170	168	183	169	177	166	178	179	197	179	172	190	168	172	181	165	180	173	184	193	175	173	183	181	181	182	179	187	199	190	184	208	186	180	197	186	191	193	199	184	222	219	191	213
174	174	169	170	167	178	170	169	183	169	176	166	176	179	197	179	172	190	167	173	181	165	180	173	184	192	175	174	185	181	180	183	179	187	198	189	184	209	187	181	196	185	190	190	199	183	222	218	191	211
173	173	169	169	167	177	169	171	181	169	174	168	174	179	192	179	171	189	167	173	179	167	179	172	182	187	174	173	186	181	179	182	178	187	194	186	183	206	189	181	191	182	187	190	198	183	219	218	188	209
172	172	170	169	168	175	169	174	179	170	171	171	171	178	188	178	171	188	167	172	176	169	178	171	181	183	175	172	187	182	179	182	177	187	189	183	184	203	190	188	187	179	184	191	197	184	217	217	185	207
171	174	170	172	171	174	169	176	177	171	169	173	169	177	184	177	173	186	168	172	174	172	177	170	179	178	176	171	188	182	179	181	177	187	184	180	185	200	192	196	183	177	187	191	196	185	214	217	182	205
169	176	170	175	173	172	168	178	175	173	170	175	170	176	180	176	176	185	169	172	172	174	176	169	178	175	178	171	189	182	180	181	176	188	179	180	186	198	193	203	179	178	190	191	197	186	212	217	180	203
168	178	171	178	176	171	168	180	173	176	171	177	170	175	176	176	179	183	170	172	170	177	175	168	176	177	179	173	190	183	180	180	175	188	179	185	187	195	195	211	175	181	194	192	201	187	209	216	179	204
169	180	171	181	179	169	168	182	172	179	171	180	171	174	171	177	182	182	171	172	170	179	174	168	174	178	181	174	194	183	180	179	175	188	179	189	188	192	197	218	173	184	197	192	206	188	207	216	179	208
169	182	171	183	181	169	168	183	170	181	172	182	171	173	169	179	183	181	172	173	170	181	173	168	174	179	182	175	196	183	180	180	174	188	180	193	189	190	198	223	174	185	199	191	209	189	205	215	181	211
167	182	170	181	179	169	168	180	170	178	170	181	170	172	169	177	181	180	171	172	171	179	173	171	175	177	181	174	192	181	182	180	172	188	178	190	189	192	198	216	178	182	195	188	206	187	205	211	180	205
166	182	169	179	178	169	169	177	169	175	171	180	170	171	169	175	178	179	174	172	172	177	172	175	176	176	180	173	188	181	184	180	172	187	177	188	188	194	197	208	182	179	191	184	204	185	206	207	182	199
165	182	168	176	177	170	172	175	169	172	172	180	174	171	169	173	176	178	178	173	173	176	172	179	177	174	179	172	184	184	186	180	173	187	175	186	188	195	197	201	186	176	187	181	202	182	206	203	184	195
[truncated: 99 more columns]

## Sheet: Fig. 5B-ADF7S128A 9#
143	142	142	149	149	147	143	150	148	148	156	147	150	144	151	152	149	152	150	145	147	147	156	150	150	154	147	155	157	156	151	151	157	161	159	151	153	152	157	149	166	152	157	157	159	166	161	156	157	153
144	144	143	146	147	147	144	153	146	149	156	150	149	143	153	153	149	153	152	147	149	148	161	150	152	155	148	156	155	161	150	150	158	164	162	151	152	154	157	149	169	153	160	157	160	168	163	159	159	153
145	145	144	147	146	146	145	156	147	151	157	152	148	142	154	153	150	154	155	148	150	149	167	150	153	156	149	156	153	166	149	151	159	167	166	152	153	155	158	151	171	155	163	158	162	170	165	162	164	156
146	147	145	149	146	147	146	159	148	152	157	155	147	141	156	154	150	155	158	149	151	150	172	151	155	158	150	157	154	171	149	152	160	170	169	154	154	158	159	152	174	156	166	159	163	171	168	165	169	159
146	147	145	149	146	147	146	160	148	152	157	155	147	142	156	154	150	155	158	150	151	150	174	151	155	158	151	156	156	171	149	151	160	170	169	154	154	160	160	154	173	156	166	159	164	171	168	168	171	159
145	145	145	148	147	146	146	157	147	151	156	153	146	143	154	153	149	154	156	149	149	149	172	151	153	156	150	153	157	167	151	150	160	168	166	153	152	159	161	157	169	155	164	158	165	169	165	169	168	158
145	145	146	147	148	147	146	154	146	150	155	151	146	144	152	151	148	153	154	149	147	148	171	150	152	156	150	151	159	163	153	150	159	166	163	153	150	158	163	160	165	153	162	157	166	167	163	171	165	160
145	145	147	145	149	147	146	151	145	149	154	149	147	145	149	149	148	152	152	148	146	148	169	153	154	155	150	150	162	160	156	153	159	164	160	154	153	158	165	163	162	153	160	160	166	165	161	172	162	162
145	146	148	144	152	148	146	149	144	148	153	147	149	147	149	148	148	150	150	148	147	148	167	156	156	155	149	152	166	156	158	156	159	162	157	156	156	159	166	166	162	154	158	164	167	167	160	174	161	164
146	148	149	145	154	149	147	148	145	147	152	145	151	148	148	146	148	151	149	148	148	150	165	159	158	154	149	155	169	153	160	160	159	161	156	157	158	159	168	169	164	156	157	167	168	169	159	175	161	167
147	150	150	145	157	149	147	149	146	147	151	144	153	149	147	145	149	154	148	150	149	152	163	162	159	155	148	158	172	154	162	163	158	162	156	158	161	159	170	172	165	158	157	170	168	171	158	178	164	169
148	151	151	147	159	150	148	149	147	149	151	145	155	150	147	145	150	156	149	151	150	153	162	163	161	157	150	160	174	155	164	166	160	165	156	159	163	160	171	173	167	160	159	173	169	173	157	181	167	171
146	150	149	147	156	148	147	147	146	147	152	144	153	149	145	145	151	156	150	150	150	153	162	162	159	155	148	159	170	153	163	163	157	162	156	156	162	157	169	169	168	161	156	173	169	170	160	180	168	168
145	150	147	149	153	147	147	146	144	146	153	144	151	149	145	146	151	156	151	149	149	153	161	162	157	153	149	159	166	151	163	161	155	160	156	155	161	156	167	165	169	162	159	172	168	168	162	179	168	165
144	149	146	150	151	145	148	145	143	145	154	143	151	150	147	146	152	156	152	148	150	153	161	161	156	152	149	158	162	150	162	159	153	160	158	157	163	158	165	161	170	163	161	172	168	168	164	178	169	162
144	148	144	151	148	144	148	146	142	145	155	143	154	151	149	148	152	155	152	146	151	156	160	160	159	153	149	157	159	150	162	158	155	160	161	158	168	160	164	162	172	169	164	171	168	169	167	178	170	159
144	147	143	152	146	144	149	147	143	145	156	144	156	152	151	149	153	155	153	148	152	158	160	159	161	155	149	156	155	151	162	161	157	160	165	160	173	162	162	165	173	176	166	171	170	170	169	182	171	159
145	147	144	154	143	143	150	149	143	145	157	144	159	154	153	150	153	155	154	152	152	161	159	159	163	157	150	156	156	152	165	164	159	161	168	162	178	164	161	168	174	184	169	170	172	171	171	186	171	161
146	147	145	155	143	143	151	150	144	145	158	145	162	155	155	152	154	155	155	155	153	164	159	158	165	159	150	159	157	154	168	167	162	161	171	164	183	166	162	171	175	192	172	170	175	173	174	189	172	164
145	148	145	153	143	142	149	149	144	145	156	145	160	153	153	152	152	154	154	155	151	162	158	158	163	159	149	159	156	153	168	165	160	161	168	163	179	163	164	170	175	191	169	171	177	178	173	188	173	164
145	148	146	151	143	142	147	147	146	145	154	146	157	151	151	152	151	153	153	155	150	160	157	158	160	159	148	160	155	152	167	164	158	161	165	165	173	160	167	170	175	189	169	173	179	184	173	186	173	165
144	149	147	149	143	143	145	145	147	145	151	146	155	150	148	152	149	151	151	154	149	157	156	157	158	159	146	160	154	151	166	163	155	161	166	168	167	157	170	172	179	187	169	175	180	190	174	184	174	167
143	150	149	147	143	145	146	147	149	146	149	147	152	150	146	151	148	150	150	153	149	155	155	157	155	159	148	164	155	152	164	161	156	160	167	170	165	158	173	180	183	185	171	177	182	195	174	182	177	171
142	150	152	146	143	146	147	148	151	146	148	150	149	150	146	151	150	149	148	152	150	153	154	157	154	159	150	170	156	155	163	160	158	160	168	173	168	163	176	189	187	182	174	180	184	201	179	180	180	174
142	151	154	147	143	148	148	150	153	146	149	152	148	149	148	151	152	148	148	151	150	154	153	158	155	159	153	176	160	158	162	159	159	160	169	176	170	168	179	197	191	180	177	185	186	207	184	178	184	179
143	152	157	149	144	149	149	151	155	147	149	154	150	149	151	151	154	149	149	150	151	155	152	159	156	159	155	182	163	161	161	158	161	160	170	179	173	173	182	206	195	178	180	190	188	213	189	176	187	184
143	153	157	149	144	149	149	152	155	147	149	154	150	148	152	151	154	149	149	151	151	155	152	159	155	158	157	182	163	161	160	158	161	160	170	179	173	174	181	208	195	178	180	192	190	216	189	178	189	189
144	152	154	148	145	148	148	152	152	148	148	152	149	146	154	151	152	149	149	153	152	153	153	159	153	156	159	175	158	160	161	158	160	160	167	176	171	173	176	204	190	181	179	189	191	215	185	185	190	192
144	151	154	147	146	147	147	152	148	149	147	150	148	145	156	152	150	150	149	154	152	151	153	159	152	154	161	169	154	160	162	159	165	160	163	173	169	171	171	200	185	184	178	187	193	215	181	192	192	195
145	150	155	146	147	146	147	152	149	150	146	150	147	143	158	152	148	153	154	156	156	149	154	159	152	152	163	163	153	163	163	160	170	163	163	170	166	169	177	196	182	187	177	189	194	214	183	199	197	198
145	149	156	145	148	145	148	151	151	151	147	149	148	144	160	152	149	155	158	158	160	149	154	159	153	151	165	158	154	166	164	161	174	167	164	168	164	168	183	192	184	190	175	191	196	214	185	206	202	201
147	149	157	144	149	144	149	151	153	152	147	149	150	145	162	153	151	157	163	161	164	151	156	159	155	150	167	157	154	169	165	162	179	171	164	165	163	167	189	188	187	193	182	193	197	213	189	213	207	204
148	149	158	144	150	143	149	151	155	152	147	149	151	145	164	153	153	159	167	163	168	153	158	159	157	151	169	157	154	172	166	162	184	175	165	166	163	169	195	191	190	196	188	195	199	212	193	219	212	208
149	150	159	144	151	143	150	151	157	153	147	151	152	146	166	153	155	160	171	165	172	154	159	159	158	152	171	156	154	174	167	163	188	177	165	168	163	170	199	194	192	198	194	196	202	213	197	224	217	211
148	148	156	143	150	146	148	151	154	151	146	151	151	146	164	152	152	157	169	165	169	152	157	157	156	150	168	156	155	171	164	164	185	173	165	168	165	171	196	196	189	197	195	194	212	219	197	220	222	217
147	147	154	142	148	149	147	151	151	150	146	151	152	145	162	152	152	157	168	164	166	150	157	156	155	150	168	157	155	169	161	164	182	169	166	168	166	173	192	197	187	195	196	192	223	225	203	220	228	223
148	147	152	142	147	151	147	151	149	148	148	151	157	146	160	152	153	156	166	164	162	149	159	154	156	152	168	157	156	166	162	169	178	165	166	168	169	174	188	199	184	194	197	190	234	231	209	223	233	230
151	148	149	144	146	154	147	150	146	147	151	152	161	149	159	151	154	156	165	163	160	150	161	153	158	154	167	157	156	168	162	173	176	164	169	167	173	175	185	200	182	193	198	191	244	236	215	225	239	236
153	150	147	145	146	156	147	150	145	149	153	152	166	152	157	151	156	155	163	163	157	151	163	154	159	157	167	157	157	172	163	178	173	166	171	167	176	177	181	202	179	192	199	191	255	242	221	228	244	243
156	152	147	146	145	159	148	150	145	151	155	152	171	155	159	151	157	155	162	162	153	151	165	155	160	159	167	158	158	176	164	182	177	168	173	169	180	182	177	203	177	194	200	192	266	248	227	230	250	249
159	154	146	148	145	162	148	150	145	154	157	152	175	158	162	153	159	154	160	162	151	152	167	157	161	162	167	161	159	179	165	186	180	170	175	172	183	188	174	205	174	197	201	192	276	254	233	233	255	256
158	152	145	148	144	160	147	150	145	152	157	153	174	156	161	152	157	154	159	161	152	151	166	158	159	162	165	161	160	178	162	187	181	170	173	176	183	191	176	203	177	197	201	193	272	254	235	238	251	258
156	150	143	147	143	157	147	149	144	150	157	153	172	157	160	153	155	154	158	160	153	151	165	160	157	162	162	161	161	176	161	186	181	170	172	180	182	193	179	200	180	198	200	196	266	254	236	245	245	259
155	148	142	147	144	154	148	149	144	147	157	154	169	163	159	153	153	153	157	159	154	150	164	162	155	162	159	160	162	173	161	186	180	170	173	184	181	195	182	197	183	199	200	205	259	253	237	251	239	259
153	148	143	146	145	151	149	148	145	145	158	155	167	170	157	154	151	153	155	158	155	149	163	163	156	162	162	160	163	171	160	185	180	171	175	188	180	197	186	195	187	202	200	213	252	252	238	257	232	260
152	147	144	146	145	150	151	148	147	145	158	155	165	176	156	155	150	155	156	157	156	151	163	165	158	162	165	160	164	168	160	185	180	174	177	192	179	200	189	192	190	205	200	221	246	252	239	263	226	261
150	147	145	146	146	152	152	148	148	145	158	156	162	182	155	156	152	158	159	156	157	152	165	167	161	162	168	159	165	166	160	185	179	178	179	197	178	202	192	193	193	209	201	230	239	251	240	270	221	262
150	146	146	147	147	154	153	148	149	146	158	157	160	189	154	157	154	160	162	155	158	153	168	168	164	162	171	159	166	167	160	184	179	181	181	201	177	204	195	198	196	212	201	238	232	250	241	276	219	263
149	146	146	148	147	155	153	148	149	146	158	156	158	189	152	157	154	161	161	155	158	153	169	168	163	163	172	160	168	169	162	183	180	184	183	203	179	204	198	202	198	216	202	243	231	257	247	283	223	267
148	146	145	147	147	155	152	147	148	145	157	154	156	182	151	156	152	160	157	154	159	152	168	167	160	164	171	163	170	171	166	182	182	185	184	204	182	201	200	204	199	220	204	244	235	270	257	291	234	275
149	146	144	147	147	154	150	146	147	148	157	152	153	175	150	156	150	159	157	153	160	151	167	166	157	165	170	167	171	173	169	183	184	186	185	205	185	198	203	206	200	223	208	245	240	283	266	299	244	283
149	146	143	147	147	154	148	145	145	150	157	149	154	168	151	155	150	158	157	156	161	151	165	165	157	167	171	170	176	175	173	186	186	187	186	205	188	195	205	208	200	227	217	247	244	297	276	308	255	295
149	146	142	146	148	154	149	144	144	152	157	147	156	161	154	155	151	157	156	159	162	153	164	164	161	168	172	174	184	177	177	189	188	188	188	206	191	192	207	210	208	231	226	248	248	310	286	316	265	308
150	147	142	146	151	154	150	143	143	155	158	147	158	154	157	154	153	156	156	162	163	154	163	165	165	170	174	178	192	179	180	191	190	189	189	207	194	189	210	212	216	234	236	251	252	324	295	324	277	320
150	147	143	146	153	153	151	142	142	157	158	146	159	149	160	153	155	155	155	165	163	157	162	167	169	173	176	181	199	180	184	194	192	190	190	207	197	193	212	214	225	238	245	259	256	337	305	332	289	332
150	147	144	146	155	153	152	142	142	159	158	146	161	150	163	153	156	154	155	167	164	159	164	169	171	176	178	184	205	182	187	196	194	191	191	209	201	198	214	217	231	242	254	266	263	348	314	342	306	346
149	148	143	146	152	152	150	142	143	156	155	146	158	150	160	151	155	154	155	163	164	162	164	166	168	174	181	185	202	180	184	196	193	190	192	212	204	193	214	226	225	248	260	275	279	349	319	357	345	367
147	148	143	146	150	150	149	143	144	153	154	145	155	151	158	150	154	154	155	160	163	164	163	164	165	172	184	187	198	179	182	196	191	190	194	215	207	200	216	238	221	255	266	295	295	350	324	372	385	388
146	149	143	146	148	150	147	144	145	150	153	145	153	154	156	151	153	155	155	157	163	166	163	162	163	170	187	188	195	180	185	196	190	189	204	218	213	207	224	251	229	261	272	315	311	351	329	387	425	409
147	149	143	146	146	153	146	145	146	147	153	145	152	159	154	153	152	159	156	155	162	168	163	163	166	169	190	189	191	184	189	196	189	192	213	222	223	215	237	263	237	268	278	335	328	351	334	402	465	430
147	150	145	148	144	155	146	146	147	144	152	145	154	163	153	154	151	162	156	154	162	170	163	167	170	167	193	190	188	187	193	196	188	195	223	225	233	222	251	276	245	274	284	355	344	352	344	417	505	451
148	150	147	150	142	158	146	147	148	144	152	145	155	167	154	155	152	166	156	155	166	172	162	171	174	165	196	192	184	190	197	201	188	198	232	228	243	229	265	288	253	281	290	375	360	353	358	432	545	472
148	151	149	152	143	161	147	150	149	145	151	146	157	171	156	157	153	169	156	156	169	175	162	175	177	163	199	193	181	193	201	207	190	201	241	231	252	236	279	301	262	287	296	395	376	354	372	447	584	493
147	150	149	151	143	158	147	149	148	144	150	145	155	169	154	155	153	167	154	155	169	176	160	174	178	164	195	190	180	193	203	205	190	206	247	238	255	241	281	303	278	298	310	407	397	376	383	485	630	540
146	150	148	150	144	155	147	147	147	146	149	146	152	166	153	153	154	164	151	153	167	177	161	171	177	169	191	187	180	191	204	205	195	212	251	246	257	247	281	306	295	311	325	419	419	402	393	528	677	593
146	149	148	149	145	152	147	147	146	147	148	147	149	163	151	151	155	160	150	152	165	177	162	168	176	173	186	184	180	189	205	206	200	217	255	253	259	253	281	313	313	323	340	430	440	428	404	570	723	646
147	148	147	147	146	149	147	148	146	149	147	148	147	159	149	150	156	157	149	150	163	178	163	170	176	177	181	181	179	188	206	208	206	222	260	260	261	260	289	320	330	343	356	441	462	454	418	612	770	699
147	147	147	146	148	146	147	149	147	151	146	149	148	156	148	151	158	155	148	150	161	179	165	174	176	181	177	178	179	186	207	209	211	227	264	268	268	271	302	327	348	371	372	452	483	480	436	654	816	752
147	146	147	145	149	145	148	150	149	153	147	150	149	153	148	152	160	155	148	151	160	180	166	177	176	185	177	175	179	184	208	211	217	232	268	275	281	290	315	334	366	400	389	463	505	506	454	697	863	805
147	145	146	144	150	146	149	151	150	155	148	151	150	150	148	153	162	156	149	153	158	181	167	181	176	189	178	174	179	183	209	212	222	237	273	282	294	309	328	341	383	428	406	474	526	532	472	739	910	858
147	145	146	144	150	146	149	153	151	156	149	151	151	147	149	154	162	156	150	153	158	179	168	181	175	191	178	175	179	184	209	213	224	241	274	287	302	324	345	361	405	474	446	495	557	574	520	800	970	910
148	144	147	144	149	145	148	154	151	155	148	151	151	146	151	154	161	155	149	151	161	174	168	178	173	190	177	176	180	189	208	212	222	242	273	289	305	335	367	394	449	537	519	553	597	649	599	881	1044	959
148	144	148	144	148	145	147	155	150	154	148	151	152	145	153	155	160	155	149	149	163	169	167	175	171	189	177	176	180	193	207	212	221	244	271	291	308	346	389	427	502	600	592	638	677	749	678	962	1118	1008
149	143	148	144	147	144	146	157	151	153	147	153	152	147	155	159	159	154	148	150	166	164	167	172	169	189	177	176	184	198	205	212	224	246	269	294	311	356	411	460	555	663	665	723	770	849	757	1043	1193	1058
149	143	149	145	145	144	145	158	152	152	147	158	152	148	157	164	157	154	148	152	168	162	167	169	167	188	176	177	188	202	204	211	227	253	268	296	314	367	433	494	607	725	739	808	862	949	844	1124	1267	1107
150	142	150	147	146	143	144	160	154	152	149	162	153	150	159	168	156	153	147	153	171	160	167	166	166	187	176	178	193	207	203	212	229	264	266	298	317	378	455	527	660	789	812	893	954	1049	932	1205	1341	1157
151	142	150	148	146	145	143	161	156	153	150	166	153	152	160	172	155	152	146	155	173	163	166	163	165	187	175	179	197	211	201	216	232	274	264	300	320	388	477	560	713	852	885	978	1046	1149	1019	1286	1415	1206
151	143	151	149	147	146	142	161	157	155	151	169	153	153	162	176	154	152	146	156	174	166	166	160	164	185	175	181	200	215	199	220	233	283	264	304	329	403	501	600	768	928	974	1085	1155	1249	1102	1348	1466	1245
148	142	149	147	146	146	143	158	155	153	150	165	151	151	160	172	154	151	148	154	170	164	164	159	164	180	175	184	197	212	198	221	230	280	273	315	350	424	535	671	832	1070	1140	1298	1350	1349	1160	1317	1397	1230
146	141	148	147	146	146	144	154	153	151	149	160	152	150	158	169	153	150	149	152	165	163	162	158	165	174	176	188	193	210	199	231	230	277	282	333	371	446	569	742	897	1212	1306	1512	1544	1450	1218	1286	1328	1216
144	141	146	147	146	146	145	150	151	149	148	155	154	149	156	167	153	149	150	151	161	162	160	158	165	169	176	192	190	208	201	241	240	274	291	353	391	467	603	813	961	1354	1472	1726	1738	1550	1304	1255	1260	1201
142	143	145	147	147	145	145	150	150	146	147	151	157	147	154	164	153	151	152	149	156	160	159	159	165	164	176	196	192	209	202	251	249	271	299	372	412	489	638	884	1026	1495	1639	1939	1933	1651	1450	1340	1191	1187
141	144	145	147	149	145	146	150	148	144	146	148	159	147	152	161	153	152	153	148	152	159	157	159	165	160	176	200	195	214	204	261	259	275	308	392	432	510	672	955	1090	1637	1805	2153	2127	1751	1596	1452	1211	1207
142	145	145	148	151	145	147	151	148	142	147	148	162	148	150	157	152	153	154	149	149	158	155	160	166	161	177	204	197	218	205	271	269	280	317	412	453	532	706	1026	1155	1779	1971	2367	2321	1852	1742	1563	1263	1253
143	147	145	148	154	145	148	151	148	142	148	150	165	149	152	156	152	154	156	151	150	156	155	160	166	163	180	207	200	222	207	280	279	284	326	432	474	553	740	1097	1219	1921	2137	2580	2516	1952	1889	1674	1314	1299
143	146	144	147	153	145	148	151	148	142	148	149	162	148	151	155	152	153	156	150	149	155	154	159	164	162	177	208	200	218	205	279	285	283	327	441	491	608	814	1195	1375	2031	2214	2555	2492	1935	1892	1682	1320	1280
142	145	143	146	151	145	148	150	147	144	148	148	158	146	150	154	152	152	157	149	151	156	152	158	162	161	174	209	200	212	203	276	290	281	332	447	508	689	895	1299	1550	2135	2272	2481	2425	1935	1868	1668	1317	1257
141	144	142	145	150	145	148	149	147	146	148	147	154	146	151	153	152	151	157	148	152	157	152	157	160	160	171	209	200	206	201	272	294	278	337	454	525	770	977	1402	1725	2238	2330	2407	2357	1934	1843	1654	1313	1234
141	143	142	144	148	146	149	149	146	147	147	146	150	148	152	151	154	150	158	148	154	159	153	156	158	159	167	210	201	199	199	268	299	276	343	461	548	850	1058	1505	1899	2341	2389	2333	2290	1934	1818	1640	1309	1211
141	144	143	143	147	146	149	148	146	149	147	149	147	151	153	153	157	149	158	149	155	161	153	155	155	158	164	210	201	193	197	265	303	273	348	467	576	931	1139	1609	2074	2445	2447	2259	2222	1934	1793	1626	1306	1188
143	145	143	142	145	146	149	148	146	151	147	152	146	153	154	156	159	148	158	150	159	163	154	154	154	157	161	210	201	187	195	261	308	271	354	474	604	1012	1221	1712	2248	2548	2505	2186	2155	1933	1768	1613	1302	1165
145	146	144	143	144	147	149	148	145	152	147	155	147	155	155	158	161	147	159	151	163	165	155	154	153	158	158	211	201	181	193	258	313	268	359	481	632	1093	1302	1815	2423	2651	2564	2112	2088	1933	1743	1599	1299	1142
146	146	144	144	143	148	148	147	145	153	146	155	146	155	155	157	163	147	160	150	163	164	154	153	153	159	156	208	198	177	191	252	309	270	365	492	652	1133	1376	1916	2527	2700	2528	2026	1996	1905	1695	1559	1275	1109
146	145	143	144	142	147	147	146	144	152	145	152	145	152	154	154	164	147	161	149	160	160	153	153	154	160	157	203	192	176	188	245	297	277	371	509	673	1134	1441	2015	2561	2693	2399	2010	1879	1848	1624	1494	1230	1067
146	144	142	144	141	146	146	145	144	152	144	150	144	150	152	151	165	148	162	151	157	156	151	154	154	160	158	198	186	174	186	238	286	283	377	526	720	1134	1507	2113	2594	2687	2270	1995	1848	1792	1553	1428	1185	1026
146	144	142	144	141	145	146	145	143	151	145	147	144	149	150	148	166	151	164	154	154	156	152	154	155	160	159	193	180	173	183	231	274	290	383	543	767	1134	1573	2212	2628	2680	2141	1979	1823	1735	1482	1362	1140	984
147	145	143	143	140	145	146	146	143	151	147	145	145	149	149	146	167	153	165	157	151	161	155	154	158	161	160	188	175	173	181	224	262	296	390	560	814	1135	1638	2310	2662	2674	2011	1963	1798	1678	1411	1297	1096	942
147	146	144	144	141	145	147	147	144	150	148	147	146	149	147	146	168	156	167	160	148	166	157	155	161	161	161	183	177	175	179	217	251	303	396	577	861	1135	1704	2409	2695	2667	1882	1948	1773	1622	1340	1231	1051	901
147	147	145	144	142	145	148	148	145	149	150	148	146	149	147	146	169	159	168	163	146	171	160	155	164	162	162	177	179	178	180	210	239	310	402	594	908	1136	1769	2507	2729	2660	1850	1932	1748	1565	1363	1166	1006	859
147	148	146	144	142	145	148	149	146	149	151	150	147	149	147	146	169	161	168	166	147	174	161	155	165	162	163	173	179	180	180	205	232	315	405	607	945	1129	1809	2559	2729	2636	1872	1928	1728	1529	1399	1115	969	826
146	148	146	144	142	144	146	149	145	148	149	149	146	148	147	146	166	159	165	163	147	171	158	153	162	161	161	173	175	180	181	209	247	314	390	602	934	1090	1716	2381	2559	2520	1913	1919	1731	1552	1416	1136	966	837
145	147	145	143	141	144	145	148	143	146	148	148	145	147	146	145	163	157	162	161	146	167	155	151	159	160	159	174	171	180	182	214	262	313	376	596	924	1099	1685	2202	2450	2404	1955	1909	1735	1581	1434	1157	963	849
144	147	145	144	141	143	144	148	144	145	147	147	144	146	146	145	159	155	159	158	146	163	151	150	159	159	157	174	167	180	183	218	277	312	362	591	913	1137	1700	2098	2491	2301	1996	1899	1739	1610	1451	1178	960	860
142	146	144	144	142	145	142	148	145	144	145	145	145	145	146	144	156	152	156	156	147	159	151	151	159	158	155	175	166	180	183	223	293	310	348	586	902	1176	1716	2136	2533	2366	2037	1890	1742	1640	1469	1199	958	872
143	146	144	145	143	146	142	148	146	143	147	144	146	144	146	144	152	151	153	153	147	155	152	152	160	157	155	175	168	180	184	227	308	309	351	581	891	1214	1731	2173	2574	2432	2078	1880	1746	1669	1486	1225	974	883
143	145	144	145	144	147	144	150	147	142	149	143	147	143	145	145	149	152	150	153	147	151	154	154	161	156	155	176	170	182	185	232	323	308	357	575	881	1253	1746	2211	2616	2498	2120	1870	1750	1698	1524	1273	1025	895
144	145	144	146	145	149	145	152	148	141	151	143	148	143	145	146	148	153	147	156	148	152	155	155	163	155	156	176	172	185	186	236	338	307	363	570	870	1292	1761	2249	2657	2564	2161	1861	1753	1727	1575	1322	1076	947
144	144	143	146	144	148	145	150	148	141	149	142	147	143	145	146	147	151	146	154	147	151	154	155	161	153	157	177	171	185	184	232	324	305	357	553	847	1256	1732	2197	2643	2580	2211	1916	1796	1707	1581	1414	1194	1018
143	144	143	146	143	147	145	147	147	142	148	142	146	143	145	146	146	149	146	152	146	151	153	154	160	151	160	177	170	186	183	226	305	302	349	535	821	1206	1693	2127	2617	2585	2262	1985	1864	1774	1651	1515	1326	1158
143	144	143	146	142	146	145	145	146	143	146	142	145	142	145	145	146	146	145	150	145	150	154	154	159	149	164	178	169	187	181	219	285	299	340	516	795	1155	1654	2058	2592	2591	2313	2054	1932	1841	1720	1616	1457	1298
142	145	144	145	142	147	145	144	146	144	144	143	144	142	145	145	146	144	145	150	143	149	154	153	158	149	167	179	167	188	179	213	265	297	332	497	769	1105	1614	1988	2566	2596	2365	2122	2000	1909	1789	1717	1588	1438
142	146	144	145	142	148	145	143	145	145	142	144	143	143	146	146	147	144	145	151	142	149	155	153	157	150	170	179	166	191	177	207	245	294	338	479	743	1055	1575	1918	2541	2602	2416	2191	2068	1976	1858	1818	1719	1578
142	147	144	145	143	149	145	144	145	146	141	146	144	144	147	147	147	144	144	151	142	149	155	153	156	151	174	180	169	193	175	200	227	291	345	460	718	1004	1536	1849	2515	2608	2467	2260	2136	2043	1927	1919	1850	1718
142	148	144	145	144	150	145	144	144	147	142	147	145	145	148	148	148	143	145	152	142	150	156	152	155	152	177	181	172	195	173	194	224	288	352	441	692	954	1497	1779	2490	2613	2518	2329	2204	2110	1996	2020	1981	1858
143	147	144	145	144	151	145	144	144	147	143	148	146	146	149	147	147	143	146	151	143	150	156	153	154	153	177	180	173	193	172	194	220	283	350	432	663	909	1446	1725	2471	2648	2589	2374	2222	2121	2024	2060	2042	1936
142	145	144	145	143	150	144	143	143	146	144	147	145	145	149	146	147	142	145	150	144	148	155	154	153	154	174	179	172	188	173	199	216	275	339	433	632	868	1381	1687	2458	2712	2678	2396	2191	2075	2011	2039	2031	1952
141	144	144	145	143	149	143	142	143	145	147	146	145	144	148	146	148	142	146	149	145	148	154	155	152	156	170	177	171	187	174	204	212	266	328	433	600	828	1316	1648	2446	2775	2768	2417	2159	2029	1998	2018	2020	1968
141	143	144	145	145	148	142	141	142	143	150	145	146	144	148	147	148	142	146	147	146	148	153	156	153	157	167	176	170	186	174	209	208	258	316	433	569	788	1252	1610	2433	2839	2857	2439	2128	1983	1985	1997	2010	1983
141	143	144	145	146	147	143	142	142	143	152	144	147	144	150	148	149	142	147	147	147	149	153	157	156	159	164	174	169	185	175	214	212	250	305	434	537	747	1187	1572	2421	2903	2947	2461	2096	1937	1972	1975	1999	1999
141	143	145	145	148	146	145	143	141	142	155	144	149	144	153	149	150	144	148	149	148	151	155	158	158	160	163	173	168	185	178	219	215	241	294	434	506	707	1123	1533	2408	2966	3036	2482	2065	1891	1960	1954	1989	2015
142	143	146	146	149	145	146	144	142	143	158	144	150	144	156	149	150	146	148	150	149	153	156	159	161	164	164	171	167	184	181	224	219	233	282	435	474	667	1058	1495	2395	3030	3125	2504	2033	1844	1947	1933	1978	2031
142	143	147	147	150	145	147	145	143	144	159	144	151	145	158	150	151	147	149	151	150	154	157	160	163	167	166	170	166	183	183	227	221	226	272	431	444	626	994	1448	2352	3046	3170	2522	2019	1835	1950	1911	1959	2027
141	143	147	147	149	144	146	144	144	143	156	144	151	145	155	149	149	148	148	150	149	156	155	160	161	167	163	170	168	182	181	223	216	227	266	408	421	581	936	1356	2155	2823	2993	2522	2093	2007	2035	1886	1896	1926
141	143	146	146	148	143	145	143	144	143	153	144	151	145	152	150	147	151	148	149	149	158	153	161	159	168	160	171	170	181	180	219	212	227	259	385	398	536	878	1265	1958	2599	2815	2523	2167	2179	2121	1862	1834	1825
142	144	146	146	147	142	145	143	145	144	150	144	151	145	150	150	146	154	149	148	150	159	155	161	157	168	159	171	171	180	180	214	207	228	253	362	375	491	820	1173	1761	2376	2638	2523	2241	2351	2206	1837	1772	1872
143	145	146	146	145	142	144	142	145	145	149	143	152	145	150	151	144	157	153	148	153	161	157	161	155	169	162	172	173	180	181	210	202	229	247	340	353	447	763	1082	1563	2153	2460	2524	2314	2524	2291	1813	1811	1997
144	147	146	146	146	142	144	142	146	146	149	143	152	145	150	151	143	160	156	147	155	162	159	161	153	169	164	172	174	179	182	205	197	230	241	317	330	402	705	990	1366	1930	2283	2524	2388	2696	2376	1820	1879	2123
145	148	145	145	146	142	143	143	146	147	149	144	152	146	151	152	144	163	159	147	157	164	161	162	151	170	166	173	176	178	183	201	193	230	234	294	307	357	647	899	1169	1706	2105	2525	2462	2868	2462	1843	1947	2249
146	150	145	145	147	142	143	144	147	148	149	145	152	147	151	152	146	166	162	149	160	166	163	162	150	170	169	173	178	177	184	200	188	231	228	271	284	333	589	807	972	1483	1928	2525	2536	3040	2547	1867	2015	2375
146	148	144	146	146	142	143	145	146	148	148	145	151	146	150	152	145	165	160	149	160	164	161	160	149	168	166	171	174	178	184	198	188	226	227	266	282	322	556	744	881	1350	1765	2344	2414	2919	2481	1953	1911	2256
146	146	144	146	145	142	143	146	145	147	146	144	150	148	148	151	144	163	157	150	159	161	159	157	150	168	163	169	170	179	184	200	188	221	227	265	284	311	528	686	811	1235	1605	2128	2253	2740	2385	2052	2095	2087
146	143	143	147	144	142	143	147	144	147	146	144	149	150	147	150	143	161	154	150	158	158	156	155	153	168	159	166	166	180	187	203	189	216	227	264	286	299	500	627	742	1120	1445	1911	2092	2560	2289	2150	2278	1965
146	142	142	148	145	142	145	148	143	146	145	144	149	151	145	150	144	165	151	150	158	156	154	152	155	169	155	167	164	181	193	205	190	210	227	263	288	288	472	569	672	1005	1285	1694	1931	2381	2194	2248	2461	2111
146	142	142	148	147	143	147	149	143	147	145	144	151	153	144	149	145	171	151	150	157	153	152	151	158	169	152	168	165	182	198	207	190	205	227	262	290	277	445	511	602	890	1126	1478	1770	2201	2098	2347	2644	2257
146	143	143	149	148	144	149	150	144	147	145	145	153	155	143	149	146	176	153	151	157	152	149	153	161	169	149	170	167	183	204	210	191	199	227	261	292	272	417	453	533	775	966	1261	1609	2021	2002	2445	2827	2404
146	144	144	150	150	145	151	151	145	148	144	145	155	156	144	150	147	182	154	151	156	155	150	154	164	170	148	171	168	184	209	212	192	194	227	260	294	266	389	395	463	660	806	1044	1448	1842	1906	2544	3010	2550
146	144	144	150	150	145	151	151	146	147	144	145	155	156	144	150	148	183	154	151	155	156	151	155	165	169	148	171	168	185	209	211	191	190	224	258	291	258	366	358	415	581	698	899	1313	1674	1786	2475	2953	2504
146	143	144	151	148	146	150	150	145	146	143	144	153	154	145	150	148	180	151	150	153	155	151	155	164	168	148	170	166	186	204	207	190	187	219	254	282	248	349	342	390	538	643	825	1204	1518	1642	2239	2658	2267
147	143	144	151	147	146	148	149	144	145	143	143	151	151	146	150	149	177	149	150	153	154	153	154	164	166	151	168	164	187	198	202	189	185	214	250	273	243	332	326	365	496	587	752	1095	1363	1498	2004	2362	2030
147	142	144	151	145	146	146	148	144	144	143	144	148	149	147	150	149	174	146	150	153	154	156	154	163	164	154	167	162	188	192	198	188	182	209	247	264	240	315	310	339	454	532	678	986	1207	1354	1768	2067	1862
147	142	143	152	144	147	145	147	144	145	143	144	149	147	148	153	150	170	144	150	152	153	158	154	163	163	157	165	161	189	187	194	186	180	204	243	256	238	298	294	314	411	476	604	877	1051	1211	1532	1799	1706
148	141	143	152	145	147	145	146	146	147	143	145	152	144	149	156	152	167	144	153	152	152	161	154	162	161	160	164	163	190	181	190	185	178	199	239	247	236	281	278	289	369	421	530	769	896	1067	1304	1549	1551
148	142	144	153	146	148	146	147	148	149	143	146	155	145	150	159	155	164	145	155	151	153	163	153	161	159	163	162	164	190	176	186	184	177	194	235	238	233	263	262	263	326	365	456	660	740	923	1101	1299	1395
148	143	145	153	146	148	146	148	149	150	143	146	157	145	151	161	157	161	145	157	151	154	165	153	161	158	165	161	164	191	171	182	183	177	192	231	230	230	249	249	247	291	328	420	563	603	792	917	1074	1244
147	142	145	151	147	146	146	147	148	149	144	146	155	146	151	158	156	160	146	154	150	154	161	151	161	159	164	162	161	188	172	180	181	175	193	224	225	222	248	246	248	283	314	401	528	563	726	836	977	1121
146	142	146	150	147	145	145	146	147	148	145	146	154	147	151	155	156	159	148	151	149	156	158	150	161	159	163	163	162	186	172	178	179	173	195	217	219	215	247	248	248	275	305	381	492	523	659	754	880	998
145	142	146	149	148	143	145	145	146	147	148	146	153	148	151	152	155	158	149	150	148	158	158	149	161	160	162	164	166	184	173	176	177	171	197	210	214	208	246	253	249	268	298	362	457	482	593	672	783	875
146	142	147	147	148	144	144	145	146	147	151	146	151	150	151	149	155	157	151	151	148	161	161	149	162	161	161	166	170	182	174	173	176	170	199	203	209	203	244	259	250	261	292	343	422	442	527	591	686	752
148	143	148	148	149	146	144	146	147	146	155	146	150	151	151	146	154	156	152	152	148	163	163	150	162	162	160	167	174	180	175	171	174	170	201	196	204	206	243	264	251	254	285	327	387	401	461	509	589	630
150	143	148	148	149	148	145	147	149	145	158	146	149	153	151	146	154	155	154	153	149	165	166	152	162	164	160	168	178	178	175	169	177	172	203	194	198	209	242	269	251	246	279	314	351	361	394	427	493	511
152	144	150	149	150	150	147	148	151	144	161	148	147	155	151	145	154	154	156	154	150	167	169	153	162	166	162	169	182	175	176	167	180	173	206	194	193	212	241	274	252	239	272	301	316	348	344	356	421	450
151	145	150	149	149	151	146	149	150	144	160	149	147	155	150	145	153	155	157	153	151	165	168	153	162	165	161	168	179	173	178	167	179	174	202	191	193	209	235	265	245	233	263	289	295	330	321	329	388	418
151	146	150	149	148	152	145	150	149	145	158	150	147	156	150	147	152	155	159	151	152	163	168	152	163	164	160	166	175	172	181	167	177	175	198	188	195	206	231	254	236	228	256	277	278	311	301	311	363	391
150	147	150	148	147	153	145	150	148	146	155	150	147	156	149	150	152	156	161	149	153	160	167	155	163	165	159	165	171	170	183	167	175	176	194	186	197	203	230	242	227	223	248	265	262	295	281	295	338	364
149	149	151	148	147	154	147	151	150	149	153	151	148	157	152	154	153	157	163	151	154	158	166	157	163	166	159	163	166	168	186	166	173	177	190	188	198	200	230	231	218	219	240	252	254	288	264	282	313	337
148	150	151	149	149	155	149	152	151	152	150	152	150	157	155	157	155	157	165	152	155	155	166	159	163	166	162	162	162	170	189	166	171	178	186	190	200	197	229	219	209	221	232	240	251	282	250	269	291	310
148	152	151	150	150	156	152	153	153	154	149	154	152	157	158	161	156	158	166	153	156	156	165	162	164	167	166	160	158	173	191	166	169	179	181	192	202	194	229	207	200	223	224	228	247	275	236	256	272	288
149	153	152	151	151	158	154	154	154	157	148	155	154	158	161	164	157	159	168	154	157	158	164	164	164	168	170	161	158	175	194	166	167	180	177	194	203	194	228	196	191	224	216	216	244	268	226	243	254	275
150	153	153	153	153	159	155	154	155	158	147	156	156	157	162	164	157	159	169	155	158	159	163	165	164	167	170	161	159	174	193	167	167	180	176	193	201	192	226	189	187	220	210	208	239	259	220	234	243	266
149	152	153	154	154	157	154	154	155	157	147	156	157	156	161	161	156	159	168	155	157	159	161	164	163	166	167	160	158	170	190	168	168	177	179	190	196	189	223	191	187	211	205	205	233	248	216	230	238	261
150	151	152	156	156	157	153	154	156	156	151	158	158	156	160	157	155	159	167	155	157	160	163	163	165	164	163	162	159	170	186	170	170	175	181	187	191	185	219	193	187	203	201	202	228	237	213	226	233	256
153	154	152	159	158	157	153	154	156	155	155	160	159	156	160	154	158	159	167	156	157	160	168	162	167	169	160	167	162	173	183	172	171	176	184	184	186	182	216	195	191	205	197	199	222	225	209	224	228	251
155	156	152	162	159	156	153	157	156	154	159	162	161	156	159	155	163	160	166	157	156	160	172	168	169	173	162	172	164	176	180	173	174	181	186	180	183	179	213	197	200	207	192	196	216	214	206	226	223	246
157	159	152	164	161	156	154	159	157	154	164	165	162	157	158	159	167	164	168	159	159	161	177	174	172	178	163	177	167	180	178	176	177	185	189	178	183	177	216	199	208	209	194	194	211	213	204	227	218	241
159	161	153	167	163	156	156	162	157	154	168	167	163	158	160	162	171	167	172	161	162	161	181	179	174	182	165	182	170	183	181	178	180	189	191	183	183	179	221	200	217	211	196	195	205	215	202	229	213	235
161	164	155	169	164	156	157	164	157	154	171	169	164	160	162	165	175	169	175	162	165	161	184	184	176	185	166	185	172	186	183	179	181	192	192	186	182	181	225	201	223	212	197	194	199	216	200	229	209	231
159	162	158	169	162	156	158	161	158	154	168	169	165	160	159	162	175	166	173	162	163	160	181	182	174	181	166	181	172	184	180	178	177	186	187	182	179	179	217	196	217	208	196	191	195	209	198	223	206	228
161	160	160	169	160	158	159	158	158	154	166	168	167	162	159	162	175	163	171	165	162	158	178	181	173	177	166	177	172	182	178	178	173	181	183	177	175	178	210	190	212	204	196	188	191	203	196	218	203	225
164	158	162	169	159	160	160	157	159	155	164	168	168	164	160	163	175	160	169	168	163	159	174	180	172	173	166	173	174	180	175	178	169	175	179	176	172	180	202	185	206	199	195	185	191	196	194	212	200	222
167	157	164	170	158	161	161	158	159	158	162	172	169	167	161	164	174	159	166	171	164	162	171	178	173	170	167	170	176	177	173	177	166	170	181	177	171	182	201	179	201	195	194	181	194	189	193	207	197	219
170	158	166	170	159	163	162	160	160	160	161	175	170	169	162	165	174	160	166	173	165	164	167	177	177	166	167	172	178	175	170	177	166	165	182	179	170	184	200	177	205	190	193	178	198	182	191	201	194	216
173	161	169	170	161	165	163	162	160	162	163	179	172	173	164	165	174	161	167	177	166	166	164	176	181	162	167	174	180	173	168	177	168	167	184	180	172	186	200	178	208	186	193	180	202	182	189	196	191	213
176	164	172	170	162	167	165	165	161	164	165	182	173	176	167	166	176	162	169	180	167	169	161	174	184	162	167	176	183	171	167	177	171	169	186	182	175	189	199	178	211	182	192	182	205	181	188	190	188	210
179	170	174	174	165	174	171	170	169	170	168	184	173	180	170	169	181	167	176	184	172	172	167	180	190	170	171	181	189	179	175	179	177	176	191	188	181	191	203	185	211	187	195	190	208	186	199	193	195	210
183	179	177	179	171	182	179	176	178	178	172	185	174	187	175	175	188	174	185	188	179	178	175	188	196	182	179	187	197	189	184	185	184	184	197	195	190	194	208	193	210	194	199	200	210	192	213	199	203	209
186	194	183	183	179	189	190	188	187	186	175	186	182	194	182	183	194	180	193	192	185	188	186	195	201	193	191	193	204	199	193	191	194	192	203	201	201	197	213	201	209	201	203	210	213	199	227	205	211	208
191	208	191	188	188	197	200	200	196	194	182	193	196	202	190	191	201	192	203	199	192	198	197	202	207	204	202	199	211	209	203	196	210	202	208	208	212	200	217	209	223	208	207	220	221	211	241	212	219	209
203	223	198	195	198	207	211	212	205	202	191	202	210	209	197	200	207	205	217	207	199	207	208	210	217	215	214	205	219	219	212	202	225	212	217	215	223	203	222	218	241	215	211	229	229	224	256	221	230	216
215	238	206	206	207	218	221	225	214	209	201	211	224	217	205	208	213	218	232	214	211	217	219	217	230	226	226	214	226	229	221	208	240	222	228	222	234	211	228	226	259	222	215	239	236	236	270	230	243	224
228	253	214	217	217	229	232	237	223	217	211	220	238	228	213	216	220	231	246	223	222	227	230	225	243	237	238	225	233	239	230	214	255	232	238	229	245	218	241	234	276	229	225	249	244	249	284	239	256	231
234	260	220	222	222	235	237	243	227	221	216	225	245	234	218	220	225	237	253	229	228	232	236	229	249	243	244	230	237	244	235	217	263	237	243	232	250	222	247	238	285	233	230	254	248	255	291	244	262	235
234	260	220	222	222	235	237	243	227	221	216	225	245	234	218	220	225	237	253	229	228	232	236	229	249	243	244	230	237	244	235	217	263	237	243	232	250	222	247	238	285	233	230	254	248	255	291	244	262	235
234	260	220	222	222	235	237	243	227	221	216	225	245	234	218	220	225	237	253	229	228	232	236	229	249	243	244	230	237	244	235	217	263	237	243	232	250	222	247	238	285	233	230	254	248	255	291	244	262	235
[truncated: 99 more columns]

## Sheet: Fig. 5B-ADF7S128A 37#
180	183	176	182	173	181	174	181	176	187	176	193	177	173	181	180	189	185	188	181	181	182	190	191	193	189	181	205	200	189	199	191	185	210	202	186	187	189	186	184	205	190	199	200	205	197	195	194	209	185
180	183	175	182	173	183	173	184	177	187	174	195	179	174	182	183	192	189	192	181	184	185	192	191	193	191	183	209	206	191	200	193	183	215	206	188	189	189	186	185	211	193	204	204	208	197	195	196	214	186
181	183	174	182	174	185	172	186	179	188	172	195	180	175	184	184	194	191	194	182	186	187	193	191	193	193	184	210	209	191	201	194	184	217	208	190	191	189	186	187	215	194	206	207	210	198	198	198	217	187
182	181	173	180	173	183	173	183	178	187	174	190	179	177	182	182	192	189	190	184	185	187	191	190	191	190	182	205	203	189	200	192	183	215	206	189	192	192	185	190	210	191	203	205	210	197	202	196	212	187
183	179	173	177	173	181	173	181	176	186	175	185	178	180	181	185	189	186	186	186	184	188	189	190	190	188	179	200	197	187	198	189	184	212	205	188	194	194	188	196	205	195	199	202	209	196	207	197	208	188
184	177	173	175	172	180	174	181	175	185	176	181	177	182	181	188	188	185	182	187	183	188	188	189	188	186	179	195	192	191	197	186	186	209	204	187	195	196	190	201	200	198	196	199	209	202	211	199	203	192
185	176	173	176	173	178	174	180	176	190	178	180	179	185	186	190	192	188	180	189	187	189	189	189	189	184	182	194	188	196	196	183	189	206	202	186	196	198	192	207	195	202	194	199	209	207	215	202	198	196
186	174	173	177	176	176	175	180	178	194	180	179	180	188	190	193	195	191	181	191	190	192	194	188	193	182	184	199	190	201	195	182	192	203	201	188	197	200	194	213	193	205	197	201	209	212	220	204	194	200
187	176	174	179	178	175	177	180	179	199	182	178	181	190	195	196	199	194	183	192	194	196	200	191	198	179	186	204	191	206	193	184	194	200	200	189	199	203	196	219	199	209	201	203	212	217	224	206	190	204
188	178	174	180	181	174	179	182	182	203	185	179	183	193	199	199	203	197	185	194	198	200	205	195	202	177	189	208	193	211	192	185	198	197	198	191	200	205	198	224	204	213	205	205	218	222	228	209	191	209
186	177	173	179	180	173	177	180	181	201	185	182	182	190	199	195	199	194	184	193	195	198	201	193	201	179	188	205	195	207	193	184	195	194	199	189	202	206	197	220	202	210	203	205	216	223	225	208	190	208
183	176	173	177	178	173	177	178	179	198	184	185	181	186	197	190	196	190	184	193	191	196	195	191	199	182	188	200	197	201	194	183	192	191	199	190	204	206	196	219	198	207	200	204	213	222	221	207	192	207
181	175	176	176	179	175	178	176	177	194	184	188	180	183	195	185	193	186	186	192	189	194	190	188	197	184	187	195	199	195	195	186	190	187	200	192	206	207	196	222	194	204	198	204	210	221	217	206	194	206
178	175	179	174	182	177	181	175	178	191	183	191	179	180	194	182	191	182	189	191	188	193	187	187	195	188	190	190	200	189	196	190	187	191	201	194	208	208	195	225	196	203	195	204	208	221	213	212	197	213
175	176	182	173	185	180	183	174	179	187	183	194	178	182	192	182	189	185	191	191	189	191	187	187	193	195	193	193	202	188	197	193	187	194	201	196	210	213	194	227	200	202	198	204	208	220	212	218	200	220
173	177	185	174	188	183	185	175	180	184	186	197	177	184	190	182	186	188	193	190	191	189	187	190	191	201	195	196	204	190	198	196	189	197	202	198	212	220	193	230	203	201	202	203	208	220	215	225	202	226
173	178	189	176	191	186	188	176	182	180	189	200	176	185	189	184	185	191	196	189	193	187	188	192	192	207	198	199	206	192	200	200	192	201	203	200	214	227	192	233	207	202	205	203	208	219	218	231	206	233
173	178	188	177	190	186	188	175	181	178	188	200	175	185	187	185	184	190	195	188	194	184	187	193	192	207	200	199	207	192	200	199	192	201	202	200	214	229	193	233	207	206	207	204	208	221	222	235	210	235
172	178	187	177	187	185	186	175	180	176	185	198	175	183	187	184	183	186	191	188	194	186	185	194	191	203	201	197	207	190	200	195	190	199	200	199	211	226	194	231	206	208	208	207	207	226	228	237	216	234
173	179	187	178	184	184	184	176	180	175	183	195	176	181	186	184	187	183	188	188	194	188	183	195	192	198	203	194	208	189	199	192	187	197	198	198	209	224	195	229	204	217	210	209	209	230	233	240	223	233
175	182	187	178	183	182	182	177	184	176	184	193	176	180	185	183	193	188	184	188	194	190	182	196	192	193	204	192	208	188	199	188	185	195	196	196	207	221	196	227	203	227	212	212	212	235	238	242	230	232
178	185	188	181	182	181	180	178	187	177	184	191	178	178	184	183	201	194	180	188	193	193	185	197	192	192	206	190	208	187	199	187	186	193	195	195	204	219	197	225	201	238	215	214	215	239	244	244	237	230
180	188	188	184	182	179	178	179	191	178	186	189	180	176	183	182	208	200	181	188	193	195	187	198	193	191	207	190	209	186	198	189	188	192	199	195	202	216	198	223	200	248	217	217	218	243	249	246	247	229
183	192	188	187	181	178	179	181	195	179	190	187	182	176	183	181	216	206	183	188	193	197	190	198	193	192	209	192	209	186	198	191	190	195	203	199	202	214	199	221	198	258	220	219	221	248	255	248	259	228
185	193	187	189	181	177	181	182	197	180	191	186	183	176	184	182	220	209	184	188	192	198	192	198	193	192	209	193	208	185	199	192	192	198	205	202	203	212	201	220	198	265	222	221	223	250	258	249	267	228
184	189	185	188	179	177	179	180	195	182	189	184	181	177	185	183	213	203	183	189	188	194	191	195	191	192	206	192	204	185	198	190	194	200	203	208	203	212	207	221	204	260	221	220	224	246	252	245	264	235
184	185	182	187	177	177	178	177	192	183	186	183	180	177	187	184	206	197	183	190	187	190	190	193	190	193	204	196	200	185	198	188	197	202	200	214	207	212	213	222	209	256	220	220	225	242	246	241	262	241
184	181	180	187	176	177	176	177	189	185	186	183	181	178	189	185	199	191	188	195	186	193	189	190	188	193	201	200	196	185	198	194	199	205	197	219	212	212	219	223	214	251	220	220	226	238	241	237	259	247
183	179	181	186	178	178	177	179	191	186	187	185	183	180	191	187	192	185	193	199	185	196	190	188	187	193	198	204	192	188	199	200	202	207	194	225	216	211	224	224	220	246	220	223	227	239	235	233	256	253
183	183	182	185	179	178	180	181	192	188	187	187	185	181	193	191	191	189	197	204	184	200	194	191	185	193	197	208	190	193	205	206	205	209	195	230	220	214	230	225	225	242	224	233	228	249	233	239	253	259
182	186	184	186	181	178	182	183	194	189	187	190	187	183	195	195	195	193	202	208	182	203	198	195	184	194	201	212	191	198	210	213	212	211	200	236	224	221	236	226	230	237	229	242	229	259	234	247	250	265
182	190	186	187	183	178	185	186	196	191	187	192	190	184	197	199	199	198	207	213	181	207	203	199	187	194	205	217	195	203	216	219	218	214	204	242	229	227	242	227	236	232	234	251	230	269	234	255	247	272
181	189	185	185	182	179	185	184	192	188	187	189	188	185	196	195	197	196	203	208	184	205	200	198	184	192	206	212	195	203	214	222	213	214	203	240	228	222	239	228	232	234	230	248	229	265	234	256	248	268
180	187	183	184	180	180	184	181	189	185	186	186	186	187	194	192	194	194	200	203	187	203	198	197	185	190	207	208	195	204	211	225	210	213	201	238	227	215	236	229	228	235	226	243	228	260	238	258	250	263
180	186	182	187	179	181	184	182	186	184	186	184	185	188	193	188	192	192	196	198	189	202	196	196	190	187	207	204	195	204	209	227	211	213	200	236	227	218	233	231	223	237	224	240	226	255	244	268	251	259
182	185	182	191	179	185	183	186	187	183	186	181	185	190	192	184	189	193	192	193	192	201	199	195	194	190	208	200	197	204	206	230	212	214	201	235	226	220	230	232	219	239	223	242	225	250	249	278	253	262
184	183	185	194	181	188	183	191	188	183	186	181	185	191	193	183	187	196	188	188	195	200	201	194	199	193	209	196	202	207	204	233	213	218	205	233	225	222	232	233	220	241	222	246	224	245	254	288	254	268
186	185	188	198	182	192	186	195	189	183	185	183	185	193	197	183	185	200	192	183	198	199	203	193	203	197	210	196	206	212	205	236	214	222	209	231	224	226	239	234	223	243	221	252	223	244	260	298	256	275
188	187	191	202	185	196	190	200	190	186	185	184	186	194	201	183	187	204	196	183	201	197	205	192	207	200	211	197	210	217	210	239	216	226	215	229	223	232	245	236	226	244	220	258	221	248	265	308	257	281
188	187	189	201	185	196	190	199	188	186	184	183	188	194	202	184	188	204	195	185	202	197	203	192	207	199	209	198	210	217	216	238	216	223	217	226	222	236	248	241	229	245	221	261	222	251	266	307	263	286
186	186	188	197	182	192	188	195	187	183	183	181	190	192	201	187	187	200	190	187	201	197	198	194	205	196	206	197	206	214	223	235	216	218	217	223	221	238	249	247	233	246	224	264	229	254	265	301	271	288
185	185	188	193	182	188	186	192	186	181	184	184	193	190	200	189	190	196	186	189	200	197	193	196	202	199	202	196	202	210	229	231	216	212	221	219	219	240	250	253	237	246	229	266	236	268	265	300	278	291
183	184	188	188	183	187	184	191	185	178	184	188	195	188	199	191	193	193	188	191	200	197	190	198	200	208	199	195	199	207	236	228	216	210	230	219	218	242	251	258	241	247	238	269	244	281	268	300	285	296
181	182	189	184	186	187	182	189	184	176	185	192	198	186	198	194	196	189	190	193	199	197	188	200	197	217	196	198	195	205	243	225	217	209	239	223	217	244	252	264	245	252	247	271	254	295	277	300	292	308
180	181	189	180	189	188	180	187	183	176	187	196	201	189	197	196	199	190	193	195	198	198	187	202	194	225	196	202	194	207	249	222	217	209	248	227	221	246	253	269	251	259	256	274	264	308	286	299	300	321
179	180	189	176	191	188	180	189	182	177	189	200	203	191	196	198	203	191	195	198	197	199	187	205	192	234	198	205	198	210	256	218	217	208	257	230	224	248	253	275	260	268	265	277	274	321	295	299	308	334
179	179	188	176	192	189	180	190	181	178	189	202	204	193	194	199	204	191	197	198	197	200	187	208	191	239	198	209	200	211	259	216	217	208	261	231	227	248	254	279	267	274	272	284	281	330	303	302	318	341
177	177	185	174	189	187	178	188	182	177	188	197	202	191	192	194	199	189	197	196	196	201	189	214	192	238	199	211	201	209	252	217	215	208	254	226	227	244	254	281	269	272	273	282	282	325	307	311	321	335
176	178	183	172	186	185	179	185	183	176	186	192	199	189	193	190	194	188	197	193	195	204	192	220	194	236	205	214	202	207	246	218	213	207	247	229	237	247	257	282	272	271	276	281	283	319	315	320	325	329
175	180	183	172	184	185	180	182	184	175	184	187	197	187	194	186	190	186	197	190	194	207	195	226	196	234	211	216	203	208	239	219	220	207	240	234	247	252	264	284	274	271	285	280	283	314	322	329	328	337
177	183	182	173	181	189	182	179	185	177	182	182	194	185	196	183	189	185	196	188	197	210	198	232	198	232	218	219	204	211	232	220	226	208	236	240	258	258	271	285	277	271	294	280	284	309	330	339	332	347
179	186	182	173	178	192	183	180	187	180	180	179	192	184	198	185	191	187	196	188	199	213	201	238	199	230	225	221	204	215	226	220	232	214	241	246	269	263	278	288	279	277	303	283	285	304	337	348	335	357
181	189	183	173	178	196	185	180	189	183	179	180	190	184	199	187	192	189	196	190	202	216	204	245	201	228	232	223	206	219	219	221	238	219	246	256	280	268	285	291	281	282	312	286	295	299	344	359	338	367
183	192	186	173	180	200	186	181	192	186	181	180	187	185	201	190	194	192	196	191	205	219	207	251	203	226	239	226	210	223	222	222	245	225	251	267	291	274	292	295	284	288	321	289	306	307	352	376	344	377
182	190	186	173	178	197	186	181	189	185	182	183	184	184	198	188	193	190	196	190	202	214	205	243	201	221	235	225	212	225	221	224	242	233	254	261	286	287	296	300	287	292	320	295	321	315	368	382	380	388
180	188	187	174	177	195	185	180	186	185	183	186	184	184	195	187	193	190	197	193	200	208	203	236	201	216	232	224	215	227	221	226	239	242	256	266	282	300	300	304	290	303	319	304	337	331	384	396	417	399
179	186	187	175	176	192	185	180	183	184	183	190	185	183	192	185	192	191	197	199	197	203	201	228	202	211	228	223	217	229	227	229	236	251	259	270	277	313	305	309	299	320	318	315	353	346	401	410	454	410
178	184	188	177	176	189	185	181	182	184	184	193	186	182	189	183	191	192	197	206	194	197	198	220	204	206	224	222	219	231	237	233	233	260	262	275	290	326	309	314	310	337	319	326	369	361	417	425	491	421
178	183	192	178	177	186	185	183	185	183	185	196	186	182	185	183	191	193	197	212	191	192	196	212	206	204	221	221	222	232	247	237	230	269	274	279	306	340	313	319	322	354	329	338	385	376	434	439	528	434
180	182	196	180	178	184	184	185	188	183	186	200	187	182	182	184	190	194	198	219	192	188	194	204	208	210	217	220	224	234	258	241	229	278	287	284	322	353	317	323	334	371	340	349	405	391	450	454	565	454
181	183	200	182	180	181	184	186	191	182	187	203	188	185	179	186	189	195	201	226	196	187	192	196	209	215	216	226	226	236	268	245	233	287	299	288	338	366	321	332	346	388	350	367	425	406	467	469	602	474
182	184	199	183	179	180	183	186	190	181	186	201	187	185	177	186	188	193	200	224	196	187	192	193	209	214	216	224	225	233	269	247	239	291	300	295	342	365	332	345	361	396	365	378	444	424	487	489	618	499
182	183	195	182	179	181	183	185	186	179	184	196	184	184	176	186	187	191	197	217	194	186	193	194	207	208	212	218	222	227	265	252	246	293	293	302	338	356	346	360	378	399	382	385	466	459	510	512	621	531
182	183	191	181	179	181	182	183	183	180	183	191	182	186	176	186	187	189	193	210	192	186	194	194	205	203	212	211	218	222	260	261	253	294	299	310	334	348	359	374	396	403	399	409	492	494	533	544	624	577
182	183	187	181	179	182	181	182	180	183	184	186	180	187	178	186	187	186	190	204	191	185	194	195	203	199	212	206	218	216	256	271	260	296	307	317	345	362	373	389	413	406	416	437	518	529	555	592	682	633
182	182	185	183	180	183	180	183	179	186	186	181	177	189	180	188	187	184	187	197	189	184	195	196	201	196	213	208	220	212	251	280	267	298	315	325	359	384	387	404	430	411	440	466	545	563	578	641	743	689
182	182	187	185	180	183	179	186	182	188	187	180	175	190	182	189	187	187	184	192	187	184	196	196	199	194	213	209	223	213	247	290	274	299	323	332	374	407	401	418	448	431	465	494	571	598	601	689	804	745
182	181	188	187	180	184	179	189	185	191	188	181	176	192	184	190	187	189	184	196	186	183	197	197	197	193	213	210	225	215	242	299	281	301	331	350	388	430	420	433	465	451	490	522	597	633	628	738	865	801
182	181	188	188	180	184	179	191	187	192	188	183	177	192	185	190	187	190	184	197	186	183	198	197	196	194	213	210	225	217	238	303	285	300	337	364	396	443	440	452	488	483	518	567	640	697	676	787	918	856
181	181	186	185	179	185	179	189	188	189	186	184	178	189	183	187	185	189	183	193	186	182	197	197	195	193	212	207	220	221	236	291	281	295	338	364	389	437	459	481	525	542	584	645	745	824	786	839	955	908
181	181	184	182	179	186	179	188	190	186	184	186	180	188	182	188	184	187	181	190	188	181	196	196	195	193	212	203	216	225	235	280	277	290	339	364	382	432	479	510	562	601	665	769	882	951	897	906	998	1005
181	181	182	180	181	187	179	188	191	183	183	188	181	186	180	189	184	188	180	186	189	181	196	196	196	195	212	204	212	228	233	269	273	285	340	364	375	426	498	539	599	660	746	908	1019	1078	1007	1020	1101	1116
183	182	181	180	186	188	180	189	192	185	187	190	183	185	181	190	184	191	181	183	191	181	195	196	196	197	211	211	208	232	231	258	269	280	341	365	379	420	518	577	635	719	827	1047	1156	1205	1117	1133	1205	1228
186	182	182	180	191	188	183	189	193	190	190	191	185	183	183	192	186	193	181	183	193	182	194	196	197	200	211	218	204	236	229	251	265	274	342	365	387	415	537	615	672	778	908	1186	1292	1333	1227	1247	1309	1339
189	183	183	181	196	189	186	190	194	194	194	193	186	185	185	193	189	196	182	185	194	185	194	195	197	202	211	225	199	239	228	246	261	269	343	365	394	433	556	654	709	840	989	1326	1429	1460	1337	1360	1412	1451
192	185	185	181	201	190	189	190	195	199	197	195	188	187	187	194	191	198	182	188	196	187	193	195	198	204	216	232	200	243	232	242	257	264	344	365	402	453	576	692	746	906	1070	1465	1566	1587	1447	1474	1516	1562
189	183	183	182	196	188	186	189	191	196	195	193	187	184	189	192	191	197	182	187	193	193	190	197	195	205	213	226	198	238	229	241	257	265	338	364	422	455	577	740	764	991	1194	1589	1682	1677	1505	1551	1565	1580
186	181	181	184	192	185	188	189	187	194	192	190	187	181	191	189	191	197	182	186	189	198	187	200	193	206	210	221	199	233	225	240	258	266	331	366	443	464	586	788	846	1076	1319	1713	1797	1768	1563	1627	1613	1598
183	181	179	185	187	185	192	188	183	191	190	188	186	179	193	187	191	196	182	184	186	204	189	202	190	206	207	215	200	229	222	239	258	267	324	373	463	490	625	836	947	1162	1444	1837	1913	1858	1645	1703	1661	1615
184	182	178	186	186	187	196	188	179	188	188	186	186	180	195	188	191	195	183	183	186	210	191	204	188	207	204	210	202	224	219	239	264	268	318	380	484	516	664	884	1048	1247	1568	1962	2029	1948	1748	1780	1709	1633
187	182	180	191	186	189	199	187	175	185	189	186	186	183	197	188	191	195	184	182	188	216	194	208	186	208	201	204	204	219	216	238	271	269	311	387	504	542	704	933	1149	1332	1693	2086	2144	2039	1851	1856	1757	1650
189	182	181	195	186	191	203	188	176	187	189	188	187	186	199	188	191	194	186	182	190	221	197	214	186	209	198	209	206	214	212	240	278	271	305	395	525	567	743	981	1251	1417	1817	2210	2260	2129	1954	1932	1805	1668
191	183	183	200	185	192	207	191	177	188	190	190	189	188	201	190	191	193	187	184	191	227	200	219	186	210	195	214	207	214	209	243	285	272	298	402	545	593	782	1029	1352	1502	1942	2334	2376	2219	2057	2009	1853	1685
197	184	184	203	184	192	206	191	177	186	189	190	188	188	200	191	190	191	187	183	190	225	198	220	185	208	198	212	205	216	211	247	278	275	294	397	542	601	812	1083	1477	1650	2010	2377	2393	2211	2046	1996	1814	1674
203	184	183	204	187	190	204	189	176	183	187	188	186	186	198	191	188	188	186	183	188	219	192	218	188	205	204	207	203	218	219	251	265	279	292	385	526	599	838	1140	1615	1830	2049	2379	2362	2155	1979	1938	1731	1647
210	184	183	205	191	188	201	189	176	181	185	186	185	184	195	190	186	185	185	185	185	213	187	216	193	202	209	203	203	221	228	255	260	284	289	374	511	598	863	1196	1753	2010	2089	2382	2330	2098	1912	1881	1649	1621
217	184	182	207	195	185	199	193	180	182	183	184	183	182	193	190	185	182	188	189	182	207	186	214	199	199	215	199	203	224	236	259	261	288	287	363	495	596	889	1253	1891	2190	2141	2385	2299	2042	1844	1823	1566	1595
224	187	182	208	199	183	197	197	183	182	181	183	182	180	191	190	188	179	192	192	180	201	188	212	204	196	221	201	203	226	244	262	262	292	285	352	480	594	914	1310	2029	2369	2204	2387	2267	1986	1777	1766	1484	1569
231	192	183	209	203	181	199	201	187	184	179	183	183	179	188	189	192	177	196	195	179	195	189	210	209	193	227	203	203	229	252	266	262	297	282	340	464	593	940	1366	2166	2549	2268	2390	2236	1985	1752	1709	1424	1543
238	198	184	210	207	182	202	205	191	187	177	183	187	180	186	189	196	177	202	198	182	193	191	208	215	190	232	205	205	231	260	270	263	301	280	329	449	591	965	1423	2304	2729	2332	2392	2204	2044	1753	1709	1424	1517
240	201	184	210	210	184	203	206	193	188	176	184	188	181	185	188	197	178	204	198	184	194	191	206	217	192	234	205	206	232	262	271	263	303	278	322	442	587	975	1451	2365	2804	2393	2377	2155	2078	1750	1717	1425	1479
236	202	186	207	208	186	199	201	194	187	177	187	185	180	184	185	195	180	200	194	183	194	190	204	214	191	227	203	202	229	253	266	262	301	279	326	450	577	953	1426	2284	2684	2339	2330	2071	2064	1741	1671	1431	1419
231	203	187	205	207	188	195	197	196	185	178	190	182	182	183	185	192	186	196	189	183	194	188	203	216	192	221	202	201	225	245	261	261	298	281	330	458	575	932	1400	2202	2564	2313	2282	1987	2050	1732	1624	1436	1359
226	204	189	202	205	191	191	193	198	184	179	193	180	186	184	184	190	193	192	187	186	194	187	201	219	194	215	200	201	222	236	256	260	295	297	334	466	586	946	1375	2120	2444	2288	2234	1977	2036	1723	1578	1442	1299
221	205	191	199	204	193	187	189	201	183	180	196	181	189	186	184	187	200	188	189	190	194	185	199	221	196	208	202	200	219	228	251	259	293	312	338	473	597	980	1441	2038	2323	2262	2187	1975	2022	1714	1532	1447	1323
216	205	194	198	203	195	189	184	203	183	180	199	182	192	187	187	185	206	184	192	193	194	184	197	223	198	202	204	199	215	221	246	258	290	328	343	481	608	1014	1508	1956	2203	2236	2139	1973	2008	1705	1485	1453	1352
212	206	197	199	201	198	191	182	205	182	181	202	184	195	189	191	187	213	180	195	197	194	182	195	226	200	197	205	199	212	222	241	257	288	344	347	489	618	1049	1575	1874	2083	2210	2091	1970	1995	1696	1439	1459	1380
207	207	200	201	200	200	193	183	207	182	182	205	187	198	190	194	189	219	180	198	201	194	181	193	228	202	200	207	198	213	223	236	256	285	360	351	497	629	1082	1640	1814	1965	2184	2043	1967	1979	1685	1422	1463	1408
205	205	203	199	199	201	193	183	203	183	184	203	189	197	188	195	188	217	181	194	199	191	180	190	221	201	196	205	202	210	220	235	250	277	351	341	502	637	1083	1627	1818	1933	2130	1975	1935	1906	1628	1387	1435	1404
204	204	206	198	198	202	194	184	200	186	186	202	191	195	187	195	189	215	186	191	197	188	179	187	214	200	193	203	207	212	217	235	244	269	343	331	507	644	1083	1614	1821	1900	2077	1908	1903	1833	1570	1353	1406	1400
202	202	208	200	198	202	194	184	197	188	188	200	193	200	185	196	191	213	191	187	196	186	178	185	207	200	193	201	211	213	214	234	239	262	334	321	512	651	1084	1601	1825	1868	2024	1878	1872	1761	1512	1319	1378	1396
200	201	211	203	197	203	194	186	198	191	191	199	195	207	184	197	193	211	196	184	194	186	178	184	200	201	194	199	215	215	211	234	240	259	326	318	517	659	1085	1588	1828	1835	1970	1869	1840	1688	1454	1284	1349	1392
202	200	214	205	196	204	194	189	200	194	194	197	197	213	183	197	195	209	201	180	192	192	178	184	193	202	195	197	219	216	209	233	241	261	317	317	522	666	1085	1575	1832	1828	1917	1860	1808	1615	1398	1250	1321	1387
206	199	216	208	195	205	195	193	202	196	196	196	200	220	184	198	197	207	206	180	191	197	180	185	191	207	196	195	224	217	208	233	243	263	309	317	527	673	1086	1563	1835	1840	1864	1851	1776	1570	1388	1216	1292	1383
210	197	219	211	194	206	198	197	203	199	199	194	205	226	186	199	199	205	211	181	194	202	181	187	190	212	198	193	228	219	207	232	244	264	302	316	532	681	1087	1550	1839	1851	1811	1843	1744	1556	1378	1182	1263	1379
209	196	217	209	197	204	198	197	201	198	198	197	207	224	185	200	200	205	210	182	194	201	184	185	187	212	196	192	226	218	206	227	241	264	296	310	512	659	1046	1500	1805	1867	1795	1824	1703	1531	1362	1156	1213	1331
207	196	212	204	201	201	196	200	197	196	198	200	207	219	187	202	199	205	208	182	193	196	186	185	187	209	194	192	222	216	204	220	237	263	293	310	483	625	988	1435	1755	1885	1796	1848	1658	1501	1344	1132	1165	1265
205	195	207	199	205	198	196	203	192	194	201	204	207	214	189	204	199	206	205	183	191	191	188	186	189	206	191	192	218	215	203	213	234	261	290	309	454	591	930	1370	1705	1903	1797	1873	1613	1472	1326	1137	1158	1200
204	194	202	201	209	194	197	206	188	191	204	208	208	209	191	206	204	207	203	184	190	187	190	187	191	203	188	192	213	213	201	208	230	260	286	308	425	557	872	1305	1655	1921	1798	1897	1567	1442	1308	1145	1166	1134
203	193	197	204	213	191	198	208	190	189	206	211	208	204	192	207	210	208	200	185	189	193	192	188	193	201	186	192	209	212	200	202	226	259	283	307	395	524	814	1240	1605	1939	1822	1921	1522	1413	1290	1153	1174	1083
201	192	193	207	217	188	198	211	191	187	209	215	208	198	194	209	215	209	198	186	187	199	194	189	195	198	183	192	205	210	198	198	222	257	280	306	366	490	756	1175	1556	1957	1870	1946	1522	1383	1272	1161	1182	1073
200	192	193	210	221	187	199	214	193	188	212	219	208	198	196	211	221	209	196	187	186	204	197	190	197	195	182	192	201	209	197	195	218	256	277	306	350	458	698	1110	1506	1975	1918	1970	1523	1353	1254	1169	1190	1063
200	191	192	212	222	186	200	217	194	190	213	219	208	199	199	210	223	210	194	187	185	206	200	191	198	193	181	191	197	207	195	193	216	252	272	300	335	437	650	1042	1452	1970	1959	1998	1556	1380	1212	1171	1182	1066
203	191	191	212	218	191	202	219	194	191	211	212	207	197	203	206	221	210	195	185	187	201	204	191	197	191	182	188	194	203	193	193	217	246	265	286	318	413	620	969	1392	1929	1988	2031	1641	1437	1222	1164	1147	1088
205	191	189	212	214	197	204	221	194	193	208	206	207	198	207	202	218	210	195	182	188	197	208	191	196	190	188	185	192	200	191	193	218	239	258	273	301	396	590	896	1332	1889	2017	2065	1726	1493	1302	1224	1112	1110
208	196	187	212	210	203	206	223	194	195	206	203	206	202	211	198	216	210	195	180	189	192	212	191	196	189	193	181	192	196	191	193	219	232	251	259	292	380	560	823	1273	1848	2046	2098	1810	1681	1381	1318	1135	1132
210	202	186	211	205	209	209	226	198	197	204	206	206	205	215	195	213	210	196	184	190	193	216	192	195	188	199	178	195	193	192	194	220	225	243	251	284	364	530	750	1213	1807	2074	2132	1958	1880	1460	1411	1175	1155
213	208	186	211	201	215	211	228	203	199	201	209	205	208	219	199	211	210	196	188	191	198	220	197	194	187	205	179	198	190	194	194	220	218	236	249	276	347	500	677	1153	1766	2103	2165	2144	2079	1540	1504	1214	1195
216	214	187	216	200	221	213	230	207	200	203	212	205	212	223	202	208	210	197	191	192	203	224	202	194	186	211	179	202	188	195	194	221	211	229	248	268	331	470	604	1093	1725	2132	2199	2329	2278	1619	1598	1274	1269
218	220	189	222	204	227	215	232	211	202	208	215	204	215	227	206	206	210	200	195	193	208	228	207	198	186	216	180	205	187	196	194	222	205	222	247	261	315	441	535	1033	1679	2151	2223	2499	2463	1698	1695	1354	1339
217	218	193	219	201	227	215	231	208	204	204	214	202	213	223	205	204	208	197	191	191	205	221	205	196	185	213	181	201	188	195	197	217	201	217	242	257	307	418	520	962	1557	2029	2116	2436	2445	1772	1853	1558	1355
217	216	201	217	200	226	216	230	207	206	201	212	201	211	219	203	203	206	198	187	188	203	214	204	194	185	210	183	197	190	194	200	213	197	215	237	253	299	396	505	891	1435	1907	2070	2372	2427	1852	2010	1762	1539
216	214	209	221	201	226	216	229	209	208	202	211	201	209	215	202	201	204	198	188	186	200	208	202	192	185	206	185	192	194	193	203	209	193	212	232	250	290	373	490	820	1313	1784	2024	2309	2409	1932	2168	1966	1723
216	212	217	228	201	225	216	229	211	213	204	220	201	207	211	201	200	202	198	193	185	197	201	200	190	187	203	187	188	197	192	207	204	195	209	226	246	282	350	476	749	1191	1662	1979	2246	2391	2012	2326	2169	1908
215	210	225	235	202	225	216	228	214	219	206	231	201	205	207	202	198	200	198	198	187	195	194	199	188	189	200	189	189	201	193	210	200	196	208	221	242	273	328	461	678	1070	1539	1933	2182	2373	2092	2484	2373	2092
215	208	233	242	205	225	217	227	216	225	208	242	200	203	206	207	198	198	199	203	188	200	195	198	186	191	197	191	191	205	197	214	196	197	210	223	239	265	305	446	607	948	1417	1887	2119	2356	2209	2641	2577	2276
214	209	241	248	208	224	217	226	218	231	210	253	200	201	211	211	202	196	199	209	190	205	199	202	186	193	194	193	193	208	202	217	194	199	212	225	235	256	288	431	536	826	1295	1842	2055	2338	2328	2799	2781	2460
212	210	243	243	208	222	217	224	221	232	209	251	199	199	208	209	203	198	199	207	190	203	197	202	186	192	191	194	193	207	202	217	192	198	209	224	235	250	280	415	502	747	1167	1693	1884	2162	2232	2648	2704	2441
210	211	243	234	208	220	217	221	223	232	208	245	198	196	202	206	202	201	199	203	196	200	194	201	184	191	191	196	192	204	200	216	189	197	205	221	236	245	285	400	479	685	1039	1508	1675	1932	2060	2390	2529	2351
208	213	244	224	207	218	217	219	225	231	208	238	197	193	196	202	202	203	200	198	201	197	198	200	184	195	193	197	196	202	200	214	189	196	202	217	238	239	289	384	457	622	910	1323	1483	1702	1888	2131	2353	2261
209	216	244	215	206	216	218	216	228	231	207	231	201	194	191	199	201	206	200	194	206	195	202	198	185	198	194	199	201	199	210	213	189	194	203	214	239	234	294	368	435	559	781	1138	1298	1471	1716	1873	2178	2171
210	218	244	205	206	214	218	214	237	231	207	225	208	199	187	195	200	208	200	190	212	195	207	197	186	201	195	201	206	197	220	212	190	193	203	211	240	229	298	353	413	496	652	953	1113	1282	1544	1625	2003	2081
210	221	245	196	205	211	218	215	246	230	207	218	216	203	187	199	200	211	201	186	217	196	212	196	186	204	197	202	210	194	230	210	192	192	203	208	242	223	303	337	391	433	523	768	929	1097	1372	1469	1827	1991
211	223	245	191	204	209	218	216	255	230	206	212	224	207	188	202	201	213	201	187	223	197	216	196	188	207	198	204	215	192	240	209	195	191	204	205	243	224	307	321	369	404	455	583	744	922	1200	1313	1652	1901
210	223	242	192	204	207	217	214	256	228	206	207	226	210	189	202	200	212	199	188	225	197	219	196	191	208	198	204	216	190	243	209	197	191	204	204	243	222	304	308	349	387	415	466	619	823	1063	1182	1548	1773
207	220	234	192	204	204	214	210	246	222	205	205	223	208	190	198	197	205	195	186	223	194	219	194	195	206	197	202	210	191	236	210	197	192	204	206	241	220	290	297	332	368	404	443	577	774	975	1085	1427	1598
206	216	227	193	209	201	211	205	236	217	204	204	219	207	191	194	194	198	191	185	221	192	219	194	199	204	195	199	205	192	228	211	198	194	203	208	238	223	276	287	315	349	392	419	535	725	886	996	1306	1460
209	212	219	195	214	199	208	201	225	212	204	202	215	206	192	190	194	194	187	187	219	194	219	194	203	202	194	197	204	193	221	212	201	196	203	210	236	227	261	277	298	330	381	396	493	676	802	916	1185	1321
212	209	212	197	219	196	205	199	215	206	203	200	211	205	193	189	193	199	183	190	216	197	220	195	207	199	192	195	207	194	213	213	204	197	203	213	234	230	258	266	281	311	369	373	451	627	726	836	1064	1183
216	211	204	199	224	193	202	199	206	201	202	203	207	204	195	190	193	204	182	192	214	199	220	195	211	197	191	196	210	195	206	215	208	199	203	215	231	234	265	256	263	292	358	349	409	578	650	755	942	1044
219	213	201	200	229	190	200	198	201	196	202	206	203	203	196	192	193	209	183	195	212	201	220	195	215	195	189	198	213	196	204	216	211	201	202	217	229	237	273	245	252	273	346	326	367	528	574	675	821	906
222	213	202	202	232	191	201	197	196	191	201	209	200	202	197	194	193	213	183	198	209	203	219	195	219	193	191	200	216	197	207	217	214	202	205	220	227	239	279	235	253	255	335	324	328	481	502	599	706	776
218	208	197	201	227	192	201	193	196	188	199	204	198	204	194	192	192	208	183	195	204	200	212	193	216	191	193	196	211	198	202	212	213	200	203	218	223	231	273	231	245	247	322	309	317	447	464	563	649	724
213	202	194	201	221	193	200	190	196	186	197	200	195	205	191	192	192	202	183	191	199	199	205	191	213	189	198	195	207	199	197	207	212	199	202	217	219	223	267	240	243	239	309	294	305	413	426	526	592	672
209	200	196	200	215	194	200	190	196	186	195	197	193	207	188	194	191	197	184	188	194	202	198	189	210	189	203	195	203	200	193	202	211	197	200	215	215	216	260	249	247	233	296	285	295	379	388	490	534	621
205	198	198	199	209	195	199	190	197	185	193	198	191	208	189	197	191	193	187	191	189	206	200	187	207	189	208	195	199	200	194	197	211	196	198	214	213	224	254	257	251	232	283	280	289	346	357	453	477	569
204	200	200	199	203	199	199	190	197	185	191	198	193	212	190	200	190	193	190	194	186	210	202	187	204	189	213	195	194	201	194	193	210	194	197	212	212	233	247	266	254	232	271	275	284	312	333	416	420	517
202	204	202	198	197	203	199	191	197	188	193	199	195	221	191	203	190	193	194	197	190	213	204	190	202	190	218	194	192	202	194	191	209	193	196	211	211	242	241	274	258	236	258	271	278	278	310	380	366	465
200	208	205	197	196	208	198	192	197	190	195	200	197	229	193	205	189	193	197	199	193	217	207	192	202	190	223	194	191	203	195	193	208	193	195	209	209	251	234	283	262	239	247	266	272	245	294	343	327	414
199	206	202	195	194	207	196	191	199	191	193	198	198	225	192	209	188	197	196	200	193	214	205	191	201	190	220	193	189	200	193	192	205	192	197	208	207	246	230	276	257	237	241	260	265	238	285	331	311	389
197	202	198	191	191	203	195	189	202	190	190	195	199	218	197	213	194	202	193	199	192	209	202	188	200	190	214	192	187	196	190	190	202	191	199	208	204	237	225	264	249	233	234	253	258	239	275	327	302	371
195	198	194	188	191	200	197	189	204	190	190	193	200	210	202	217	201	207	192	198	191	204	199	190	200	189	208	191	185	192	188	191	203	190	201	207	202	228	221	252	241	229	229	246	250	240	266	322	293	354
194	195	190	190	195	197	199	192	207	189	191	190	202	205	207	221	207	212	195	198	191	199	196	196	201	189	202	190	184	188	193	191	204	189	203	206	199	218	217	240	233	225	224	240	243	241	258	317	284	337
192	195	188	192	200	197	201	194	209	190	192	193	203	203	211	225	214	216	198	197	194	195	193	201	202	189	197	189	184	189	198	192	204	189	205	205	199	209	213	228	225	222	220	233	235	243	252	313	276	320
191	195	191	195	204	199	203	196	212	192	193	197	204	201	216	229	220	221	201	197	197	190	194	207	203	188	192	188	184	192	203	195	207	189	208	204	200	200	209	225	227	223	215	226	233	246	245	308	267	303
189	195	193	198	208	200	205	199	215	194	193	202	205	204	221	233	227	226	203	196	200	185	197	213	204	190	191	188	185	196	208	200	212	188	210	203	203	197	204	231	231	223	211	224	233	249	239	304	261	285
188	194	196	198	209	200	205	198	214	195	197	202	208	205	228	237	232	228	204	195	200	185	198	213	202	192	188	186	184	196	210	200	211	187	209	202	204	196	201	230	230	221	207	225	233	247	235	294	254	272
187	191	197	196	205	199	204	197	211	194	202	201	214	211	237	241	237	225	201	192	195	183	198	207	197	192	185	184	183	191	208	197	206	184	205	199	203	192	198	222	224	215	205	226	234	240	233	280	250	263
188	189	199	194	202	197	203	196	208	193	208	203	219	221	245	246	242	222	201	190	191	182	197	201	195	191	186	182	181	187	206	194	206	182	202	196	203	190	196	214	218	210	204	227	235	237	231	265	249	255
190	189	201	191	199	195	202	200	209	192	214	206	224	231	254	250	247	219	201	187	186	182	197	195	193	191	188	181	183	182	203	190	206	181	198	194	202	189	194	206	213	208	202	228	237	234	229	251	247	246
192	189	202	189	196	197	201	208	213	193	220	208	231	240	263	254	251	216	202	187	185	185	197	192	192	191	189	181	186	183	201	187	206	182	194	191	202	188	191	201	214	207	200	229	238	231	227	236	245	238
194	189	204	187	197	203	199	216	218	195	225	210	239	250	272	259	256	213	202	187	187	188	197	192	193	191	190	181	188	184	199	188	206	184	196	192	204	188	190	197	215	206	198	229	239	228	226	233	243	229
196	189	206	185	198	209	198	224	224	196	231	212	248	260	280	263	261	210	203	188	189	191	196	193	195	190	192	182	191	186	203	189	206	185	200	194	207	189	191	193	216	206	197	230	241	225	224	232	242	220
198	190	206	187	199	214	198	233	228	197	236	214	254	267	287	266	264	207	203	188	191	194	196	193	196	190	193	182	193	187	206	190	205	186	204	195	209	189	192	190	216	204	198	230	241	222	222	230	239	218
197	188	202	191	199	210	199	244	230	208	236	212	246	256	276	255	254	204	200	185	190	193	194	191	192	187	191	182	193	185	202	188	201	189	202	193	207	187	191	189	211	200	198	225	235	221	222	225	232	214
197	187	197	201	206	207	214	256	231	222	236	209	237	245	265	245	245	200	197	182	189	196	191	190	193	184	189	184	192	186	198	187	197	192	201	191	205	190	189	191	207	197	199	220	229	220	222	219	225	213
196	188	195	212	215	204	230	268	233	235	236	207	229	234	255	235	236	196	194	179	188	205	192	188	196	187	187	185	192	188	194	188	192	194	199	189	203	194	189	194	202	194	199	215	223	219	222	213	217	213
197	192	201	222	224	206	245	280	235	249	237	205	221	223	244	225	227	192	191	181	189	214	193	186	199	190	186	186	191	191	190	188	189	197	198	189	201	198	189	198	198	198	199	210	217	219	221	208	210	213
202	195	207	232	233	210	261	292	236	262	237	203	215	212	233	214	217	188	191	183	189	223	194	188	202	194	186	187	191	193	190	189	192	199	196	191	200	202	190	204	198	204	199	206	210	218	221	202	211	213
207	199	213	243	242	214	277	304	238	276	237	201	209	201	223	204	209	185	191	185	189	231	196	191	205	198	188	189	190	195	189	189	196	202	195	193	201	206	190	210	198	211	201	206	206	217	221	197	215	213
212	202	219	253	251	218	292	316	240	289	237	198	203	191	212	194	211	181	192	187	189	240	198	194	207	201	191	190	190	198	189	190	201	205	193	196	203	210	191	216	198	218	203	206	209	216	221	198	219	213
211	200	218	253	250	222	286	308	233	280	230	195	199	189	207	193	208	179	189	185	187	236	195	193	204	199	189	190	188	195	190	190	199	205	192	194	199	207	190	212	195	218	200	203	206	212	219	198	221	211
208	196	216	252	246	226	275	295	224	266	222	193	196	187	204	194	205	179	186	184	185	228	191	190	199	196	187	190	186	191	191	190	195	205	190	193	195	201	188	205	194	218	197	199	203	207	216	199	222	209
205	192	214	250	241	231	264	283	215	252	214	193	192	186	201	195	201	178	185	182	182	221	187	189	194	192	184	191	183	188	192	190	191	205	188	191	196	196	187	201	193	217	196	195	200	206	213	200	223	210
203	193	212	248	237	235	253	270	206	238	205	192	189	185	200	196	197	178	184	180	180	213	186	191	189	188	182	191	181	193	193	190	187	206	188	189	196	190	185	200	192	216	198	191	200	207	211	200	224	216
200	197	209	246	233	239	242	258	197	224	197	192	186	185	205	197	194	180	183	178	179	206	190	193	184	185	179	191	181	198	194	190	188	206	191	187	196	185	186	199	191	216	201	192	200	207	208	201	225	223
197	201	207	244	229	243	231	245	188	209	190	192	183	185	210	198	190	181	182	178	180	198	194	195	179	183	179	192	181	203	195	190	191	206	194	187	197	185	190	198	191	215	203	194	201	208	205	205	226	229
194	205	205	242	225	247	220	232	188	195	187	192	182	186	214	199	191	183	181	178	181	191	198	198	176	182	180	192	182	208	196	190	194	210	197	189	197	188	194	197	194	214	206	197	202	209	208	210	227	235
193	207	204	241	223	249	214	226	189	196	186	192	181	186	217	199	192	184	181	178	182	190	200	199	176	183	181	192	182	210	196	190	195	212	198	190	197	189	196	197	195	214	207	198	203	209	209	213	227	238
193	207	204	241	223	249	214	226	189	196	186	192	181	186	217	199	192	184	181	178	182	190	200	199	176	183	181	192	182	210	196	190	195	212	198	190	197	189	196	197	195	214	207	198	203	209	209	213	227	238
193	207	204	241	223	249	214	226	189	196	186	192	181	186	217	199	192	184	181	178	182	190	200	199	176	183	181	192	182	210	196	190	195	212	198	190	197	189	196	197	195	214	207	198	203	209	209	213	227	238
193	207	204	241	223	249	214	226	189	196	186	192	181	186	217	199	192	184	181	178	182	190	200	199	176	183	181	192	182	210	196	190	195	212	198	190	197	189	196	197	195	214	207	198	203	209	209	213	227	238
193	207	204	241	223	249	214	226	189	196	186	192	181	186	217	199	192	184	181	178	182	190	200	199	176	183	181	192	182	210	196	190	195	212	198	190	197	189	196	197	195	214	207	198	203	209	209	213	227	238
[truncated: 99 more columns]

## Sheet: Fig. 5C
Fluorescence intensity , a.u.	adf10		proADF7::gADF7; adf7 adf10 3#		proADF7::gADF7S128A; adf7 adf10 9#		proADF7::gADF7S128A; adf7 adf10 37#		proADF7::gADF7S128D; adf7 adf10 59#
Distance from the tip, μm	Mean	SE	Mean	SE	Mean	SE	Mean	SE	Mean	SE
0	601.789	26.5246	656.773	32.7301	684.045	43.5948	765.867	40.7862	510.595	22.2434
0.068	706.762	32.863	770.015	40.2459	800.212	51.3385	900.91	49.0899	620.347	28.1883
0.136	801.735	38.3594	869.172	45.8435	911.367	58.5366	1026.55	55.2337	741.655	34.8032
0.204	877.233	42.5286	948.454	49.1552	1004.64	63.1099	1133.81	59.8516	864.256	41.0953
0.272	940.076	46.0969	1016.66	52.7917	1080.73	66.4613	1224.02	63.9847	971.199	46.0964
0.34	995.157	49.5962	1074.37	56.3727	1144.93	70.0922	1290.68	66.4192	1057.93	49.6115
0.408	1042.81	52.9214	1121.3	59.5962	1204.43	74.6256	1343.48	68.1628	1128.5	52.4972
0.476	1086.13	55.3888	1163.6	62.5811	1256.13	78.9668	1387.45	69.3836	1182.69	55.047
0.544	1120.45	56.614	1197.44	65.1719	1304.77	81.6999	1421.35	69.4952	1226.37	56.4893
0.612	1146.57	56.9812	1225.84	66.6414	1350.39	83.1957	1458.24	69.5153	1261.8	56.976
0.68	1167.74	57.0457	1242.69	67.3768	1389.25	84.1475	1496.11	69.1925	1293.87	56.6968
0.748	1187.5	56.4042	1253.71	67.4807	1421.27	84.0455	1529.35	68.8096	1319.34	54.5849
0.816	1202.44	54.8004	1260.37	66.9131	1449.43	83.1904	1554.1	68.0685	1342.69	52.9805
0.884	1221.95	53.2861	1266.49	66.4133	1470.71	82.1764	1575.69	67.5056	1364.55	52.0146
0.952	1241.17	52.2322	1267.57	65.7608	1492.74	82.547	1595.88	66.9122	1385.78	51.1261
1.02	1257.41	51.3222	1264.83	64.9343	1511.37	81.7982	1609.29	66.6613	1401.72	50.0123
1.088	1271.94	50.4569	1270.65	64.6472	1539.65	81.2311	1619.71	66.8418	1415.6	48.9355
1.156	1278.73	49.5439	1277.93	66.0006	1563.15	81.1032	1624.86	67.1852	1414.3	47.1474
1.224	1283.76	48.4812	1284.4	66.0621	1589.9	82.2488	1632.08	66.6537	1416.89	46.0374
1.292	1288.68	47.0101	1294.3	65.4599	1614.2	82.8863	1637.35	65.4905	1422.87	44.5938
1.36	1292.21	46.2339	1304.23	64.8623	1633.61	82.7026	1639.65	63.8112	1429.42	43.4347
1.428	1295.04	45.7649	1321.66	65.1996	1645.57	80.6585	1646.67	62.2543	1436.08	42.8841
1.496	1299.02	45.2154	1337.66	65.765	1661.34	79.0662	1654.07	60.8767	1443.55	42.6578
1.564	1308.91	45.2131	1348.48	65.5796	1676.99	78.7419	1659.63	60.1032	1449.3	41.9719
1.632	1320.99	45.0167	1363.22	65.5062	1689.58	78.477	1675.74	60.6645	1456.5	41.7811
1.7	1334.59	44.3644	1374.11	65.6208	1698.28	78.3185	1691.12	60.755	1463.71	41.9793
1.768	1342.82	43.437	1384.75	65.4566	1707.98	77.9217	1703.19	60.9791	1471.54	42.3651
1.836	1352.23	43.34	1390.5	64.8959	1727.49	77.9082	1707.51	60.3883	1474.11	42.4664
1.904	1358.94	43.1179	1393.63	64.9975	1745.74	78.4398	1716.45	60.2963	1473.95	42.7967
1.972	1362.62	43.3569	1394.58	64.6897	1763.12	79.1761	1724.27	60.1742	1477.69	43.1607
2.04	1367.6	43.1937	1402.25	64.7732	1772.77	79.2526	1734.96	59.79	1484.31	43.2023
2.108	1369.38	43.0412	1406.34	64.268	1782.31	79.1115	1746.57	60.1911	1488.95	43.0105
2.176	1374.6	43.7945	1407.73	63.9084	1792.07	78.1368	1757.35	61.3269	1490.66	42.6102
2.244	1380.35	45.1811	1402.5	62.5703	1800.18	77.3826	1765.6	61.4409	1494.31	42.5083
2.312	1388.55	46.673	1395.15	61.9553	1810.08	76.3861	1771.67	61.2366	1500.06	42.7366
2.38	1398.09	48.6422	1389.28	61.6257	1822.55	74.9866	1774.6	61.0642	1509.1	42.8464
2.448	1410.1	51.1562	1382.81	61.8045	1831.74	73.4045	1777.25	60.7542	1522.12	43.3373
2.516	1423.55	53.1505	1378.03	61.4561	1842.83	71.94	1786.86	61.0232	1530.96	43.5321
2.584	1431.89	55.3871	1377.46	61.5655	1852.1	70.6658	1800.79	61.095	1543.61	43.7875
2.652	1440.64	56.9205	1375.25	61.7638	1858.85	70.1388	1812.8	60.8456	1552.11	44.256
2.72	1445.52	57.9003	1382	62.5331	1868.94	69.7994	1830.39	60.3729	1558.55	44.4314
2.788	1452.06	59.7896	1391.74	62.6307	1882.61	70.1541	1848.91	60.31	1567.91	44.6697
2.856	1458.38	61.1916	1398.81	62.4013	1891.55	69.0061	1867.35	59.4158	1581.96	45.3929
2.924	1466.81	62.6046	1407.99	62.0359	1900.8	69.848	1886.86	58.6958	1595.3	46.1435
2.992	1474.65	63.7845	1414.26	62.1868	1909.5	70.4147	1903.66	58.3512	1604.44	46.7297
3.06	1480.83	63.9215	1420.64	62.5013	1910.47	70.2301	1913.6	59.153	1617.25	47.2714
3.128	1489.24	64.0362	1428.03	62.6168	1909.71	70.6239	1928.22	60.0577	1629.64	47.293
3.196	1500.94	64.581	1431.75	63.2456	1914.75	69.9038	1950.93	61.3489	1638.49	47.4947
3.264	1507.96	64.7863	1427.03	63.7601	1923.56	68.9367	1968.46	62.3118	1647.52	47.5104
3.332	1519.71	64.8969	1425.03	64.6746	1932.33	67.6695	1986.58	63.0933	1658.52	47.4629
3.4	1533.69	65.6755	1425.74	64.8947	1942.84	67.0239	1996.28	63.6984	1664.49	47.5599
3.468	1538.88	65.2675	1426.23	64.5131	1951.73	66.3211	2006.4	64.4906	1670.85	47.3073
3.536	1547.29	65.0174	1431.9	64.1977	1960.45	65.595	2010.27	64.3567	1680.12	47.5417
3.604	1558.55	64.9176	1435.26	62.9753	1966.17	65.3843	2011.64	63.9425	1689.77	47.9562
3.672	1564.19	64.5869	1437.75	61.7969	1967.53	64.2205	2014.19	63.8745	1698.99	48.5424
3.74	1573.17	64.6671	1439.87	60.686	1976.84	63.133	2024.68	64.3911	1709.65	49.049
3.808	1577.74	64.6706	1440.28	60.1313	1979.49	62.4701	2035.22	65.0189	1717.44	49.8266
3.876	1584.05	64.8991	1440.86	59.6904	1984.1	62.006	2046.56	65.4274	1720.2	50.1057
3.944	1587.65	65.6377	1444.93	59.4042	1992.88	61.4592	2055.38	65.0733	1721.24	49.7753
4.012	1593.11	65.9562	1450.38	59.7075	1994.78	61.8106	2064.59	64.3392	1722.27	49.7374
4.08	1598.7	66.1457	1457.15	59.7133	1996.64	61.8011	2070.65	63.3382	1726.52	49.8996
4.148	1604.98	66.8528	1458.91	59.1772	1991.69	61.7501	2075.14	62.5323	1729.18	50.2925
4.216	1610.17	68.1039	1457.08	58.4407	1989.51	62.7956	2077.75	61.8818	1738	50.5998
4.284	1617.89	68.2517	1459.04	58.0344	1993.88	63.6454	2075.72	61.2962	1747.9	50.9224
4.352	1619.93	67.5967	1464.28	58.0888	2004.55	64.3901	2080.62	61.6163	1756.3	51.1235
4.42	1624.25	66.6825	1475.25	58.7967	2006.27	64.0001	2086.71	61.5441	1769.35	51.8809
4.488	1624.69	65.7976	1486.2	59.2724	2004.15	63.8807	2092.43	61.2398	1779.6	52.1986
4.556	1622.19	65.1554	1494.47	59.6755	2000.58	64.4029	2093.46	61.015	1786.06	52.42
4.624	1617.56	64.7341	1499.6	59.2217	1999.7	63.9574	2096.4	61.0197	1786.41	52.6374
4.692	1616.34	64.4243	1504.58	59.0444	1994.72	63.6697	2104.31	61.437	1791.13	53.2808
4.76	1618.72	64.0257	1509.93	59.0343	1993.72	63.3291	2111.15	62.0254	1796	53.4034
4.828	1622.98	63.6719	1511.09	59.0136	1992.78	62.7393	2111.69	62.2161	1795.26	53.4593
4.896	1629.13	63.8013	1508.56	58.8279	1991.7	63.1448	2111.1	62.1262	1793.68	53.2614
4.964	1630.9	64.0497	1504.77	58.4475	1991.84	63.9173	2113.29	62.0397	1794.05	52.513
5.032	1631.01	64.2847	1504.75	57.7356	1994.6	64.55	2110.48	61.8621	1792.99	51.8621
5.1	1627.99	63.7784	1502.43	56.5422	1994.14	65.0303	2107.43	61.8819	1790.22	51.5553
5.168	1621.3	62.9583	1496.56	55.3205	1999.6	65.4631	2106.75	61.952	1787.83	51.1798
5.236	1616.58	62.6497	1492.15	54.7356	2007.3	65.2042	2109.69	61.9712	1781.29	50.5082
5.304	1611.9	62.6101	1485.17	53.8161	2015.77	65.244	2109.74	61.6156	1774.03	49.997
5.372	1605.1	62.2674	1481.6	53.2179	2026.11	64.5117	2108.87	60.9385	1767.96	49.5742
5.44	1598.04	62.4739	1484.72	53.1885	2029.43	63.6071	2108.65	60.6371	1762.73	49.5232
5.508	1592.41	62.511	1488.94	53.4981	2031.31	63.9955	2097.23	60.1703	1753.4	48.9778
5.576	1585.29	62.0587	1493.29	53.8044	2031.8	64.6125	2094.05	60.3819	1744.8	48.8953
5.644	1578.68	61.9754	1499.36	54.7448	2032.44	65.1934	2092.48	60.9877	1738.59	48.9037
5.712	1577.73	61.7754	1503.16	55.2352	2033.74	65.0569	2093.88	61.2861	1735.3	48.6505
5.78	1577.93	61.808	1507.8	55.7999	2030.58	65.3301	2091.96	61.1086	1733.59	48.4463
5.848	1577.61	61.5182	1512.95	55.9442	2031.68	66.028	2090.74	60.8362	1735.21	48.3142
5.916	1576.92	61.7493	1512.89	55.6159	2029.11	66.0158	2088.83	60.7945	1738.95	48.3824
5.984	1581.2	61.6449	1510.98	55.1662	2029.35	65.813	2089.4	61.1077	1745.57	48.3185
6.052	1587.8	61.1202	1509.54	54.1548	2031.74	66.4889	2087.95	61.6433	1749.87	48.4392
6.12	1592.68	60.2094	1503.58	52.8	2033.89	67.1954	2084.35	62.0334	1756.49	48.7501
6.188	1596.3	59.4561	1501.54	53.0783	2040.48	67.0417	2077.47	61.8467	1759.83	49.2692
6.256	1602.27	59.4627	1495.92	54.0065	2046.06	66.5982	2072.66	62.16	1762.62	49.2926
6.324	1609.07	59.8718	1494.88	54.7122	2046.93	66.8236	2068.63	62.4163	1763.53	48.9401
6.392	1613.13	60.7416	1499.43	55.7005	2049.7	66.5848	2074.69	62.9199	1767.88	48.5955
6.46	1613.36	61.5203	1495.82	56.184	2043.73	65.7341	2079.62	63.0491	1770.69	48.4497
6.528	1613.08	61.3444	1490.51	56.1894	2037.95	65.2211	2088.64	62.9949	1773.69	48.1121
6.596	1608.14	60.487	1484.07	55.8733	2039.55	65.9424	2091.74	62.1791	1776.85	48.0603
6.664	1604.56	59.6801	1476.95	55.4332	2038.59	66.926	2088.2	61.5166	1780.1	47.6627
6.732	1601.56	59.4931	1478.67	56.0508	2033.63	67.1509	2079.33	60.8188	1781.45	47.3628
6.8	1602.41	59.4871	1481.98	56.8001	2026.22	65.9255	2075.58	60.6318	1787.1	47.5852
6.868	1606.31	60.5202	1486.71	57.7805	2021.25	64.7447	2065.52	60.0842	1790.11	47.9199
6.936	1607.77	61.5865	1493.57	58.9569	2017.71	64.0285	2058.69	60.089	1790.45	48.6674
7.004	1610.35	61.8327	1500.59	59.3591	2009.29	63.3495	2055.66	61.0551	1789.64	49.5018
7.072	1611.08	61.231	1509.46	59.2207	2003.16	62.7486	2049.73	61.1428	1790.73	49.8708
7.14	1611.09	60.2977	1515.7	59.2156	1996.15	62.502	2048.83	60.8726	1789.03	49.8622
7.208	1617.85	59.2145	1516.58	59.4353	1986.03	61.5689	2045.41	61.0862	1783.88	49.7251
7.276	1624.65	58.6497	1516.74	59.3149	1978.17	60.4886	2041.77	61.4394	1780.3	49.6798
7.344	1623.69	58.1655	1516.91	59.4198	1969.24	59.8826	2035.83	61.3495	1783.91	49.6496
7.412	1622.02	58.9189	1516.41	59.6032	1953.88	59.7568	2029.47	61.7182	1783.39	48.7222
7.48	1622.5	59.8012	1511.23	59.5812	1936.63	59.0194	2024.51	62.6232	1782	48.143
7.548	1620.96	60.4277	1508.5	59.4573	1926.36	58.419	2018.05	62.7362	1782.52	48.0346
7.616	1618.51	61.0504	1503.02	59.6097	1912.64	57.7707	2011.38	62.4647	1780.31	47.2466
7.684	1620.14	62.2252	1495.46	59.791	1897.97	57.6083	2007.12	62.0683	1779.66	46.4646
7.752	1620.05	62.6879	1492.66	60.0768	1891.63	57.5865	1999.93	61.9663	1772.87	45.9482
7.82	1624.55	62.6905	1486.79	59.6243	1886.49	56.5542	1997.44	61.9271	1769.43	45.6494
7.888	1630.4	62.9019	1478.31	58.4035	1879.78	56.1307	1996.21	62.5594	1765.18	45.6188
7.956	1640.45	62.9308	1477.21	57.7401	1871.25	56.9458	1995.22	63.2916	1756.85	45.9618
8.024	1647.04	62.9061	1469.04	56.6527	1858.85	58.0203	1994.32	63.4207	1750.41	46.0191
8.092	1649.68	63.1147	1461.54	56.2918	1843.45	58.4329	2000.18	64.339	1743.39	46.1547
8.16	1643.21	61.9755	1457.44	56.321	1829.28	58.5814	1999.38	65.5638	1733.51	45.6203
8.228	1639.47	61.4204	1455.19	56.6898	1821.27	59.0184	1994.37	66.5236	1725.9	45.1716
8.296	1641.02	61.2795	1450.21	56.5828	1807.27	59.2389	1982.46	66.992	1719.49	45.2495
8.364	1642.1	60.4845	1444.05	56.4738	1798.11	59.796	1973.18	67.1673	1713.86	45.2523
8.432	1641.87	59.9181	1443.53	56.2531	1780.43	59.6999	1966.43	67.438	1708.6	45.5243
8.5	1641.47	60.1547	1440.81	56.2262	1768.49	60.0621	1952.32	67.6203	1703.46	45.7306
8.568	1636.86	60.1832	1437.2	55.5503	1759.65	59.678	1939.97	67.7766	1695.66	45.5178
8.636	1638.22	59.9262	1431.58	54.4517	1754.81	58.9889	1928.23	67.824	1686.37	45.3925
8.704	1637.08	59.6912	1428.57	53.7002	1748.43	58.4835	1920.12	67.1996	1679.11	45.468
8.772	1634.21	59.2453	1428.57	53.6682	1741.22	57.5323	1910.99	67.1408	1670.67	45.2989
8.84	1628.92	58.8881	1426.01	53.6147	1734.26	57.086	1903.83	66.8954	1661.03	45.0545
8.908	1620.6	58.4487	1426.42	54.065	1720.93	56.3183	1893.19	66.62	1652.87	44.3529
8.976	1611.12	58.7199	1423.58	53.9372	1703.65	55.0176	1879.56	66.2184	1643.77	44.0778
9.044	1602.23	58.5907	1421.25	53.865	1686.59	54.0856	1867.98	66.3217	1633.23	43.263
9.112	1600.87	58.7477	1418.7	53.6104	1670.91	53.2858	1861.66	65.454	1621.65	42.8681
9.18	1595.81	58.4465	1412.99	52.9021	1658.25	53.1003	1853.23	64.8795	1609.76	42.3324
9.248	1592.03	58.4703	1406.67	52.6523	1648.02	52.9701	1843.99	65.156	1598.99	41.785
9.316	1592.7	58.7578	1404.34	52.9102	1634.55	51.9727	1833.52	65.2052	1589.66	41.3968
9.384	1589.12	58.9412	1405.81	52.927	1621.3	51.4205	1829.29	65.8378	1580.1	40.9898
9.452	1575.76	58.538	1404.92	52.783	1606.72	50.0818	1824.59	66.508	1571.38	41.0103
9.52	1563.04	57.7645	1404.96	52.7116	1600.11	50.2377	1820.98	66.6283	1558.13	41.1155
9.588	1553.87	57.3318	1400.76	52.537	1593.99	50.6723	1818.53	67.1702	1545.7	40.6157
9.656	1547.47	56.8804	1393.44	51.4807	1589.79	50.495	1819.68	68.0771	1537.81	40.5871
9.724	1546.82	57.2445	1385.87	50.6438	1591.36	49.5516	1816.01	68.4204	1526.28	39.6615
9.792	1545.68	56.9234	1381.34	50.6897	1591.47	49.3454	1806.05	67.2021	1513.56	39.0861
9.86	1539.64	56.0536	1378.58	50.6739	1584.96	48.1655	1791.49	66.4628	1504.87	39.1889
9.928	1538.8	55.5007	1378.27	51.2434	1578.27	47.8963	1778.54	66.1485	1495.96	39.1358
9.996	1533.02	55.2844	1378.1	51.5483	1570.3	48.8957	1762.46	65.603	1490.68	39.0202
10.064	1528.65	55.0137	1375.74	51.2482	1562	50.056	1750.13	65.2604	1489.03	39.0483
10.132	1523	54.1408	1370.7	50.5118	1551.19	50.9138	1738.9	64.6726	1484.4	38.7939
10.2	1511.6	53.6199	1366.14	50.0275	1541.89	51.7235	1731.57	64.6624	1480.28	39.0697
10.268	1502.57	53.325	1363.57	49.8188	1535.86	52.2933	1719.77	64.0628	1474.5	39.0346
10.336	1498.71	53.7077	1366.04	49.9116	1526.49	51.9336	1711.18	63.715	1471.91	39.6913
10.404	1497.28	53.5656	1365.95	50.2084	1521.28	52.1386	1700.38	63.1439	1466.13	39.5693
10.472	1489.59	52.3601	1365.55	50.3237	1511.44	52.478	1691.59	63.4657	1457.72	39.4225
10.54	1481.45	51.6561	1365.29	50.5528	1503.83	51.5555	1679.96	63.3777	1449.49	38.9977
10.608	1476.67	50.8815	1364.91	50.6505	1500.18	50.967	1665.43	63.0227	1442.38	38.706
10.676	1472.81	50.5194	1363.39	50.7872	1493.58	50.2627	1658.53	62.5512	1433.6	38.6556
10.744	1469.57	50.3585	1361.5	50.0917	1484.43	48.9833	1655.45	62.701	1426.36	38.5739
10.812	1471.22	50.3555	1362.74	49.1459	1470.65	47.0521	1651.55	62.6525	1417.09	38.6189
10.88	1473.98	51.3011	1367.21	49.1809	1458.84	44.9206	1648.1	62.7991	1411.51	38.6042
10.948	1472.01	51.9125	1370.11	49.6212	1451.91	43.752	1644.23	62.703	1407.1	38.8939
11.016	1466.74	51.4278	1366.56	49.3075	1445.09	42.598	1643.97	62.7321	1398.86	38.5599
11.084	1457.58	50.6615	1360.02	48.9116	1435.87	41.2074	1639.2	62.4477	1392.1	38.5037
11.152	1452.73	50.1318	1352.15	48.224	1427.53	40.2376	1629.46	61.724	1385.51	38.419
11.22	1442.32	49.2152	1349.69	47.7842	1418.28	39.8442	1620.74	61.6383	1381.47	38.257
11.288	1429.44	47.75	1345.19	47.7661	1411.28	39.4729	1614.47	61.8188	1378.59	38.4811
11.356	1417.33	45.9645	1341.97	47.3994	1405.32	39.4562	1610.98	61.9197	1373.64	38.2749
11.424	1410.97	44.9299	1337.94	47.2558	1401.37	39.0278	1606.74	62.0939	1367.03	37.6179
11.492	1410.49	44.3663	1330.38	47.4196	1397.26	39.8201	1601.31	61.6592	1361.89	37.1731
11.56	1410.69	44.062	1323.32	47.82	1394.05	40.0399	1593.16	60.7937	1357.54	36.7489
11.628	1408.07	44.6397	1316.63	48.1358	1392.9	41.081	1585	60.3776	1354.74	36.9469
11.696	1405.86	45.3492	1307.79	48.6674	1386.98	41.5333	1575.73	60.2459	1351.17	37.0523
11.764	1400.61	45.6664	1302.42	49.3853	1378.49	41.1526	1564.44	59.7796	1347.32	36.9664
11.832	1393.88	45.7443	1299.49	50.1915	1367.76	39.9944	1553.86	59.653	1341.39	37.0923
11.9	1387.28	45.7228	1300.19	50.8885	1359.81	39.3693	1547.42	59.0225	1335.48	37.2216
11.968	1380.93	45.1485	1298.11	50.2645	1352.12	39.5103	1540.86	57.9031	1328.22	37.2801
12.036	1378.62	44.8843	1297.96	50.0937	1344.91	39.6779	1537.82	57.6092	1321.57	37.4365
12.104	1373.05	44.2341	1295.96	49.9898	1336.44	40.1699	1531.4	57.1018	1312.58	37.3217
12.172	1365.66	43.8006	1291.07	49.7212	1330.78	40.4789	1527.41	57.4675	1308.02	37.3553
12.24	1356.11	43.8314	1283.51	49.4849	1320.63	40.0081	1522.06	57.0821	1303.01	37.2307
12.308	1348.44	43.3858	1278.27	49.6387	1316.65	40.1624	1516.14	57.2356	1301.17	36.955
12.376	1344.66	42.6915	1271.45	49.2283	1314.23	40.4838	1507.44	57.0276	1298.05	37.0006
12.444	1339.2	42.4426	1264.35	49.4274	1309.53	40.174	1502.75	57.4167	1292.37	37.146
12.512	1335.5	42.7069	1263.26	49.6902	1310.12	39.917	1501.13	57.5457	1284.91	36.8312
12.58	1326.07	42.2684	1260.9	49.3033	1310.5	40.2244	1496.82	57.5672	1278.87	36.4633
12.648	1311.53	41.978	1257.51	48.4275	1306.44	40.8981	1489.91	57.5473	1273.98	36.2274
12.716	1296.95	40.9437	1256.17	48.2087	1303.55	39.8231	1483.49	57.267	1270.19	36.0673
12.784	1283.32	40.3982	1254.29	47.9968	1299.16	39.3022	1477.83	56.8621	1262.66	35.9021
12.852	1276.25	39.8813	1255.55	48.1571	1294.18	38.8122	1470.93	56.5732	1255.34	35.7649
12.92	1271.43	39.439	1252.82	48.0297	1286.09	38.4914	1466.7	56.2746	1248.31	35.9076
12.988	1263.42	39.1252	1246.8	47.8943	1277.49	38.4329	1463.92	56.3719	1240.77	35.8288
13.056	1262.47	38.9799	1242.55	47.8032	1274.23	38.8257	1459.35	56.3672	1236.04	35.5775
13.124	1262.09	39.3318	1239.12	47.8269	1273.24	38.8595	1452.63	56.6527	1231.51	35.2138
13.192	1255.46	39.4515	1237.73	47.8584	1268.98	39.2838	1446.53	56.8537	1228.67	34.8546
13.26	1251.42	39.6724	1238.67	48.652	1268.27	39.9904	1442.22	56.9419	1223.92	34.5715
13.328	1248.26	39.9025	1237.23	49.2291	1268.54	40.5196	1437.01	56.742	1218.75	34.1567
13.396	1246.31	40.3302	1232.58	49.091	1266.4	41.0501	1428.59	55.9477	1213.44	34.0574
13.464	1242.02	40.4817	1229.92	49.4595	1265.57	41.6241	1418.46	55.2435	1211.43	33.9378
13.532	1235.96	40.002	1226.19	50.0475	1263.22	41.7543	1412.78	54.988	1209	34.2323
13.6	1230.04	39.4356	1222.19	49.476	1259.69	42.093	1408.31	54.6199	1208.97	33.9368
13.668	1225.17	39.4785	1216.7	49.0816	1255.94	42.0256	1400.65	54.024	1208.32	33.9312
13.736	1220.04	39.0847	1216.94	49.0437	1249.82	41.4609	1393.81	53.8233	1209.69	33.9638
13.804	1219.22	38.5264	1218.76	49.2655	1247.96	41.3722	1385.63	53.5615	1210.16	34.0413
13.872	1217.58	38.0284	1215.5	48.8549	1246.54	41.6928	1381.14	53.362	1204.19	34.2792
13.94	1218.66	37.7633	1213.31	48.1899	1244.92	42.1645	1372.36	52.9277	1197.91	34.1679
14.008	1218.32	37.3934	1216.35	47.8739	1244.25	42.7031	1363.51	52.6332	1193.41	34.0172
14.076	1218.68	36.9076	1215.86	47.3498	1239.4	42.986	1359.11	52.2234	1188.97	34.0753
14.144	1214.2	36.8841	1214.03	46.7854	1240.49	43.2763	1352.89	51.5376	1184.63	34.0191
14.212	1207.71	36.642	1213.38	46.1628	1241.15	42.8717	1348.57	50.8123	1181.27	33.6973
14.28	1202.4	37.103	1212.68	45.4295	1238.42	42.6681	1345.78	50.804	1177.77	33.4358
14.348	1199.74	37.483	1211.7	44.5082	1237.8	42.8067	1340.33	50.6458	1173.8	33.0502
14.416	1202.07	37.6623	1206.87	43.5348	1236.11	42.9998	1331.4	50.3891	1171.2	32.9439
14.484	1201.63	37.9047	1201.75	43.0672	1237.73	43.5743	1322.44	50.0066	1167.7	32.6533
14.552	1198.06	38.087	1191.32	42.4732	1234.62	43.4999	1316.7	48.8934	1163.75	32.2774
14.62	1198.42	38.6448	1185.99	41.9395	1234.41	43.4707	1310.89	48.0762	1160.71	31.9934
14.688	1198.1	38.887	1178.72	41.5558	1234.47	43.4872	1304.48	47.6508	1159.41	31.759
14.756	1197.8	38.964	1173.93	40.8957	1234.42	43.9387	1301.17	47.2502	1158.68	31.5823
14.824	1194.74	39.1978	1173.24	40.7416	1237.3	44.2386	1298.63	46.447	1159.1	31.5758
14.892	1189.47	38.7349	1170.89	39.7804	1236.81	43.6419	1296.92	45.8169	1158.21	31.2448
14.96	1185.19	38.3544	1166.5	39.4994	1233.17	43.4589	1295.51	45.6914	1160.16	31.0765
15.028	1177.43	38.1764	1165.87	39.4454	1234.62	43.3643	1288.35	45.5374	1160.53	30.7402
15.096	1171.9	37.8244	1165.65	39.5562	1235.2	43.5001	1282.37	44.6528	1157.65	30.3004
15.164	1167.03	37.7079	1164.69	40.2079	1230.41	43.3859	1277.42	43.7244	1156.15	29.833
15.232	1162.41	38.0004	1162.03	40.4466	1228.73	43.3258	1281.59	43.26	1152.8	29.5644
15.3	1158.46	37.8115	1159.6	40.7541	1230.69	44.0226	1282.27	42.957	1149.58	29.4853
15.368	1153.1	37.4066	1154.74	40.6915	1226.71	44.4405	1284.83	42.7142	1148.25	29.8426
15.436	1149.53	37.6366	1152.56	40.8186	1224.08	44.3864	1282.63	41.8797	1143.68	29.8552
15.504	1148.75	38.2768	1152.64	40.5665	1225.71	44.4111	1281.18	40.8983	1140.29	29.8693
15.572	1144.29	38.489	1150.8	40.3485	1223.14	44.7774	1275.95	40.2989	1141.44	29.9576
15.64	1143.04	38.5789	1146.36	40.2032	1219.5	45.2414	1273.44	40.2496	1140.46	29.8499
15.708	1142.08	38.9631	1145.01	40.0017	1217.01	46.1602	1271.27	40.0374	1137.93	29.8053
15.776	1144.08	39.1325	1143	39.8251	1217.22	47.0635	1272.3	39.7177	1138.22	29.9325
15.844	1140.14	38.8948	1138.85	39.6061	1216.94	47.5535	1272.9	40.2055	1135.72	29.9757
15.912	1133.97	38.6664	1137.17	39.5151	1218.45	47.9489	1274.36	40.5696	1134.12	30.0989
15.98	1131.49	37.9719	1137.06	39.5871	1219.05	48.3589	1271.4	40.3253	1132.7	30.2082
16.048	1129.35	37.5709	1135.74	39.0352	1221.8	48.4224	1264.44	39.9835	1130.99	30.4032
16.116	1129.38	37.5451	1132.56	37.9425	1221.47	48.0544	1261.89	40.0811	1126.99	30.6098
16.184	1127.74	37.4893	1131.42	37.2366	1221.82	48.0748	1260.36	39.6042	1122.48	30.4173
16.252	1124.54	37.0651	1131.97	36.9406	1222.74	48.7138	1258.2	39.2672	1118.2	30.4273
16.32	1123.52	36.5522	1131.98	36.6174	1223.21	49.0654	1253.37	38.8358	1114.81	30.4351
16.388	1121.67	35.9077	1129.16	36.2251	1224.19	49.4853	1250.96	38.2737	1110.16	30.1062
16.456	1119.67	35.0596	1126.39	35.9164	1222.94	48.9782	1246.53	37.3778	1107.24	29.9116
16.524	1119.53	34.8038	1125.08	35.8262	1219.04	48.6084	1241.26	36.7505	1106.37	29.5904
16.592	1118.11	34.8238	1124.64	35.5056	1217.39	48.4157	1236.31	36.1487	1104.36	29.3535
16.66	1117.41	34.8137	1123.53	34.8894	1216.42	47.6242	1235.11	35.8063	1102.92	29.0958
16.728	1116.26	35.287	1117.55	34.0557	1213.82	47.3055	1232.34	36.2105	1101	28.69
16.796	1116.24	35.6084	1108.86	33.2717	1214.2	47.8267	1228.5	36.4767	1097.55	28.2986
16.864	1113.7	36.521	1104.69	32.4586	1213.36	47.9138	1223.01	36.5445	1095.03	27.6559
16.932	1114.5	37.2212	1104.13	32.7071	1213.23	47.2487	1220.76	36.7782	1093.4	27.1266
17	1114.98	37.8355	1104.08	32.5685	1213.07	47.2612	1220	37.0617	1091.62	26.9526
17.068	1113.94	37.6998	1105.82	32.4997	1209.4	47.4843	1217.25	37.3024	1091.69	27.0158
17.136	1113.89	37.2248	1104.38	32.3555	1205.09	47.9632	1217.88	37.5822	1092.2	27.1997
17.204	1112.67	37.0512	1105.58	32.3092	1202.86	48.556	1218	37.5135	1088.09	27.6015
17.272	1112.72	36.7935	1108.53	32.4348	1199.71	49.266	1216.6	37.3324	1087.12	27.9034
17.34	1114.59	37.3478	1107.72	32.2041	1197.22	50.0626	1217.35	37.0816	1084.2	28.0952
17.408	1116.23	38.3122	1105.61	32.2389	1194.31	50.5164	1217.18	36.5809	1081.16	27.7284
17.476	1116.89	38.4273	1108.93	32.971	1193.58	51.0197	1214.14	36.5169	1080.8	27.5474
17.544	1114.19	37.8584	1106.67	32.6571	1193.48	50.7738	1211.95	36.3174	1077.26	27.1661
17.612	1110.76	36.7472	1104.5	32.3576	1193.24	50.3979	1215.64	36.0934	1076.64	27.32
17.68	1108.4	35.9524	1101.46	32.1761	1191.62	50.244	1214.31	35.8535	1077.31	27.6095
17.748	1108.4	35.6912	1098.29	32.1593	1193.31	50.3469	1212.28	35.6435	1079.03	27.679
17.816	1110.89	36.1786	1093.43	32.0768	1195.02	50.4604	1211.19	35.3877	1077.69	27.6163
17.884	1111.21	36.34	1089.78	32.0192	1192.57	50.0778	1208.98	34.9196	1078.24	27.707
17.952	1108.51	36.3916	1083.97	31.6453	1193.72	50.2599	1206.46	34.6891	1079.4	27.8275
18.02	1106.17	36.1945	1080.11	31.5736	1191.57	50.7774	1202.01	34.0712	1082.17	27.8667
18.088	1102.36	36.1001	1079.45	31.5278	1186	51.5269	1202.48	33.731	1082.9	27.7486
18.156	1099.88	35.6866	1083.47	32.463	1183.87	51.9237	1203.73	33.8288	1084.33	27.8849
18.224	1099.88	35.7545	1083.73	32.8129	1184.7	52.6557	1207.51	33.7717	1085.97	28.1006
18.292	1100.99	35.9104	1082.2	32.9761	1184.77	53.3122	1211.94	34.1462	1083.08	27.8955
18.36	1101.32	36.2085	1079.8	33.0257	1183	53.6836	1212.85	34.1612	1082.29	27.9389
18.428	1102.93	36.3762	1079.02	32.9755	1180.82	53.6985	1213.63	34.2924	1082.72	28.1959
18.496	1106.39	37.1864	1078.42	32.6001	1178.16	53.6162	1210.78	34.2645	1082.77	28.4386
18.564	1109.21	37.7932	1077.54	32.5934	1177.12	53.5264	1209.35	34.2072	1083.77	29.0105
18.632	1105.33	37.4606	1077.7	32.3383	1178.36	52.3927	1208.5	34.34	1084.58	29.1952
18.7	1103.19	37.557	1077.25	31.9954	1179.82	51.9264	1209.09	34.4191	1082.88	29.279
18.768	1100.66	37.7573	1074.41	31.9702	1179.78	51.6703	1208.44	34.8192	1082.39	29.1649
18.836	1097.13	36.8618	1074.08	32.1349	1180.5	51.7112	1206.67	34.6465	1081.53	29.118
18.904	1093.8	36.8319	1074.52	32.4036	1179.78	51.5175	1204.46	34.0337	1079.77	29.1526
18.972	1091.72	36.7093	1074.93	31.9061	1180.59	51.5303	1206.7	34.3233	1078.28	28.8396
19.04	1095.3	37.2174	1073.14	31.7756	1177.15	51.093	1208.53	34.5785	1075.83	28.5465
19.108	1095.58	37.6648	1071.49	31.7683	1179.88	50.8162	1211.73	34.5659	1075.29	28.4648
19.176	1092.3	37.7183	1072.31	32.1838	1181.05	50.9659	1212.96	34.2946	1071.23	28.4291
19.244	1090.7	38.2219	1071.78	32.986	1184.96	51.2938	1216.26	34.3236	1070.58	28.488
19.312	1088.78	38.9893	1070.4	33.0495	1188.41	50.6585	1217.83	34.4214	1069.39	28.4974
19.38	1089.03	39.2554	1068.87	33.4572	1193.79	50.2857	1220.7	34.6165	1067.4	28.3708
19.448	1090.91	39.2174	1067.5	33.6284	1194.5	49.657	1223.08	34.4772	1068.53	28.0606
19.516	1089.47	39.0081	1060.58	33.4668	1196.35	49.0101	1226.72	34.8297	1066.84	27.9002
19.584	1088.97	38.869	1055.43	32.9096	1202.26	48.6504	1224.6	34.3994	1065.17	27.6888
19.652	1089.41	39.3772	1056.55	33.2737	1203.42	48.2329	1225.82	34.7169	1062.68	27.6289
19.72	1086.56	39.2047	1052.3	33.0304	1212.55	48.3883	1229.26	35.2325	1062.64	27.4222
19.788	1083.86	38.83	1050.16	33.2057	1217.42	49.0396	1228.56	35.6336	1062.71	27.3746
19.856	1080.27	38.2407	1047.35	33.4169	1215.18	48.8505	1226.49	35.3657	1062.44	27.2201
19.924	1079.13	38.0837	1048.11	33.7743	1214.86	48.1532	1223.43	35.0915	1063.69	27.2927
19.992	1077.95	37.8422	1044.88	33.5581	1216.39	47.8271	1222.13	34.9464	1064.67	27.3434
20.06	1074.1	37.345	1041.99	33.5527	1214.69	47.5008	1223.03	35.0803	1065.09	27.4361
20.128	1071.77	37.0276	1041.79	33.5233	1211.34	45.982	1219.85	35.5264	1064.53	27.1787
20.196	1075.28	37.1184	1041.72	33.6552	1210.44	45.5208	1216.86	35.2203	1065.86	27.1121
20.264	1072.75	36.406	1043.22	33.5626	1210.76	45.3586	1216.48	34.9121	1066.91	27.4557
20.332	1070.84	36.387	1042.22	33.5339	1209.36	44.4438	1217.35	34.9358	1064.7	27.3699
20.4	1068.79	36.37	1040.05	33.6685	1210.62	44.208	1220.15	35.1485	1063.64	27.1551
20.468	1068.41	36.1163	1036.44	33.2708	1211.67	44.1713	1220.17	35.1048	1063.55	27.0889
20.536	1065.26	36.0193	1032.64	32.9531	1214.41	44.0094	1220.92	35.4558	1065.63	26.9291
20.604	1065.5	36.1856	1029.8	32.5888	1218.51	43.9938	1218.69	35.8611	1067.97	26.9259
20.672	1059.15	36.1231	1026.79	32.457	1222.63	44.2882	1217.97	35.5019	1068.47	26.8528
20.74	1059.64	36.3159	1025.98	32.7408	1222.63	44.0245	1217.86	35.4317	1069.22	26.8944
20.808	1058.32	36.645	1021.2	32.8943	1223.76	44.0519	1221.55	35.6039	1070.78	26.6107
20.876	1055.91	37.0143	1016.22	32.4662	1227.25	44.7158	1220.88	35.5689	1071.68	26.3337
20.944	1054.57	37.1627	1015.31	32.6436	1228.76	45.2993	1220.18	35.2748	1074.38	26.5354
21.012	1051.91	37.4167	1014.59	32.9877	1229.62	45.6266	1219.19	34.9661	1074.01	26.8226
21.08	1052.31	37.631	1014.16	32.9743	1228	45.961	1216.47	34.2489	1074.1	26.7518
21.148	1054.8	37.8194	1012.95	32.9382	1231.76	47.0605	1219.86	34.0039	1073.13	26.8175
21.216	1052.28	38.0275	1011.29	32.9603	1235.12	47.8388	1225.08	33.8801	1071.73	26.7119
21.284	1050.84	37.9812	1009.44	32.914	1234.14	48.1867	1225.71	33.6412	1074.12	26.616
21.352	1050.36	37.9883	1007.5	33.2009	1229.58	47.9485	1226.72	33.6028	1074.78	26.6983
21.42	1048.24	38.1848	1004.73	33.1916	1227.23	47.9709	1226.29	33.428	1074.15	26.8904
21.488	1045.72	38.3184	1002.13	33.0511	1225.25	47.6389	1226.95	33.2245	1072.62	26.7509
21.556	1042.77	38.2811	999.904	32.875	1220.72	47.3316	1227.17	33.4508	1069.89	26.9415
21.624	1037.62	37.8751	998.897	32.7496	1216.6	46.4332	1227.79	33.445	1066.35	27.2584
21.692	1033.72	37.8708	1001.28	32.8365	1211.1	46.0457	1226.92	32.9888	1064.95	27.5932
21.76	1028.75	37.339	1001.78	32.5268	1209.63	45.5682	1224.53	32.7881	1063.35	27.7867
21.828	1026.31	37.0411	1002.49	32.4712	1207.55	45.1785	1226.68	32.9609	1060.57	27.9755
21.896	1024.47	36.5651	1001.3	32.6644	1205.11	45.268	1230.46	33.3188	1059.49	27.9992
21.964	1024	36.3684	996.929	32.8672	1203.26	45.3483	1234.06	34.0393	1057.95	28.3842
22.032	1023.11	36.4794	994.448	32.9729	1197.93	45.0937	1235.05	34.1838	1057.78	28.798
22.1	1022.94	36.8818	994.082	32.9933	1196.61	45.2038	1231.24	33.992	1060.1	28.9656
22.168	1024.86	37.4202	995.584	33.0312	1192.93	44.5988	1232.14	33.8525	1059.46	28.8056
22.236	1026.37	37.7865	996.598	32.7594	1190.78	44.6077	1232.89	33.9013	1060.03	28.4206
22.304	1029.18	38.1865	995.35	32.113	1190.37	44.9537	1234.36	34.414	1059.65	28.1468
22.372	1029.89	38.0603	996.189	31.708	1191.12	45.6782	1236.23	34.6498	1061.35	28.039
22.44	1027.33	37.716	996.534	31.7471	1194.71	46.3013	1241.74	35.0156	1063.49	27.9666
22.508	1028.44	37.6772	998.081	31.7709	1192.16	46.7816	1246.12	35.7455	1064.99	28.0411
22.576	1030.26	38.0248	998.531	31.4043	1192	47.4493	1244.01	35.3616	1067.05	27.9707
22.644	1031.39	38.1739	996.35	31.2135	1191.83	47.9488	1239.21	34.4401	1067.62	27.9451
22.712	1028.55	38.1509	995.458	31.1682	1189.67	48.0441	1238.03	34.3844	1069.99	28.197
22.78	1029.89	38.3694	993.224	31.2351	1189.15	48.503	1237.26	34.7937	1068.74	27.9063
22.848	1029.59	38.1067	990.317	31.3739	1183.5	48.0821	1235.79	34.6196	1067.31	28.275
22.916	1028.67	38.1211	990.964	31.974	1181.22	48.3998	1237.42	34.9603	1068.05	28.4593
22.984	1030.32	38.532	991.454	31.939	1182.79	48.4264	1236.6	34.9052	1066.9	28.5186
23.052	1031.13	38.6051	992.736	32.0715	1185.43	48.6661	1235.08	34.6996	1064.53	28.6861
23.12	1030.71	38.7243	996.432	32.9992	1187.36	49.1928	1240.26	34.6176	1064.67	29.0624
23.188	1033.53	38.6905	998.966	33.7297	1188.6	50.1035	1241.31	34.3977	1063.39	29.004
23.256	1032.02	38.1335	1001.37	33.8392	1193.02	51.1768	1244.09	34.4032	1063.8	28.9426
23.324	1033.39	38.023	1001.23	33.9567	1194.96	51.8469	1247.77	35.2149	1063.68	29.2493
23.392	1031.97	38.0216	1002.04	34.0001	1193.05	52.5085	1253.23	36.0207	1063.62	29.1704
23.46	1028.67	37.73	1003.31	34.2675	1190.02	52.4251	1253.45	36.264	1064.67	29.1178
23.528	1029.43	37.3455	1006.13	34.6116	1191.02	52.1552	1253.98	36.5823	1065.12	29.4811
23.596	1029.1	37.3385	1008.43	34.4948	1192.36	52.2077	1254.77	37.0081	1065.32	29.972
23.664	1029.71	37.048	1011.42	34.2995	1192.66	52.1675	1258.28	37.3333	1066.73	30.2605
23.732	1029.43	36.8377	1011.28	34.1691	1197.41	52.1014	1256.87	37.1863	1067.82	30.8733
23.8	1029.17	36.3251	1011.04	34.0272	1199.44	51.9731	1257.43	37.5761	1067.23	31.0732
23.868	1032.54	36.0314	1009.6	34.2586	1200.61	52.3594	1258.74	37.9069	1068.12	31.4099
23.936	1034.87	36.1699	1009.37	34.5963	1199.33	52.8448	1260.51	38.3325	1067.06	31.5515
24.004	1037.84	36.0764	1010.09	34.5248	1199.47	53.316	1263.24	38.7396	1068.19	31.7377
24.072	1039.33	36.4867	1009.65	34.664	1196.31	53.9455	1264.61	39.3008	1066.53	31.9726
24.14	1039.36	36.4371	1008.05	34.801	1198.32	54.1855	1266.21	39.7575	1067.34	32.4023
24.208	1039.4	35.9956	1011.1	34.924	1199.94	54.6021	1263.43	39.804	1068.97	32.6839
24.276	1037.89	35.686	1013.27	34.5942	1202.24	55.2938	1257.91	39.672	1069.08	32.8605
24.344	1036.31	35.1353	1016.35	34.5393	1206.01	55.3647	1253.54	39.1035	1071.71	32.9923
24.412	1036.35	34.8423	1018.39	34.3994	1209.25	56.0919	1254.36	39.0457	1075.48	33.4451
24.48	1038.36	34.7699	1021.53	34.3348	1211.32	56.1965	1255.77	39.2795	1078.61	33.5716
24.548	1039.73	35.011	1023.41	34.4142	1216.23	56.5214	1255.4	39.6466	1080.78	33.6546
24.616	1041.78	34.7688	1027.04	34.7221	1216.24	56.6736	1254.71	40.0405	1082.83	33.7747
24.684	1042.04	34.6542	1029.95	34.5869	1213.69	55.926	1255.47	40.2255	1084.37	33.6947
24.752	1041.49	34.3092	1032.33	34.5842	1216.59	55.838	1255.19	40.7852	1085.8	33.9328
24.82	1043.18	34.1199	1032.12	34.2438	1216.53	55.3063	1257.09	41.1532	1089.21	33.7699
24.888	1041.08	34.0804	1029.38	34.048	1220.17	56.0766	1257.94	41.0223	1089.32	33.5289
24.956	1040.74	34.0405	1028.19	33.9697	1217.6	55.6032	1260.89	41.1522	1090.98	33.4771
25.024	1042.69	33.8898	1026.35	34.1025	1219.54	56.1184	1260.22	41.028	1091.3	33.6269
25.092	1041.63	33.5618	1023.9	33.8663	1221.22	56.3087	1257.45	41.2393	1089.99	33.7246
25.16	1040.61	33.4771	1020.12	33.4295	1221.4	55.4297	1253.23	40.9977	1092.32	34.0654
25.228	1041.14	33.472	1020.94	32.9996	1225.09	55.4137	1253.21	40.8423	1092.89	34.2976
25.296	1043.36	33.8163	1020.92	32.7174	1226.42	55.0307	1252.2	40.8012	1094.68	34.6353
25.364	1045.48	33.8677	1021.44	32.5043	1233.08	54.896	1253.88	41.231	1096.04	34.9821
25.432	1046.07	34.0055	1024.03	32.5632	1236.59	54.8519	1252.08	41.2977	1096.75	35.1661
25.5	1044.58	33.9703	1028.41	32.5798	1237.44	54.0862	1249.6	41.2343	1097.74	34.9272
25.568	1047.16	34.3751	1029.61	32.7731	1243.13	54.2447	1249.21	41.1151	1101.96	35.1346
25.636	1046.21	34.2341	1030.07	33.0605	1241.51	54.4545	1248.28	41.4472	1107.05	35.4226
25.704	1046.54	34.3599	1031.6	33.2344	1240.31	53.8006	1246.47	41.3815	1109.64	35.7553
25.772	1044.6	33.9062	1031.78	33.3942	1240.17	54.2252	1243.56	41.5084	1111.33	36.0779
25.84	1039.98	33.8619	1031.3	34.2171	1239	54.149	1242.01	41.586	1112.61	36.3595
25.908	1037.22	33.4886	1027.24	33.974	1235.68	53.8734	1241.34	41.7558	1114.32	36.4222
25.976	1035.14	33.0498	1024.44	33.8346	1235.28	54.0533	1240.48	42.0011	1113.11	36.5164
26.044	1034.71	32.928	1023	33.917	1230.1	53.1383	1239.6	41.8509	1113.06	36.3394
26.112	1035.31	33.479	1016.54	33.1669	1228.97	52.4146	1241.14	41.6574	1110.95	36.1171
26.18	1037.28	33.7754	1014.79	33.0013	1222.5	51.5902	1241.4	40.9473	1111.65	36.0161
26.248	1036.25	34.2153	1009.84	32.7887	1222.27	51.8237	1236.83	40.479	1112.86	35.8931
26.316	1038.35	34.6025	1009.35	32.683	1223	51.4186	1234.7	40.2743	1116.34	35.6896
26.384	1040.37	34.8944	1010.07	32.8913	1222.87	50.9417	1238.42	40.3562	1119.01	35.4486
26.452	1040.31	34.8249	1013.86	33.3967	1225.89	51.032	1237.88	40.0447	1120.69	35.4705
26.52	1038.68	34.5139	1014.29	34.053	1225.96	50.7148	1240.08	39.6761	1120.41	35.3548
26.588	1037.76	33.8707	1014.91	34.2292	1226.42	50.1006	1246.45	39.731	1122.54	35.5731
26.656	1040.85	33.8122	1013.28	34.1333	1226.86	50.6572	1248.02	40.0975	1123.12	35.6166
26.724	1043.58	33.48	1011.14	34.1061	1225.94	50.7415	1246.11	40.0085	1121.76	35.7792
26.792	1045.59	33.8153	1011.13	34.0999	1221.07	49.9602	1242.56	40.2491	1120.78	35.9375
26.86	1048.38	34.0294	1014.08	34.0332	1218.59	48.7854	1239.75	40.5453	1119.34	36.0907
26.928	1050.33	34.1982	1013.38	33.8323	1217.68	48.266	1239.71	40.7547	1119.64	36.1064
26.996	1053.84	34.5281	1012.92	33.5257	1214.81	47.8879	1239.47	40.8319	1117.34	35.9882
27.064	1054.72	34.6451	1013.04	33.587	1216.96	47.2966	1234.56	40.3843	1115.78	35.6694
27.132	1058	34.5304	1014.32	33.359	1218.4	47.1754	1229.82	40.0126	1113.43	35.5855
27.2	1058.99	34.6457	1013.16	33.4402	1215.65	46.9198	1223.42	39.5895	1114.17	35.4547
27.268	1059.53	34.4852	1014.33	33.9164	1211.39	46.9691	1221.62	40.1994	1114.6	35.4211
27.336	1061.25	34.6442	1014.06	33.8048	1208.58	46.8605	1219.69	40.4138	1114.47	35.3986
27.404	1060.9	34.4149	1013.49	33.4459	1205.01	46.478	1220.02	40.933	1114.91	35.3121
27.472	1061.68	34.2452	1011.11	33.3744	1205.57	46.598	1222.9	41.0948	1116.39	35.5171
27.54	1062.33	34.1078	1007.64	33.3393	1206.53	47.2221	1223.47	40.9898	1116.65	35.7313
27.608	1059.39	34.2976	1003.57	33.0363	1208.05	47.9655	1225.42	40.8881	1117.34	35.9326
27.676	1057.37	34.2677	1003.77	32.9989	1202.15	48.4423	1228.23	40.9476	1116.03	36.3694
27.744	1058.61	34.4838	1002.44	32.9092	1199.28	48.6163	1230.45	40.7728	1115.91	36.6139
27.812	1057.45	34.249	999.064	33.0861	1200.53	49.4746	1229.59	40.4778	1115.04	36.7204
27.88	1059.92	34.3396	998.589	32.922	1200.27	49.761	1231.34	40.2518	1113.71	36.8331
27.948	1066.02	34.5494	999.072	32.6838	1200.15	49.1146	1235.87	40.1162	1112.49	36.6255
28.016	1069.11	34.7499	999.759	32.8215	1198.92	48.461	1240.18	40.0231	1110.46	36.8212
28.084	1072.24	35.1269	1000.9	32.889	1197.7	47.9741	1242.62	39.8686	1109.17	36.8251
28.152	1078.88	35.6423	1005.25	33.8633	1198.05	48.6149	1244.82	39.9028	1106.67	36.524
28.22	1083.12	35.6777	1006.16	34.0033	1196.51	48.2142	1249.77	40.0482	1104.72	36.4651
28.288	1084.71	35.5153	1007.39	34.0472	1195.14	48.4635	1254.78	40.2551	1103.86	36.6806
28.356	1086.35	34.9458	1010.15	34.3156	1194.21	48.542	1262.91	40.3238	1104.1	36.9709
28.424	1088.85	34.2476	1011.77	34.4471	1195.42	49.1881	1263.26	40.3833	1101.36	36.7289
28.492	1093.17	34.1856	1010.6	34.3394	1195.49	49.5614	1262.93	40.8368	1101.94	36.5724
28.56	1093.81	33.9398	1009.51	34.0941	1196.53	49.6413	1262.71	41.157	1099.52	36.5872
28.628	1096.89	34.2065	1010.27	34.6335	1195.66	49.8582	1265.56	41.3696	1097.69	36.0963
28.696	1098.35	34.5857	1010.54	34.8659	1191.34	49.9876	1268.37	41.9031	1096.53	35.6554
28.764	1099.8	34.3685	1008.52	34.618	1191.56	50.9814	1267.84	41.7381	1095.99	35.4395
28.832	1099.58	34.2456	1008	34.3236	1194.31	51.9009	1265.91	41.6409	1096.05	35.2262
28.9	1096.85	33.9529	1011.55	34.3169	1194.17	52.8764	1264.26	41.9095	1097.55	35.3296
28.968	1093.73	33.8683	1013.26	34.3132	1188.14	53.2357	1263.95	42.2496	1098.44	35.4245
29.036	1090.43	33.7609	1010.32	33.9749	1186.71	53.9503	1265.27	42.5575	1098.87	35.4131
29.104	1086.2	33.7951	1010.75	33.7845	1186.09	53.8949	1268.18	42.4044	1100.46	35.7408
29.172	1084.83	33.653	1010.23	34.1663	1186.52	53.9351	1270.33	42.9126	1102.33	35.6227
29.24	1083.45	33.3677	1008.8	34.2416	1186.92	54.0492	1273.78	43.3024	1102.97	35.4114
29.308	1084.9	33.8765	1008.49	34.0706	1183.32	53.6599	1277.9	43.7307	1104.11	35.3602
29.376	1085.03	33.7407	1009.4	33.9933	1182.55	53.4127	1278.66	43.9858	1104.41	35.2802
29.444	1085.83	33.527	1009.58	34.1738	1181.65	52.9189	1280.21	44.3891	1104.05	35.0684
29.512	1085.79	33.2992	1010.46	34.79	1178.35	52.5026	1281.21	44.2089	1105.2	35.0533
29.58	1086	33.231	1009.86	34.7031	1179.47	52.8874	1281.17	44.0942	1106.26	35.4636
29.648	1087.42	33.3794	1007.86	34.5524	1185.12	54.2729	1282.83	44.0081	1104.76	35.7847
29.716	1085.15	33.1691	1006.59	34.0001	1187.39	54.8257	1286.87	43.996	1105.31	35.9332
29.784	1083.52	33.6286	1006.45	33.9399	1185.78	55.4447	1287.9	43.4872	1105.86	35.5399
29.852	1080.96	34.0841	1003.67	33.7204	1183.4	55.7518	1291.7	43.4649	1108.55	35.2622
29.92	1078.14	34.1873	1005.98	34.1849	1183.35	55.2938	1292.51	43.479	1111.98	35.22
29.988	1079.03	34.4669	1010.66	35.277	1183.16	55.3773	1295.8	43.3464	1108.26	35.2369
30.056	1079.55	34.5898	1008.92	35.537	1181.64	55.5833	1296.11	43.4489	1123.32	35.4504

## Sheet: Fig. 5D
Fluorescence intensity of Alexa-488 phalloidin within 0-3 μm of pollen tubes, a.u.	adf10	proADF7::gADF7; adf7 adf10 3#	proADF7::gADF7S128A; adf7 adf10 9#	proADF7::gADF7S128A; adf7 adf10 37#	proADF7::gADF7S128D; adf7 adf10 59#
1	2110.9	2347.81	2675.67	2650.32	2264.78
2	2094.82	2339.19	2673.49	2610.78	2264.14
3	2006.57	2229.92	2654.02	2543.14	2217.12			proADF7::gADF7; adf7 adf10 3#			proADF7::gADF7S128A; adf7 adf10 37#			proADF7::gADF7S128D; adf7 adf10 59#			proADF7::gADF7S128D; adf7 adf10 59#			proADF7::gADF7S128A; adf7 adf10 9#
4	1990.81	2126.74	2535.58	2442.53	2194.81			vs.			vs.			vs.			vs.			vs.
5	1986.15	2048.92	2370.7	2411.76	2117.61			adf10			proADF7::gADF7S128A; adf7 adf10 9#			proADF7::gADF7; adf7 adf10 3#			adf10			adf10
6	1874.27	2021.5	2361.34	2411.04	2025.1
7	1816.87	2014.61	2337.52	2402.86	1979.93			Unpaired t test			Unpaired t test			Unpaired t test			Unpaired t test			Unpaired t test
8	1759.5	1981.66	2287.75	2308.46	1962.76			P value	0.4709		P value	0.2908		P value	0.0335		P value	0.0013		P value	<0.0001
9	1706.73	1969.65	2239.28	2294.2	1934.63			P value summary	ns		P value summary	ns		P value summary	*		P value summary	**		P value summary	****
10	1696.06	1900.68	2180.62	2243.78	1905.43			Significantly different (P < 0.05)?	No		Significantly different (P < 0.05)?	No		Significantly different (P < 0.05)?	Yes		Significantly different (P < 0.05)?	Yes		Significantly different (P < 0.05)?	Yes
11	1695.05	1821.97	2177.28	2240.29	1876.34			One- or two-tailed P value?	Two-tailed		One- or two-tailed P value?	Two-tailed		One- or two-tailed P value?	Two-tailed		One- or two-tailed P value?	Two-tailed		One- or two-tailed P value?	Two-tailed
12	1648.39	1812.28	2168.65	2195.36	1797.67			t, df	t=0.7227, df=160		t, df	t=1.060, df=154		t, df	t=2.144, df=158		t, df	t=3.284, df=166		t, df	t=7.571, df=157
13	1633.37	1809.23	2108.51	2165.05	1725.08
14	1611.8	1799.98	2088.3	2156.87	1685.1
15	1604.45	1777.33	2074.79	2082.19	1681.76
16	1602.84	1726.56	2045.52	2057.44	1663.07			proADF7::gADF7S128A; adf7 adf10 9#			proADF7::gADF7S128A; adf7 adf10 37#			proADF7::gADF7S128A; adf7 adf10 37#			proADF7::gADF7S128D; adf7 adf10 59#			proADF7::gADF7S128D; adf7 adf10 59#
17	1599.79	1663.81	2023.66	2011.73	1648.41			vs.			vs.			vs.			vs.			vs.
18	1591	1637.87	2000.54	1979.59	1647.79			proADF7::gADF7; adf7 adf10 3#			adf10			proADF7::gADF7; adf7 adf10 3#			proADF7::gADF7S128A; adf7 adf10 9#			proADF7::gADF7S128A; adf7 adf10 37#
19	1570.78	1585.33	1964.35	1957.28	1636.04
20	1543.8	1555	1960.81	1949.3	1627.33			Unpaired t test			Unpaired t test			Unpaired t test			Unpaired t test			Unpaired t test
21	1512.84	1529.32	1955.52	1945.95	1606.92			P value	<0.0001		P value	<0.0001		P value	<0.0001		P value	<0.0001		P value	0.0005
22	1506.78	1515.42	1942.93	1887.59	1577.63			P value summary	****		P value summary	****		P value summary	****		P value summary	****		P value summary	***
23	1506.16	1513.43	1936.52	1813.84	1575.02			Significantly different (P < 0.05)?	Yes		Significantly different (P < 0.05)?	Yes		Significantly different (P < 0.05)?	Yes		Significantly different (P < 0.05)?	Yes		Significantly different (P < 0.05)?	Yes
24	1500.43	1497.16	1895.64	1806.51	1570.42			One- or two-tailed P value?	Two-tailed		One- or two-tailed P value?	Two-tailed		One- or two-tailed P value?	Two-tailed		One- or two-tailed P value?	Two-tailed		One- or two-tailed P value?	Two-tailed
25	1495.34	1481.8	1873.08	1799.78	1565.88			t, df	t=6.053, df=149		t, df	t=6.372, df=165		t, df	t=5.030, df=157		t, df	t=4.789, df=155		t, df	t=3.561, df=163
26	1477.89	1481.23	1857.31	1771.71	1565.17
27	1475.48	1474.97	1843.93	1755.44	1563.97
28	1459.62	1469.96	1802.04	1746.64	1562.46
29	1457.68	1412.34	1799.7	1728.6	1560.23
30	1449.44	1406.51	1744.52	1728.34	1560.13
31	1447.19	1346.35	1727.41	1720.16	1543.23
32	1394.06	1335.36	1709.56	1713.41	1542.36
33	1378.01	1310.9	1708.06	1693.99	1526.33
34	1356.49	1293.26	1707.84	1681.52	1525.8
35	1318.99	1248.75	1688.61	1663.68	1520.71
36	1314.17	1247.85	1687.33	1645.37	1490.39
37	1310.85	1239.79	1675.61	1643.43	1468.44
38	1259.3	1229.21	1674.72	1610.72	1441.19
39	1252.95	1223.43	1673.64	1609.32	1436.22
40	1252.2	1210.23	1657.34	1603.61	1416.84
41	1234.95	1207.24	1630.91	1598.75	1408.62
42	1209.83	1204.06	1621.36	1591.71	1394.31
43	1208.17	1187.14	1616.84	1586.19	1394.23
44	1207.99	1181.17	1588.18	1583.66	1391.76
45	1207.62	1173.95	1579	1564.57	1379.11
46	1204.71	1117.84	1577.77	1555.88	1373.68
47	1163.27	1097.86	1546.42	1541.09	1357.82
48	1161	1092.45	1529.34	1532.28	1356.74
49	1156.63	1058.83	1519.12	1518.58	1334.99
50	1135.77	1054.74	1495.1	1507.1	1331.46
51	1134.61	1043.53	1476.92	1488.06	1320.33
52	1129.49	1038.44	1476.29	1465.23	1319.25
53	1118.78	1030.34	1464.42	1462.94	1312.15
54	1101.59	1023.53	1448.62	1459.23	1295.96
55	1081.26	1020.56	1443.06	1443.93	1267.03
56	1078.79	1013.43	1441.29	1435.78	1265.96
57	1073.23	1000.19	1417.51	1422.43	1258.27
58	1054.55	996.458	1413.22	1403.72	1248.27
59	1052.69	979.592	1400.18	1401.5	1239.13
60	1046.02	962.387	1370.64	1386.04	1235.98
61	1014.95	958.154	1367.85	1375.58	1228.4
62	1010.11	930.27	1344.54	1351.68	1198.08
63	977.759	919.226	1323.64	1341.84	1174.65
64	939.775	918.528	1290.57	1321.19	1171.42
65	938.02	896.309	1285.13	1306.58	1171.14
66	935.993	868.071	1273.34	1295.32	1168.99
67	931.938	812.057	1272.93	1288.97	1165.1
68	929.998	795.716	1269.14	1272.05	1143.17
69	927.244	793.808	1205.04	1241.16	1129.62
70	926.538	793.136	1185.98	1211.48	1124.58
71	919.742	789.024	1091.87	1198.02	1110.71
72	907.02	775.904	1038.83	1197.67	1109.5
73	904.26	775.799	1013.92	1184.54	1098.84
74	894.997	768.792	961.617	1140.48	1086.39
75	889.248	749.88		1118.09	1084.5
76	843.064	749.192		1083.98	1032.8
77	810.184	745.199		1044.24	1018.9
78	796.388			1038.07	997.992
79	795.357			1026.49	965.871
80	784.364			1012.27	960.844
81	778.412			910.709	938.276
82	768.996			905.279	881.86
83	752.712				809.903
84	751.47
85	746.961

## Sheet: Fig. 5E
Fluorescence intensity of Alexa-488 phalloidin within 3-10 μm of pollen tubes, a.u.	adf10	proADF7::gADF7; adf7 adf10 3#	proADF7::gADF7S128A; adf7 adf10 9#	proADF7::gADF7S128A; adf7 adf10 37#	proADF7::gADF7S128D; adf7 adf10 59#
1	2668.62	2313.83	2520.84	2758.38	2463.74
2	2666.94	2193.84	2486.3	2730.83	2368.29
3	2559.02	2120.4	2325.75	2674.57	2292.9		proADF7::gADF7; adf7 adf10 3#			proADF7::gADF7S128A; adf7 adf10 37#			proADF7::gADF7S128D; adf7 adf10 59#			proADF7::gADF7S128D; adf7 adf10 59#			proADF7::gADF7S128D; adf7 adf10 59#
4	2499.59	2088.89	2319.57	2617.67	2280.84		vs.			vs.			vs.			vs.			vs.
5	2475.97	2074.97	2298.01	2571.71	2256.69		adf10			proADF7::gADF7S128A; adf7 adf10 9#			adf10			proADF7::gADF7; adf7 adf10 3#			proADF7::gADF7S128A; adf7 adf10 9#
6	2233.91	1947.65	2228.74	2563.3	2166.96
7	2205.35	1845.19	2194.96	2539.07	2163.75		Unpaired t test			Unpaired t test			Unpaired t test			Unpaired t test			Unpaired t test
8	2187.99	1821.11	2187.79	2505.96	2151.83		P value	0.3915		P value	0.0337		P value	0.0002		P value	<0.0001		P value	0.0242
9	2170.28	1797.25	2163.01	2438.19	2121.43		P value summary	ns		P value summary	*		P value summary	***		P value summary	****		P value summary	*
10	2167.87	1792.94	2146.3	2428.9	2115.35		Significantly different (P < 0.05)?	No		Significantly different (P < 0.05)?	Yes		Significantly different (P < 0.05)?	Yes		Significantly different (P < 0.05)?	Yes		Significantly different (P < 0.05)?	Yes
11	2076.12	1780.45	2128.64	2427.32	2104.27		One- or two-tailed P value?	Two-tailed		One- or two-tailed P value?	Two-tailed		One- or two-tailed P value?	Two-tailed		One- or two-tailed P value?	Two-tailed		One- or two-tailed P value?	Two-tailed
12	1899.88	1740.82	2118.3	2400.17	2089.2		t, df	t=0.8592, df=161		t, df	t=2.142, df=157		t, df	t=3.870, df=166		t, df	t=5.621, df=159		t, df	t=2.276, df=158
13	1895.71	1730.24	2114.18	2399.64	2082.67
14	1894.67	1728.94	2110.18	2390.15	2079.65
15	1849.54	1711.37	2089.38	2381.36	2018.84
16	1819.05	1700.93	2089.01	2373.83	2006.45		proADF7::gADF7S128D; adf7 adf10 59#			proADF7::gADF7S128A; adf7 adf10 9#			proADF7::gADF7S128A; adf7 adf10 9#			proADF7::gADF7S128A; adf7 adf10 37#			proADF7::gADF7S128A; adf7 adf10 37#
17	1809.42	1684.63	2073.94	2373.06	2001.37		vs.			vs.			vs.			vs.			vs.
18	1758.78	1674.52	2063.11	2318.33	1974.17		proADF7::gADF7S128A; adf7 adf10 37#			adf10			proADF7::gADF7; adf7 adf10 3#			adf10			proADF7::gADF7; adf7 adf10 3#
19	1757.34	1660.71	2052.59	2309.34	1965.77
20	1734.06	1651.74	2034.45	2308.56	1931.71		Unpaired t test			Unpaired t test			Unpaired t test			Unpaired t test			Unpaired t test
21	1727.19	1641.4	2033.4	2252.59	1897.63		P value	<0.0001		P value	<0.0001		P value	<0.0001		P value	<0.0001		P value	<0.0001
22	1714.56	1638.54	1976.6	2249.35	1893.11		P value summary	****		P value summary	****		P value summary	****		P value summary	****		P value summary	****
23	1713.86	1626.46	1969.56	2231.39	1867.62		Significantly different (P < 0.05)?	Yes		Significantly different (P < 0.05)?	Yes		Significantly different (P < 0.05)?	Yes		Significantly different (P < 0.05)?	Yes		Significantly different (P < 0.05)?	Yes
24	1682.5	1624.42	1965.73	2219.07	1863.28		One- or two-tailed P value?	Two-tailed		One- or two-tailed P value?	Two-tailed		One- or two-tailed P value?	Two-tailed		One- or two-tailed P value?	Two-tailed		One- or two-tailed P value?	Two-tailed
25	1666.38	1618.13	1963.61	2218.98	1858.74		t, df	t=4.116, df=163		t, df	t=5.644, df=160		t, df	t=7.769, df=153		t, df	t=6.980, df=165		t, df	t=8.712, df=158
26	1635.55	1603.54	1935.06	2210.39	1841.21
27	1616.67	1598.25	1932.87	2165.86	1839.71
28	1601.68	1552.23	1926.32	2163.15	1808.89
29	1580.21	1539.77	1917.08	2152.24	1802.87
30	1545.58	1535.58	1915.46	2083.76	1800.76
31	1523.85	1517.25	1903.76	2064.4	1798.65
32	1497.79	1517.22	1901.12	2064.19	1797.45
33	1496.9	1501.2	1892.03	2035.49	1786.04
34	1491.5	1489.27	1885.01	2029.43	1773.27
35	1469.63	1478.4	1876.62	2026	1770.46
36	1466.15	1477.76	1842.55	2010.08	1761.41
37	1459.01	1456.6	1838.52	2007.12	1755.72
38	1445.29	1433.4	1828.2	1988.54	1748.11
39	1438.39	1432.1	1808.71	1984.7	1732.58
40	1435.52	1410.06	1805.8	1984.24	1722.83
41	1434.65	1372.33	1804.77	1982.18	1684.9
42	1417.38	1362.69	1803.93	1977.16	1683
43	1416.89	1361.25	1794.08	1954.62	1681.99
44	1409.5	1318.29	1790.64	1940.36	1679.91
45	1381.69	1317.07	1787.5	1939.55	1660.58
46	1375.51	1315.64	1782.07	1931.32	1639.65
47	1374.2	1304.94	1759.98	1885.82	1638
48	1372.16	1297.78	1756.42	1884.62	1624.51
49	1359.94	1285.76	1741.83	1756.73	1619.96
50	1335.37	1285.41	1721.7	1754.82	1618.37
51	1323.83	1279.57	1691.89	1723.79	1613.86
52	1315.05	1277.9	1688.42	1705.78	1610.1
53	1311.64	1269.61	1684	1687.33	1588.09
54	1305.78	1269.05	1672.95	1684.09	1583.56
55	1278.47	1262.29	1664.74	1656.51	1579.35
56	1275.43	1258.47	1652.44	1635.79	1574.83
57	1265.11	1247.23	1631.33	1635.3	1569.63
58	1260.2	1236.54	1626.25	1630.29	1566.17
59	1248.56	1206.52	1624.84	1628.94	1522.27
60	1242.87	1198.96	1620.69	1621.25	1498.59
61	1229.95	1188.8	1613.32	1619.08	1475.13
62	1216.12	1182.71	1572.4	1618.56	1475.07
63	1199.77	1169.5	1570	1613.43	1467.62
64	1175.06	1167.89	1537.17	1596.81	1464.13
65	1170.35	1164.92	1528.94	1579.88	1452.02
66	1168.84	1125.02	1514.41	1538.43	1442.38
67	1152.54	1116.84	1495.3	1534.64	1439.29
68	1134.94	1095.28	1488.88	1465.82	1438.51
69	1126.95	1086.44	1440.96	1461.83	1430.59
70	1122.28	1077.19	1439.46	1461.67	1427.78
71	1118.56	1075.25	1381.58	1446.23	1417.31
72	1116.13	1069.35	1366.13	1440.91	1410.79
73	1108.13	1058.49	1362.94	1428.54	1402.11
74	1101.82	1049.68	1278.15	1427.54	1348.77
75	1082.22	1048.53	1258.43	1425.79	1346.97
76	1075.2	1035.72	1221.2	1412.33	1336.92
77	1074.22	1019.65	1194.61	1385.9	1328.14
78	1043.59	943.143		1355.3	1326.25
79	1038.04			1342.93	1298.08
80	1011.26			1319.98	1287.32
81	1004.28			1313.33	1222.43
82	969.071			1311.01	1221.27
83	961.463				1114.01
84	950.423
85	941.372

## Sheet: Fig. 5F
Fluorescence intensity of Alexa-488 phalloidin within 10-30 μm of pollen tubes, a.u.	adf10	proADF7::gADF7; adf7 adf10 3#	proADF7::gADF7S128A; adf7 adf10 9#	proADF7::gADF7S128A; adf7 adf10 37#	proADF7::gADF7S128D; adf7 adf10 59#
1	1655.21	1667.85	1982.37	2187.93	1811.27
2	1624.21	1629.7	1947.55	2078.46	1714.93
3	1561.59	1567.68	1843.99	1999.14	1509.31		proADF7::gADF7; adf7 adf10 3#			proADF7::gADF7S128A; adf7 adf10 37#			proADF7::gADF7S128D; adf7 adf10 59#			proADF7::gADF7S128D; adf7 adf10 59#			proADF7::gADF7S128D; adf7 adf10 59#
4	1483.45	1548.22	1644.58	1817.45	1485.95		vs.			vs.			vs.			vs.			vs.
5	1481.18	1547.85	1591.35	1797.13	1459.73		adf10			proADF7::gADF7S128A; adf7 adf10 9#			adf10			proADF7::gADF7; adf7 adf10 3#			proADF7::gADF7S128A; adf7 adf10 9#
6	1446.36	1528.89	1578.68	1758.52	1430.38
7	1445	1494.87	1568.93	1701.89	1422.67		Unpaired t test			Unpaired t test			Unpaired t test			Unpaired t test			Unpaired t test
8	1440.88	1482.69	1528.43	1675.93	1419.41		P value	0.9593		P value	0.3449		P value	0.2155		P value	0.2217		P value	0.0279
9	1438.11	1471.06	1519.76	1657.75	1413.84		P value summary	ns		P value summary	ns		P value summary	ns		P value summary	ns		P value summary	*
10	1435.87	1414.84	1496.76	1647.12	1406.75		Significantly different (P < 0.05)?	No		Significantly different (P < 0.05)?	No		Significantly different (P < 0.05)?	No		Significantly different (P < 0.05)?	No		Significantly different (P < 0.05)?	Yes
11	1414.59	1383.95	1494.36	1625.82	1385.33		One- or two-tailed P value?	Two-tailed		One- or two-tailed P value?	Two-tailed		One- or two-tailed P value?	Two-tailed		One- or two-tailed P value?	Two-tailed		One- or two-tailed P value?	Two-tailed
12	1346.96	1339.75	1492.81	1618.68	1379.05		t, df	t=0.05111, df=163		t, df	t=0.9474, df=160		t, df	t=1.243, df=166		t, df	t=1.227, df=161		t, df	t=2.219, df=159
13	1336.01	1313.77	1492.51	1549.84	1365.48
14	1328.6	1281.73	1475.89	1535.72	1362.03
15	1295.26	1260.29	1442.98	1502.58	1348.09
16	1255.01	1248.22	1367.07	1497.4	1332.11
17	1244.87	1234.42	1363.34	1490.35	1322.9		proADF7::gADF7S128D; adf7 adf10 59#			proADF7::gADF7S128A; adf7 adf10 9#			proADF7::gADF7S128A; adf7 adf10 9#			proADF7::gADF7S128A; adf7 adf10 37#			proADF7::gADF7S128A; adf7 adf10 37#
18	1230.36	1233.75	1357.18	1487.79	1322.11		vs.			vs.			vs.			vs.			vs.
19	1227.86	1218.99	1348.02	1480.65	1321.9		proADF7::gADF7S128A; adf7 adf10 37#			adf10			proADF7::gADF7; adf7 adf10 3#			adf10			proADF7::gADF7; adf7 adf10 3#
20	1217.65	1215.33	1341.24	1471.23	1301.26
21	1214.38	1206.04	1340.97	1459.85	1292.12		Unpaired t test			Unpaired t test			Unpaired t test			Unpaired t test			Unpaired t test
22	1209.02	1197.23	1339.02	1448.36	1291.15		P value	0.0028		P value	0.0009		P value	0.0014		P value	<0.0001		P value	0.0001
23	1204.92	1185.65	1337.09	1419.68	1284.77		P value summary	**		P value summary	***		P value summary	**		P value summary	****		P value summary	***
24	1203.3	1181.84	1334.1	1410.9	1251.13		Significantly different (P < 0.05)?	Yes		Significantly different (P < 0.05)?	Yes		Significantly different (P < 0.05)?	Yes		Significantly different (P < 0.05)?	Yes		Significantly different (P < 0.05)?	Yes
25	1203.2	1174.72	1320.76	1406.3	1246.06		One- or two-tailed P value?	Two-tailed		One- or two-tailed P value?	Two-tailed		One- or two-tailed P value?	Two-tailed		One- or two-tailed P value?	Two-tailed		One- or two-tailed P value?	Two-tailed
26	1199.69	1174.07	1310.47	1385.57	1239.44		t, df	t=3.033, df=165		t, df	t=3.390, df=161		t, df	t=3.263, df=156		t, df	t=4.106, df=167		t, df	t=3.959, df=162
27	1183.01	1165.14	1306.93	1384.23	1225.98
28	1166.74	1145.7	1294.62	1365.97	1224.96
29	1162.36	1144.87	1285.8	1364.19	1223.69
30	1160.36	1140.56	1284.49	1346.79	1219.06
31	1156.66	1131.19	1280.6	1343.12	1218.16
32	1144.78	1129.96	1279.11	1340.03	1215.26
33	1143.21	1124.48	1278.48	1336.88	1210.65
34	1141.75	1124.24	1275.78	1314.5	1208.53
35	1141.75	1118.29	1239.29	1305.35	1207.59
36	1138.71	1114.67	1236.29	1304.39	1188.04
37	1133.58	1106.42	1225.67	1300.75	1186.25
38	1132.97	1104.54	1218.2	1282.4	1172.57
39	1131.06	1095.82	1210.83	1277.71	1167.14
40	1129.29	1091.24	1210.11	1275.04	1147.52
41	1118.19	1090.49	1207.21	1266.16	1146.83
42	1101.45	1088.24	1193.82	1255.89	1138.06
43	1096.8	1081.66	1187.5	1240.35	1137.83
44	1096.17	1079.18	1176.08	1231.06	1135.2
45	1090.9	1078.05	1175.61	1226.37	1134.02
46	1089.81	1074.64	1165.27	1220.85	1129.17
47	1081.01	1069.45	1161.27	1184.9	1108.28
48	1056.32	1067.1	1152.56	1179.8	1102.88
49	1054.41	1064.88	1139.09	1173.22	1091.3
50	1045.59	1050.99	1137.16	1157.24	1086.47
51	1040.6	1050.2	1119.23	1146.86	1086.16
52	1033.67	1040.61	1114.94	1134.2	1085.35
53	1022.42	1038.46	1114.19	1130.06	1078.82
54	1017.61	1038.26	1106.28	1129.83	1076.06
55	1013.48	1035.75	1100.09	1120.31	1038.85
56	1011.12	1002.89	1097.85	1115.13	1038.08
57	1010.22	989.493	1097.57	1115.09	1030.43
58	1009.07	969.172	1075.14	1110.63	1025.8
59	997.931	968.729	1068.98	1089.9	1022.3
60	990.405	968.597	1052.94	1082.8	1020.88
61	987.725	952.733	1044.58	1066.92	1020.88
62	984.953	946.359	1038.87	1066.47	1016.97
63	980.101	930.215	1032.03	1064.86	1002.58
64	977.47	914.828	1015.53	1046.76	998.924
65	975.079	908.28	1011.87	1044.6	996.847
66	963.447	906.138	1004.68	1013.24	989.029
67	957.246	899.065	975.291	973.946	975.566
68	930.176	881.952	967.151	968.608	939.075
69	917.657	880.178	953.355	965.225	928.707
70	908.523	873.366	944.389	963.934	925.758
71	907.898	855.146	944.252	960.494	924.134
72	901.488	843.483	902.464	957.268	913.536
73	888.081	833.072	901.838	953.609	913.229
74	877.574	830.202	890.543	948.059	908.369
75	876.049	811.859	850.318	946.614	894.001
76	870.258	780.25	792.929	938.415	864.277
77	853.608	724.501	789.333	915.062	854.258
78	833.435	712.858	744.786	914.768	819.527
79	822.702	710.155		891.097	807.655
80	814.623	695.748		882.95	798.128
81	807.805			863.509	793.26
82	796.109			826.79	767.069
83	786.635			812.337	745.576
84	783.571			782.644
85	774.735
