# Supplementary material for: Activation of actin-depolymerizing factor by CDPK16-mediated phosphorylation promotes actin turnover in Arabidopsis pollen tubes
Source: PLoS Biol. 2023 Apr 3;21(4):e3002073. doi: 10.1371/journal.pbio.3002073 (PMC10101649; doi:10.1371/journal.pbio.3002073)
Supplement: S6 Data — (XLSX) [file pbio.3002073.s021.xlsx]

## Sheet: Fig.S1B
Relative expression level of CDPK16 - mRNA levels
	WT	cdpk16-1
rep 1	1	0.000121105
rep 2	1	0.000114897
rep 3	1	0.000151535

## Sheet: Fig.S1E
	Pollen germination rate, %				Column B	cdpk16-1
With 1.5 nM LatB	WT	cdpk16-1	cdpk16-2		vs.	vs.
Rep1	21.5722	82.1869	70.0197		Column A	WT
Rep2	18.0153	88.1387	83.8462
Rep3	20.7612	87.695	73.9726		Unpaired t test
Rep4	24.8497				P value	<0.0001
Mean	21.2996	86.0069	75.9462		P value summary	****
Sqrt	1.73205	1.41421	1.41421		Significantly different (P < 0.05)?	Yes
Stdev	2.81391	3.31558	7.12136		One- or two-tailed P value?	Two-tailed
SE	1.62461	2.34447	5.03556		t, df	t=28.01, df=5
	Column C	cdpk16-2			Column C	cdpk16-2
	vs.	vs.			vs.	vs.
	Column A	WT			Column B	cdpk16-1
	Unpaired t test				Unpaired t test
	P value	<0.0001			P value	0.0908
	P value summary	****			P value summary	ns
	Significantly different (P < 0.05)?	Yes			Significantly different (P < 0.05)?	No
	One- or two-tailed P value?	Two-tailed			One- or two-tailed P value?	Two-tailed
	t, df	t=14.30, df=5			t, df	t=2.218, df=4

## Sheet: Fig.S1G
pollen tube growth rate in the presence of 3 nM LatB, μm/h	WT	cdpk16-1	cdpk16-2
1	29.8364	109.699	114.812
2	75.4064	98.1659	91.8056
3	18.0968	115.04	88.027
4	76.3977	95.9517	90.3363		cdpk16-1
5	46.6595	112.907	142.807		vs.
6	76.2136	108.013	63.1535		WT
7	108.768	108.83	90.646
8	81.99	75.1727	118.718		Unpaired t test
9	92.3591	99.4039	59.4949		P value	<0.0001
10	72.7745	89.4322	78.2386		P value summary	****
11	107.17	115.103	86.9302		Significantly different (P < 0.05)?	Yes
12	115.841	73.6244	116.02		One- or two-tailed P value?	Two-tailed
13	74.7764	121.1	114.285		t, df	t=7.122, df=248
14	47.0032	81.4917	134.002
15	98.3182	113.69	104.816		cdpk16-2
16	100.647	91.8	81.7353		vs.
17	114.72	75.322	91.5195		cdpk16-1
18	102.95	139.175	92.4893
19	106.632	84.3088	105.735		Unpaired t test
20	116.415	95.4893	94.6842		P value	0.0018
21	113.92	115.92	107.456		P value summary	**
22	79.7441	152.096	106.891		Significantly different (P < 0.05)?	Yes
23	75.4473	114.253	81.9781		One- or two-tailed P value?	Two-tailed
24	45.9245	74.2185	107.255		t, df	t=3.159, df=256
25	83.7382	65.561	93.6712
26	56.0605	62.902	108.813		cdpk16-2
27	91.9705	91.8351	107.079		vs.
28	79.9923	97.9624	127.679		WT
29	95.5923	121.57	102.141
30	93.0764	92.1776	127.472		Unpaired t test
31	66.866	108.088	103.485		P value	<0.0001
32	84.3937	67.8776	136.803		P value summary	****
33	76.8073	80.4117	35.0023		Significantly different (P < 0.05)?	Yes
34	59.26	84.802	170.663		One- or two-tailed P value?	Two-tailed
35	42.192	91.519	56.3174		t, df	t=9.534, df=244
36	63.3575	70.0464	64.5563
37	87.4803	74.9707	152.119
38	101.956	63.0002	88.0595
39	58.3491	72.0342	125.636
40	100.722	80.145	92.1205
41	54.5528	83.0669	161.986
42	70.6684	68.9635	84.6608
43	63.9636	91.3449	79.595
44	78.0963	109.53	177.118
45	61.4197	75.3305	162.83
46	108.378	107.391	88.4547
47	39.503	97.0777	97.7777
48	50.8919	86.5815	102.292
49	71.2574	71.0684	167.12
50	58.6308	103.489	156.207
51	35.1677	104.946	184.653
52	57.4844	75.4817	158.901
53	26.941	58.1137	162.875
54	23.7728	56.8064	175.014
55	63.138	127.975	105.571
56	72.9683	67.1233	188.045
57	34.875	111.775	217.961
58	61.3697	65.7343	206.839
59	47.2761	55.8003	155.88
60	77.7256	68.8306	195.058
61	103.704	88.9095	163.764
62	49.9577	93.0534	95.535
63	98.2899	70.8025	182.654
64	77.1207	146.754	173.534
65	62.5502	79.8268	136.933
66	106.754	136.654	144.412
67	100.696	89.8937	117.961
68	36.9848	108.52	148.011
69	110.413	84.945	151.172
70	91.0314	89.1083	122.265
71	108.179	97.546	171.77
72	104.753	117.949	139.709
73	68.0452	92.7704	123.033
74	87.1096	109.543	111.842
75	68.6221	65.7672	83.1328
76	62.4734	45.9932	94.7911
77	83.8974	125.621	94.6094
78	79.5438	83.8145	114.563
79	56.1271	108.363	84.8303
80	63.7916	84.6194	175.652
81	58.0393	90.4363	103.636
82	73.2342	67.6672	82.4657
83	110.276	114.786	102.5
84	43.3639	196.194	117.369
85	66.8855	107.17	97.885
86	79.9682	86.1596	80.9865
87	125.3	121.614	132.119
88	94.6436	184.635	113.282
89	86.9888	136.828	124.52
90	132.134	83.6291	130.599
91	76.2463	135.817	88.712
92	108.325	95.7655	105.797
93	87.8888	87.5096	133.764
94	63.3356	145.003	85.9267
95	73.3854	121.5	86.6949
96	86.6547	135.334	103.674
97	103.546	85.2547	135.327
98	128.161	72.2818	138.623
99	60.4746	104.596	137.318
100	90.062	116.127	112.941
101	92.1973	154.646	92.2729
102	166.069	103.276	91.0314
103	48.9236	103.15	80.4426
104	62.0136	134.808	77.4865
105	81.7279	148.516	153.926
106	129.711	125.296	96.4997
107	95.8984	115.247	82.2852
108	57.9356	109.868	124.95
109	73.6573	141.038	95.9509
110	83.7194	124.217	95.6423
111	83.773	144.355	145.04
112	47.9004	117.183	99.4801
113	59.0625	145.906	126.498
114	57.5881	126.352	112.204
115	92.2887	116.785	103.765
116	96.0484	95.5082	169.44
117	113.712	102.743	108.958
118	114.154	96.6643	103.939
119	79.5914	179.318	90.1449
120		124.06	130.016
121		139.006	54.3455
122		154.867	104.797
123		93.8046	112.971
124		114.026	92.9582
125		81.6792	110.896
126		155.171	65.5636
127		113.354	91.9241
128		138.24
129		132.004
130		81.7828
131		179.732
148
149
