# Supplementary material for: Activation of actin-depolymerizing factor by CDPK16-mediated phosphorylation promotes actin turnover in Arabidopsis pollen tubes
Source: PLoS Biol. 2023 Apr 3;21(4):e3002073. doi: 10.1371/journal.pbio.3002073 (PMC10101649; doi:10.1371/journal.pbio.3002073)
Supplement: S7 Data — (XLSX) [file pbio.3002073.s022.xlsx]

## Sheet: Fig.S2B
	With 0 nM LatB		With 150 nM LatB
Relative amounts of F-actin in pollen grains, %	WT	cdpk16-1	WT	cdpk16-1		Column B	cdpk16-1, with 150 nM LatB
1	100	100	98.2291	106.34		vs.	vs.
2	100	100	92.5946	109.557		Column A	WT, with 150 nM LatB
3	100	100	102.327	105.972
4	100	100	93.4931	115.369		Unpaired t test
5	100	100	104.249	98.953		P value	<0.0001
6	100	100	93.1234	98.6453		P value summary	****
7	100	100	94.2742	98.7028		Significantly different (P < 0.05)?	Yes
8	100	100	101.073	96.2077		One- or two-tailed P value?	Two-tailed
9	100	100	93.1677	99.0412		t, df	t=5.358, df=84
10	100	100	97.2402	108.826
11	100	100	98.4297	88.0681
12	100	100	101.371	94.1069
13	100	100	94.3218	90.9421
14	100	100	96.8511	99.6699
15	100	100	102.235	95.4732
16	100	100	84.103	91.0387
17	100	100	89.0035	84.7533
18	100	100	86.2474	96.8069
19	100	100	85.3574	88.6716
20	100	100	88.2862	89.847
21	100	100	84.8198	92.8842
22	100	100	81.8415	87.7422
23	100	100	85.7986	96.7185
24	100	100	90.3529	102.757
25	100	100	72.8342	101.698
26	100	100	83.6424	101.898
27	100	100	93.5892	102.078
28	100	100	84.3174	102.417
29	100	100	95.3288	96.6439
30	100	100	91.3404	95.8928
31	100	100	88.2115	94.6626
32	100	100	93.7899	89.4175
33	100	100	85.5702	101.588
34	100	100	85.4229	92.8566
35	100	100	76.7979	87.9312
36	100	100	84.5141	118.687
37	100	100	84.2499	122.956
38		100		110.146
39		100		118.71
40		100		114.656
41		100		114.9
42		100		112.161
43		100		119.47
44		100		109.222
45		100		110.427
46		100		95.0489
47		100		95.0836
48		100		97.6172
49		100		102.9
Mean			90.7675	100.942
Stdev			7.34119	9.59102
SE			1.22353	1.38434

## Sheet: Fig.S2C
	With 0 nM LatB		With 150 nM LatB
Relative amounts of F-actin in pollen grains, %	WT	cdpk16-2	WT	cdpk16-2		Column B	cdpk16-2, with 150 nM LatB
1	100	100	87.2526	103.917		vs.	vs.
2	100	100	92.635	102.552		Column A	WT
3	100	100	83.9152	102.453
4	100	100	92.3408	104.83		Unpaired t test
5	100	100	86.7074	95.8592		P value	<0.0001
6	100	100	90.1215	95.4776		P value summary	****
7	100	100	88.1118	101.061		Significantly different (P < 0.05)?	Yes
8	100	100	92.9393	100.686		One- or two-tailed P value?	Two-tailed
9	100	100	94.1776	112.214		t, df	t=6.730, df=118
10	100	100	89.8235	106.581
11	100	100	88.4197	112.58
12	100	100	96.8425	109.782
13	100	100	86.2129	103.009
14	100	100	92.5026	98.1152
15	100	100	91.1937	97.3288
16	100	100	94.2212	107.79
17	100	100	90.4976	89.5484
18	100	100	89.9396	101.927
19	100	100	77.0788	95.8461
20	100	100	88.9415	102.985
21	100	100	90.1082	113.01
22	100	100	83.7029	89.6332
23	100	100	93.7469	86.396
24	100	100	72.9628	91.5844
25	100	100	72.9494	82.17
26	100	100	72.5975	91.0808
27	100	100	74.3586	87.0612
28	100	100	90.3582	91.8939
29	100	100	76.0506	102.719
30	100	100	88.6651	97.263
31	100	100	91.451	96.3231
32	100	100	86.4844	92.1239
33	100	100	86.1622	82.7078
34	100	100	84.2824	94.8027
35	100	100	74.4507	104.603
36	100	100	94.04	90.8665
37	100	100	80.2167	86.0065
38	100	100	85.6902	78.4399
39	100	100	83.8373	81.3617
40	100	100	86.4864	84.1637
41	100	100	90.5236	97.5846
42	100	100	72.8694	88.1117
43	100	100	82.7293	84.4297
44	100	100	89.3731	87.7269
45	100	100	81.2009	90.5132
46	100	100	78.8397	90.8007
47	100	100	76.3544	94.2003
48	100	100	85.538	100.23
49	100	100	76.045	92.959
50	100	100	87.3695	96.1882
51	100	100	75.1192	87.2978
52	100	100	77.0555	91.2207
53	100	100	80.8114	106.661
54	100	100	77.4662	98.5116
55	100	100	77.0733	89.4118
56	100	100	81.9964	81.9593
57		100		91.3051
58		100		86.5901
59		100		98.6189
60		100		88.3192
61		100		99.126
62		100		80.1434
63		100		80.6396
64		100		83.5021
Mean			84.8722	94.6063
Stdev			6.82807	8.7366
SE			0.920697	1.10071
