# Supplementary material for: Activation of actin-depolymerizing factor by CDPK16-mediated phosphorylation promotes actin turnover in Arabidopsis pollen tubes
Source: PLoS Biol. 2023 Apr 3;21(4):e3002073. doi: 10.1371/journal.pbio.3002073 (PMC10101649; doi:10.1371/journal.pbio.3002073)
Supplement: S8 Data — (XLSX) [file pbio.3002073.s023.xlsx]

## Sheet: Fig.S3A
Relative expression level of CDPK16 - mRNA levels
	WT	OECDPK16 9#	OECDPK16 12#
rep 1	1.03417	1.69277	1.3911
rep 2	0.995598	1.68902	1.34391
rep 3	0.995493	1.58678	1.21887
rep 4	0.975636	1.52433	1.21901
Mean	1.00022	1.62323	1.29322
SE	0.0141438	0.0474631	0.0507567

## Sheet: Fig.S3C
Without LatB	Pollen germination rate, %
	WT	cdpk16-1	cdpk16-2	OECDPK16 9-3	OECDPK16 12-2
Rep1	82.4663	85.9073	88.4615	42.4483	37.1048
Rep2	86.1111	84.9315	86.9888	48.0989	53.8168
Rep3	83.7255	86.3095	88.0455	38.4755	55.1595
Mean	84.101	85.7161	87.832	43.0076	48.6937
Sqrt	1.41421	1.41421	1.41421	1.41421	1.41421
Stdev	1.8512	0.708629	0.759218	4.83599	10.0587
SE	1.30899	0.501076	0.536848	3.41956	7.11258
Column B	cdpk16-1	Column C	cdpk16-2
vs.	vs.	vs.	vs.
Column A	WT	Column A	WT
Unpaired t test		Unpaired t test
P value	0.231	P value	0.032
P value summary	ns	P value summary	*
Significantly different (P < 0.05)?	No	Significantly different (P < 0.05)?	Yes
One- or two-tailed P value?	Two-tailed	One- or two-tailed P value?	Two-tailed
t, df	t=1.411, df=4	t, df	t=3.230, df=4
Column D	OECDPK16 9-3	Column E	OECDPK16 12-2
vs.	vs.	vs.	vs.
Column A	WT	Column A	WT
Unpaired t test		Unpaired t test
P value	0.0002	P value	0.0039
P value summary	***	P value summary	**
Significantly different (P < 0.05)?	Yes	Significantly different (P < 0.05)?	Yes
One- or two-tailed P value?	Two-tailed	One- or two-tailed P value?	Two-tailed
t, df	t=13.75, df=4	t, df	t=5.996, df=4

## Sheet: Fig.S3D
With 0 nM LatB	WT	cdpk16-1	cdpk16-2	OECDPK16 9-3	OECDPK16 12-2
Rep1	100	100	100	100	100
Rep2	100	100	100	100	100
Rep3	100	100	100	100	100
Mean	100	100	100	100	100
Sqrt	1.41421	1.41421	1.41421	1.41421	1.41421
Stdev	0	0	0	0	0
SE	0	0	0	0	0
	A	B	C	D	E
With 1.0 nM LatB	WT	cdpk16-1	cdpk16-2	OECDPK16 9-3	OECDPK16 12-2
Rep1	65.1253	97.5984	97.5889	36.0728	62.7397
Rep2	82.5199	95.6908	97.6523	40.3346	50.0403
Rep3	78.5695	94.8748	95.8983	38.4582	54.1016
Mean	75.4049	96.0547	97.0465	38.2885	55.6272
Sqrt	1.41421	1.41421	1.41421	1.41421	1.41421
Stdev	9.11888	1.39782	0.994884	2.13599	6.4857
SE	6.44803	0.988405	0.703489	1.51037	4.58608
Table Analyzed	Data 1
Data sets analyzed	A, B, C
ANOVA summary
F	15.61
P value	0.0042
P value summary	**
Significant diff. among means (P < 0.05)?	Yes
R squared	0.8388
ANOVA table	SS	DF	MS	F (DFn, DFd)	P value
Treatment (between columns)	895.8	2	447.9	F (2, 6) = 15.61	P=0.0042
Residual (within columns)	172.2	6	28.7
Total	1068	8
Data summary
Number of treatments (columns)	3
Number of values (total)	9
Table Analyzed	Data 1
Data sets analyzed	A, D, E
ANOVA summary
F	23.92
P value	0.0014
P value summary	**
Significant diff. among means (P < 0.05)?	Yes
R squared	0.8886
ANOVA table	SS	DF	MS	F (DFn, DFd)	P value
Treatment (between columns)	2069	2	1035	F (2, 6) = 23.92	P=0.0014
Residual (within columns)	259.6	6	43.26
Total	2329	8
Data summary
Number of treatments (columns)	3
Number of values (total)	9
Column B	cdpk16-1	Column C	cdpk16-2
vs.	vs.	vs.	vs.
Column A	WT	Column A	WT
Unpaired t test		Unpaired t test
P value	0.0179	P value	0.015
P value summary	*	P value summary	*
Significantly different (P < 0.05)?	Yes	Significantly different (P < 0.05)?	Yes
One- or two-tailed P value?	Two-tailed	One- or two-tailed P value?	Two-tailed
t, df	t=3.877, df=4	t, df	t=4.086, df=4
Column D	OECDPK16 9-3	Column E	OECDPK16 12-2
vs.	vs.	vs.	vs.
Column A	WT	Column A	WT
Unpaired t test		Unpaired t test
P value	0.0024	P value	0.0376
P value summary	**	P value summary	*
Significantly different (P < 0.05)?	Yes	Significantly different (P < 0.05)?	Yes
One- or two-tailed P value?	Two-tailed	One- or two-tailed P value?	Two-tailed
t, df	t=6.864, df=4	t, df	t=3.061, df=4
