# Supplementary material for: Activation of actin-depolymerizing factor by CDPK16-mediated phosphorylation promotes actin turnover in Arabidopsis pollen tubes
Source: PLoS Biol. 2023 Apr 3;21(4):e3002073. doi: 10.1371/journal.pbio.3002073 (PMC10101649; doi:10.1371/journal.pbio.3002073)
Supplement: S9 Data — (XLSX) [file pbio.3002073.s024.xlsx]

## Sheet: Fig.S4A
	WT-1
Pollen germination rate, %	20 min	40 min	60 min	80 min	100 min	120 min	150 min	180 min
Rep1	2.53906	4.7619	10.5973	14.2329	25.2408	42.471	62.6394	72.9679
Rep2	1.004	2.17391	5.38922	12.594	21.7172	41.9776	50.6061
Rep3	1.205	4.49173	6.66667	12.6923	18.5811	44.8617	50.7937
Mean	1.58269	3.80918	7.55106	13.1731	21.8464	43.1034	54.6797
Stdev	0.83432	1.42261	2.71434	0.919162	3.33176	1.54252	6.89394
SE	0.589953	1.00594	1.91933	0.649945	2.35591	1.09073	4.87475
	cdpk16-1
Pollen germination rate, %	20 min	40 min	60 min	80 min	100 min	120 min	150 min	180 min
Rep1	1.88679	10.7422	17.5407	35.9922	55.7114	59.0909	64.9533	82.218
Rep2	2.22772	5.9501	12	26.9	37.77	56.182	62.028	75
Rep3	1.84162	4.7081	9.62672	27.2727	38.6588	53.876	71.2846	76.8262
Mean	1.98538	7.13346	13.0558	30.055	44.0467	56.383	66.0886	78.0147
Stdev	0.211088	3.18635	4.06125	5.14517	10.1117	2.61327	4.73161	3.7529
SE	0.149262	2.25309	2.87174	3.63819	7.15004	1.84786	3.34575	2.6537
	WT-2
Pollen germination rate, %	20 min	40 min	60 min	80 min	100 min	120 min	150 min	180 min
Rep1	0.78278	2.5692	4.2125	11.048	22.913	42.61	61.905	80.6513
Rep2	0.696056	2.8169	10.5163	12.334	18.75	44.386	57.1629	71.9298
Rep3	0.359066	2.69231	8.03213	11.6438	21.7565	44.2495	51.9774
Mean	0.612634	2.6928	7.58696	11.6753	21.1398	43.7485	57.0151
Stdev	0.223836	0.123851	3.17537	0.643559	2.14892	0.988321	4.96545
SE	0.158276	0.0875762	2.24532	0.455065	1.51951	0.698849	3.5111
	cdpk16-2
Pollen germination rate, %	20 min	40 min	60 min	80 min	100 min	120 min	150 min	180 min
Rep1	0.5597	7.6471	15.222	25.149	44.242	60.413	71.85	80.83
Rep2	3.7594	20.4082	27.8481	48.6922	70.2703	73.8095	77.5391	85.8268
Rep3	5.75397	14.1732	31.6384	45.4545	57.722	67.803	75.1984	84.6614
Mean	3.35769	14.0762	24.9028	39.7652	57.4114	67.3419	74.8625	83.7727
Stdev	2.62033	6.38109	8.59538	12.7611	13.0169	6.71016	2.85937	2.61421
SE	1.85285	4.51211	6.07785	9.02348	9.20435	4.7448	2.02188	1.84852
	WT
Pollen germination rate, %	20 min	40 min	60 min	80 min	100 min	120 min	150 min	180 min
Rep1	2.53906	4.7619	10.5973	14.2329	25.2408	42.471	62.6394	72.9679
Rep2	1.004	2.17391	5.38922	12.594	21.7172	41.9776	50.6061
Rep3	1.205	4.49173	6.66667	12.6923	18.5811	44.8617	50.7937
Rep4	0.78278	2.5692	4.2125	11.048	22.913	42.61	61.905	80.6513
Rep5	0.696056	2.8169	10.5163	12.334	18.75	44.386	57.1629	71.9298
Rep6	0.359066	2.69231	8.03213	11.6438	21.7565	44.2495	51.9774
Mean	1.09766	3.25099	7.56901	12.4242	21.4931	43.426	55.8474	75.183
Stdev	0.762088	1.09067	2.64209	1.08473	2.53715	1.21132	5.5235	4.76407
SE	0.340816	0.487761	1.18158	0.485104	1.13465	0.541718	2.47019	3.36871
Column B	cdpk16-1 20 min	Column C	cdpk16-2 20 min		Column B	cdpk16-1 20 min	Column C	cdpk16-2 20 min
vs.	vs.	vs.	vs.		vs.	vs.	vs.	vs.
Column A	WT-1 20 min	Column D	WT-2 20 min		Column A	WT 20 min	Column A	WT 20 min
Unpaired t test		Unpaired t test			Unpaired t test		Unpaired t test
P value	0.4632	P value	0.1449		P value	0.0964	P value	0.0768
P value summary	ns	P value summary	ns		P value summary	ns	P value summary	ns
Significantly different (P < 0.05)?	No	Significantly different (P < 0.05)?	No		Significantly different (P < 0.05)?	No	Significantly different (P < 0.05)?	No
One- or two-tailed P value?	Two-tailed	One- or two-tailed P value?	Two-tailed		One- or two-tailed P value?	Two-tailed	One- or two-tailed P value?	Two-tailed
t, df	t=0.8104, df=4	t, df	t=1.808, df=4		t, df	t=1.920, df=7	t, df	t=2.073, df=7
Column B	cdpk16-1 40 min	Column C	cdpk16-2 40 min		Column B	cdpk16-1 40 min	Column C	cdpk16-2 40 min
vs.	vs.	vs.	vs.		vs.	vs.	vs.	vs.
Column A	WT-1 40 min	Column D	WT-2 40 min		Column A	WT-40 min	Column A	WT-40 min
Unpaired t test		Unpaired t test			Unpaired t test		Unpaired t test
P value	0.1743	P value	0.0366		P value	0.0252	P value	0.0034
P value summary	ns	P value summary	*		P value summary	*	P value summary	**
Significantly different (P < 0.05)?	No	Significantly different (P < 0.05)?	Yes		Significantly different (P < 0.05)?	Yes	Significantly different (P < 0.05)?	Yes
One- or two-tailed P value?	Two-tailed	One- or two-tailed P value?	Two-tailed		One- or two-tailed P value?	Two-tailed	One- or two-tailed P value?	Two-tailed
t, df	t=1.650, df=4	t, df	t=3.089, df=4		t, df	t=2.835, df=7	t, df	t=4.333, df=7
Column B	cdpk16-1 60 min	Column C	cdpk16-2 60 min		Column B	cdpk16-1 60 min	Column C	cdpk16-2 60 min
vs.	vs.	vs.	vs.		vs.	vs.	vs.	vs.
Column A	WT-1 60 min	Column D	WT-2 60 min		Column A	WT 60 min	Column A	WT 60 min
Unpaired t test		Unpaired t test			Unpaired t test		Unpaired t test
P value	0.1227	P value	0.0307		P value	0.0415	P value	0.002
P value summary	ns	P value summary	*		P value summary	*	P value summary	**
Significantly different (P < 0.05)?	No	Significantly different (P < 0.05)?	Yes		Significantly different (P < 0.05)?	Yes	Significantly different (P < 0.05)?	Yes
One- or two-tailed P value?	Two-tailed	One- or two-tailed P value?	Two-tailed		One- or two-tailed P value?	Two-tailed	One- or two-tailed P value?	Two-tailed
t, df	t=1.952, df=4	t, df	t=3.273, df=4		t, df	t=2.492, df=7	t, df	t=4.799, df=7
Column B	cdpk16-1 80 min	Column C	cdpk16-2 80 min		Column B	cdpk16-1 80 min	Column C	cdpk16-2 80 min
vs.	vs.	vs.	vs.		vs.	vs.	vs.	vs.
Column A	WT-1 80 min	Column D	WT-2 80 min		Column A	WT 80 min	Column A	WT 80 min
Unpaired t test		Unpaired t test			Unpaired t test		Unpaired t test
P value	0.005	P value	0.019		P value	<0.0001	P value	0.0008
P value summary	**	P value summary	*		P value summary	****	P value summary	***
Significantly different (P < 0.05)?	Yes	Significantly different (P < 0.05)?	Yes		Significantly different (P < 0.05)?	Yes	Significantly different (P < 0.05)?	Yes
One- or two-tailed P value?	Two-tailed	One- or two-tailed P value?	Two-tailed		One- or two-tailed P value?	Two-tailed	One- or two-tailed P value?	Two-tailed
t, df	t=5.594, df=4	t, df	t=3.808, df=4		t, df	t=8.601, df=7	t, df	t=5.618, df=7
Column B	cdpk16-1 100 min	Column C	cdpk16-2 100 min		Column B	cdpk16-1 100 min	Column C	cdpk16-2 100 min
vs.	vs.	vs.	vs.		vs.	vs.	vs.	vs.
Column A	WT-1 100 min	Column D	WT-2 100 min		Column A	WT 100 min	Column A	WT 100 min
Unpaired t test		Unpaired t test			Unpaired t test		Unpaired t test
P value	0.0225	P value	0.0089		P value	0.0009	P value	0.0002
P value summary	*	P value summary	**		P value summary	***	P value summary	***
Significantly different (P < 0.05)?	Yes	Significantly different (P < 0.05)?	Yes		Significantly different (P < 0.05)?	Yes	Significantly different (P < 0.05)?	Yes
One- or two-tailed P value?	Two-tailed	One- or two-tailed P value?	Two-tailed		One- or two-tailed P value?	Two-tailed	One- or two-tailed P value?	Two-tailed
t, df	t=3.612, df=4	t, df	t=4.762, df=4		t, df	t=5.485, df=7	t, df	t=6.977, df=7
Column B	cdpk16-1 120 min	Column C	cdpk16-2 120 min		Column B	cdpk16-1 120 min	Column C	cdpk16-2 120 min
vs.	vs.	vs.	vs.		vs.	vs.	vs.	vs.
Column A	WT-1 120 min	Column D	WT-2 120 min		Column A	WT 120 min	Column A	WT 120 min
Unpaired t test		Unpaired t test			Unpaired t test		Unpaired t test
P value	0.0016	P value	0.0038		P value	<0.0001	P value	<0.0001
P value summary	**	P value summary	**		P value summary	****	P value summary	****
Significantly different (P < 0.05)?	Yes	Significantly different (P < 0.05)?	Yes		Significantly different (P < 0.05)?	Yes	Significantly different (P < 0.05)?	Yes
One- or two-tailed P value?	Two-tailed	One- or two-tailed P value?	Two-tailed		One- or two-tailed P value?	Two-tailed	One- or two-tailed P value?	Two-tailed
t, df	t=7.580, df=4	t, df	t=6.025, df=4		t, df	t=10.58, df=7	t, df	t=9.068, df=7
Column B	cdpk16-1 150 min	Column C	cdpk16-2 150 min		Column B	cdpk16-1 150 min	Column C	cdpk16-2 150 min
vs.	vs.	vs.	vs.		vs.	vs.	vs.	vs.
Column A	WT-1 150 min	Column D	WT -2150 min		Column A	WT 150 min	Column A	WT 150 min
Unpaired t test		Unpaired t test			Unpaired t test		Unpaired t test
P value	0.0774	P value	0.0057		P value	0.0294	P value	0.0009
P value summary	ns	P value summary	**		P value summary	*	P value summary	***
Significantly different (P < 0.05)?	No	Significantly different (P < 0.05)?	Yes		Significantly different (P < 0.05)?	Yes	Significantly different (P < 0.05)?	Yes
One- or two-tailed P value?	Two-tailed	One- or two-tailed P value?	Two-tailed		One- or two-tailed P value?	Two-tailed	One- or two-tailed P value?	Two-tailed
t, df	t=2.363, df=4	t, df	t=5.395, df=4		t, df	t=2.728, df=7	t, df	t=5.475, df=7
					Column B	cdpk16-1 180 min	Column C	cdpk16-2 180 min
					vs.	vs.	vs.	vs.
					Column A	WT 180 min	Column A	WT 180 min
					Unpaired t test		Unpaired t test
					P value	0.464	P value	0.052
					P value summary	ns	P value summary	ns
					Significantly different (P < 0.05)?	No	Significantly different (P < 0.05)?	No
					One- or two-tailed P value?	Two-tailed	One- or two-tailed P value?	Two-tailed
					t, df	t=0.8087, df=4	t, df	t=2.738, df=4

## Sheet: Fig.S4C
	Pollen tube elongation rate, μm/h
	WT	cdpk16-1	WT	cdpk16-2
1	310.678	309.687	311.341	304.716			Column B	cdpk16-1
2	299.068	272.281	308.689	304.294			vs.	vs.
3	293.3	272.044	288.934	284.98			Column A	WT
4	289.861	271.759	285.802	277.331
5	280.995	266.227	278.21	268.702			Unpaired t test
6	277.96	265.213	273.541	264.921			P value	0.0001
7	277.925	264.691	268.361	258.44			P value summary	***
8	277.435	264.261	265.35	255.597			Significantly different (P < 0.05)?	Yes
9	274.837	262.457	264.577	253.051			One- or two-tailed P value?	Two-tailed
10	272.35	258.924	262.081	234.925			t, df	t=3.875, df=246
11	270.3	258.594	261.135	232.34
12	269.392	258.192	254.256	231.841
13	269.276	255.834	251.476	229.581			Column D	cdpk16-2
14	267.325	254.346	250.043	227.945			vs.	vs.
15	264.885	251.94	247.111	225.063			Column C	WT
16	261.325	248.319	246.97	224.17
17	259.696	244.896	243.073	220.711			Unpaired t test
18	259.07	240.14	240.74	215.968			P value	0.0093
19	257.659	238.972	239.244	207.382			P value summary	**
20	256.74	238.618	238.494	206.223			Significantly different (P < 0.05)?	Yes
21	256.142	235.899	238.454	205.701			One- or two-tailed P value?	Two-tailed
22	254.154	231.679	228.986	199.593			t, df	t=2.662, df=87
23	253.618	230.732	225.433	197.477
24	251.488	230.592	223.137	191.542
25	250.935	229.826	222.245	190.12
26	250.127	226.996	220.057	190.082
27	248.93	226.315	213.834	187.132
28	246.972	226.188	209.616	186.339
29	246.19	225.416	208.953	179.591
30	245.911	223.579	204.27	173.26
31	245.789	223.048	200.901	171.496
32	245.63	222.033	196.728	166.071
33	239.069	221.108	194.65	164.028
34	238.264	220.146	187.58	160.577
35	237.301	219.812	181.268	154.748
36	236.342	215.198	181.017	154.297
37	236.289	214.2	179.527	150.181
38	233.337	213.375	172.1	145.13
39	233.325	213.293	165.659	145.044
40	231.879	213.204	164.191	138.418
41	230.935	212.46	140.329	130.508
42	230.899	212.438	137.09	127.677
43	229.265	211.448	126.329	127.646
44	229.106	211.423		124.918
45	227.847	211.385		118.902
46	226.497	211.341		117.921
47	226.411	208.289
48	226.069	208.143
49	225.899	207.716
50	225.679	207.541
51	225.399	206.939
52	223.301	206.216
53	222.538	205.655
54	220.96	205.102
55	218.594	204.192
56	214.228	202.878
57	210.192	202.716
58	208.509	202.558
59	208.026	202.549
60	207.853	201.887
61	206.962	201.002
62	203.802	198.976
63	203.167	198.373
64	201.88	197.809
65	201.165	196.196
66	200.521	194.798
67	198.472	194.497
68	197.411	193.985
69	197.35	193.851
70	196.96	192.765
71	196.673	192.729
72	196.525	192.623
73	195.753	192.375
74	194.942	191.659
75	194.155	190.375
76	192.838	188.993
77	191.533	188.765
78	188.653	187.985
79	188.278	184.57
80	184.192	184.267
81	182.046	184.046
82	181.046	183.838
83	177.579	181.107
84	176.651	180.521
85	173.083	179.01
86	172.619	178.229
87	169.961	177.753
88	169.107	177.461
89	168.485	177.195
90	162.534	176.765
91	160.837	176.344
92	157.132	176.24
93	152.924	175.607
94	151.659	175.156
95	150.548	172.497
96	150.525	172.136
97	150.518	171.897
98	139.229	168.77
99	138.636	168.558
100	132.12	167.182
101	131.498	166.872
102	128.529	166.373
103	128.449	165.9
104	127.9	165.436
105	125.498	163.832
106	122.083	163.375
107		163.083
108		162.717
109		161.415
110		161.132
111		159.498
112		158.973
113		158.546
114		158.51
115		158.3
116		157.412
117		156.936
118		156.606
119		156.327
120		155.61
121		153.656
122		153.552
123		152.975
124		152.726
125		152.656
126		151.705
127		150.232
128		149.947
129		149.503
130		146.997
131		145.485
132		144.853
133		144.168
134		142.686
135		141.216
136		139.879
137		139.278
138		137.242
139		129.772
140		126.803
141		121.482
142		120.486
Mean	214.362	193.972	225.623	198.404
SD	44.0681	36.6959	43.4236	49.0462
SE	4.3006	3.09035	6.70041	7.31138
