# Supplementary material for: Activation of actin-depolymerizing factor by CDPK16-mediated phosphorylation promotes actin turnover in Arabidopsis pollen tubes
Source: PLoS Biol. 2023 Apr 3;21(4):e3002073. doi: 10.1371/journal.pbio.3002073 (PMC10101649; doi:10.1371/journal.pbio.3002073)
Supplement: S10 Data — (XLSX) [file pbio.3002073.s025.xlsx]

## Sheet: Fig. S5B
The amount of actin in the supernatant fractions, %	Actin alone	ADF4	ADF4+CDPK16 (1 μM)	ADF4+CDPK16 (2.5 μM)	ADF4+CDPK16 (5 μM)	CDPK16 (5 μM)
Rep1	6.71698	82.6153	83.2709	85.9313	83.3798	10.2493
Rep2	11.6229	79.8364	80.5703	85.4223	85.6462	13.7186
Rep3	7.32883	80.7222	86.7828	88.9275	88.4483	11.6692
ADF4+CDPK16 (1 μM)			ADF4+CDPK16 (2.5 μM)			ADF4+CDPK16 (5 μM)
vs.			vs.			vs.
ADF4			ADF4			ADF4
Unpaired t test			Unpaired t test			Unpaired t test
P value	0.2773		P value	0.014		P value	0.0469
P value summary	ns		P value summary	*		P value summary	*
Significantly different (P < 0.05)?	No		Significantly different (P < 0.05)?	Yes		Significantly different (P < 0.05)?	Yes
One- or two-tailed P value?	Two-tailed		One- or two-tailed P value?	Two-tailed		One- or two-tailed P value?	Two-tailed
t, df	t=1.257, df=4		t, df	t=4.173, df=4		t, df	t=2.838, df=4
