# Supplementary material for: Activation of actin-depolymerizing factor by CDPK16-mediated phosphorylation promotes actin turnover in Arabidopsis pollen tubes
Source: PLoS Biol. 2023 Apr 3;21(4):e3002073. doi: 10.1371/journal.pbio.3002073 (PMC10101649; doi:10.1371/journal.pbio.3002073)
Supplement: S11 Data — (XLSX) [file pbio.3002073.s026.xlsx]

## Sheet: Fig.S6B
	Pollen germination rate, %
With 0 nM LatB	WT	cdpk16-1	OEADF7	OECDPK7; cdpk16-1
Rep1	100	100	100	100
Rep2	100	100	100	100
Rep3	100	100	100	100
Mean	100	100	100	100
Sqrt	1.41421	1.41421	1.41421	1.41421
Stdev	0	0	0	0
SE	0	0	0	0
With 1.5 nM LatB	WT	cdpk16-1	OEADF7	OECDPK7; cdpk16-1
Rep1	28.4911	94.7451	11.2151	34.7714
Rep2	29.2354	97.6048	5.67579	34.5656
Rep3	29.635	96.8417	8.20119	36.2784
Mean	29.1205	96.3972	8.36403	35.2051
Sqrt	1.41421	1.41421	1.41421	1.41421
Stdev	0.58053	1.48075	2.77326	0.935175
SE	0.410497	1.04705	1.96099	0.661269
Column B	cdpk16-1	Column C	OEADF7	Column D	OECDPK7; cdpk16-1
vs.	vs.	vs.	vs.	vs.	vs.
Column A	WT	Column A	WT	Column A	WT
Unpaired t test		Unpaired t test		Unpaired t test
P value	<0.0001	P value	0.0002	P value	0.0007
P value summary	****	P value summary	***	P value summary	***
Significantly different (P < 0.05)?	Yes	Significantly different (P < 0.05)?	Yes	Significantly different (P < 0.05)?	Yes
One- or two-tailed P value?	Two-tailed	One- or two-tailed P value?	Two-tailed	One- or two-tailed P value?	Two-tailed
t, df	t=73.27, df=4	t, df	t=12.69, df=4	t, df	t=9.575, df=4
Column D	OECDPK7; cdpk16-1	Column D	OECDPK7; cdpk16-1
vs.	vs.	vs.	vs.
Column B	cdpk16-1	Column C	OEADF7
Unpaired t test		Unpaired t test
P value	<0.0001	P value	<0.0001
P value summary	****	P value summary	****
Significantly different (P < 0.05)?	Yes	Significantly different (P < 0.05)?	Yes
One- or two-tailed P value?	Two-tailed	One- or two-tailed P value?	Two-tailed
t, df	t=60.52, df=4	t, df	t=15.88, df=4

## Sheet: Fig.S6D
	Pollen germination rate, %
With 0 nM LatB	adf10	adf10cdpk16-1
Rep1	100	100
Rep2	100	100
Rep3	100	100
Mean	100	100
Sqrt	1.41421	1.41421
Stdev	0	0
SE	0	0
With 3 nM LatB	adf10	adf10cdpk16-1
Rep1	86.1209	96.8185
Rep2	88.326	96.54
Rep3	90.0783	98.4684
Mean	88.1751	97.2757
Sqrt	1.41421	1.41421
Stdev	1.98301	1.04228
SE	1.4022	0.737005
	Column B	adf10cdpk16-1
	vs.	vs.
	Column A	adf10
	Unpaired t test
	P value	0.0022
	P value summary	**
	Significantly different (P < 0.05)?	Yes
	One- or two-tailed P value?	Two-tailed
	t, df	t=7.036, df=4
