# Supplementary material for: Activation of actin-depolymerizing factor by CDPK16-mediated phosphorylation promotes actin turnover in Arabidopsis pollen tubes
Source: PLoS Biol. 2023 Apr 3;21(4):e3002073. doi: 10.1371/journal.pbio.3002073 (PMC10101649; doi:10.1371/journal.pbio.3002073)
Supplement: S12 Data — (XLSX) [file pbio.3002073.s027.xlsx]

## Sheet: Fig. S10B
The amount of actin in the supernatant fractions, %	Actin alone	ADF7	ADF7 + CDPK16	ADF7S128A	ADF7S128A + CDPK16	CDPK16
Rep1	5.26729	21.3174	36.2756	23.397	17.0687	9.99497
Rep2	7.17102	23.9485	34.7125	21.3272	34.8651	8.09361
Rep3	5.54135	22.8217	27.6155	20.2119	20.452	8.82953
Rep4	11.4014	33.1919	45.5681	40.6173	39.7101	6.4131
Rep5	5.41314	32.6152	34.9825	41.2487	32.9398	9.31159
ADF7 + CDPK16			ADF7S128A + CDPK16
vs.			vs.
ADF7			ADF7S128A
Unpaired t test			Unpaired t test
P value	0.0457		P value	0.9577
P value summary	*		P value summary	ns
Significantly different (P < 0.05)?	Yes		Significantly different (P < 0.05)?	No
One- or two-tailed P value?	Two-tailed		One- or two-tailed P value?	Two-tailed
t, df	t=2.364, df=8		t, df	t=0.05478, df=8
