# Supplementary material for: Activation of actin-depolymerizing factor by CDPK16-mediated phosphorylation promotes actin turnover in Arabidopsis pollen tubes
Source: PLoS Biol. 2023 Apr 3;21(4):e3002073. doi: 10.1371/journal.pbio.3002073 (PMC10101649; doi:10.1371/journal.pbio.3002073)
Supplement: S13 Data — (XLSX) [file pbio.3002073.s028.xlsx]

## Sheet: Fig. S11A
the amount of ADF7 transcripts in pollen	adf10	proADf7::gADF7; adf7 adf10 3#	proADF7::gADF7S128A; adf7 adf10 37#	proADF7::gADF7S128D; adf7 adf10 59#
Rep1	1	0.707919	1.07681	1.06739
Rep2	1	0.710446	1.21045	1.07786
Rep3	1	0.66723	1.11661	1.00983

## Sheet: Fig. S11C
The relative amount of ADF7 protein in pollen	adf10	proADf7::gADF7; adf7 adf10 3#	proADF7::gADF7S128A; adf7 adf10 37#	proADF7::gADF7S128D; adf7 adf10 59#
Rep1	1.68171	1.3602	2.94963	2.5853
Rep2	1.19804	1.13673	1.66471	2.50481
Rep3	1.32551	1.82359	2.03725	3.05436
Rep4	1.76221	2.14507	3.4364	4.69141
Rep5	1.18539	1.22808	1.84949	2.50982
Rep6	3.65765	2.20154	5.41301	5.37911
Rep7	1.67786	1.0542	4.73867	6.16349
Rep8	2.86799	2.4328	4.25056	3.44148
proADf7::gADF7; adf7 adf10 3#			proADF7::gADF7S128D; adf7 adf10 59#
vs.			vs.
adf10			proADF7::gADF7S128A; adf7 adf10 37#
Unpaired t test			Unpaired t test
P value	0.5122		P value	0.4946
P value summary	ns		P value summary	ns
Significantly different (P < 0.05)?	No		Significantly different (P < 0.05)?	No
One- or two-tailed P value?	Two-tailed		One- or two-tailed P value?	Two-tailed
t, df	t=0.6725, df=14		t, df	t=0.7013, df=14
proADF7::gADF7S128A; adf7 adf10 37#			proADF7::gADF7S128D; adf7 adf10 59#
vs.			vs.
proADf7::gADF7; adf7 adf10 3#			proADf7::gADF7; adf7 adf10 3#
Unpaired t test			Unpaired t test
P value	0.009		P value	0.0016
P value summary	**		P value summary	**
Significantly different (P < 0.05)?	Yes		Significantly different (P < 0.05)?	Yes
One- or two-tailed P value?	Two-tailed		One- or two-tailed P value?	Two-tailed
t, df	t=3.028, df=14		t, df	t=3.909, df=14

## Sheet: Fig. S11E
pollen tube growth rate in the absence of LatB, μm/h	adf10	proADf7::gADF7; adf7 adf10 3#	proADF7::gADF7S128A; adf7 adf10 37#	proADF7::gADF7S128D; adf7 adf10 59#
1	245.52	241.056	238.688	247.381		proADf7::gADF7; adf7 adf10 3#			proADF7::gADF7S128A; adf7 adf10 37#			proADF7::gADF7S128D; adf7 adf10 59#
2	234.861	232.527	233.554	242.298		vs.			vs.			vs.
3	227.136	217.645	222.212	232.512		adf10			adf10			adf10
4	225.524	217.107	219.893	231.643
5	225.107	205.143	219.185	229.281		Unpaired t test			Unpaired t test			Unpaired t test
6	222.585	204.53	215.524	229.132		P value	0.5907		P value	0.9591		P value	0.0321
7	221.48	201.823	209.511	225.755		P value summary	ns		P value summary	ns		P value summary	*
8	218.997	201.575	206.499	225.129		Significantly different (P < 0.05)?	No		Significantly different (P < 0.05)?	No		Significantly different (P < 0.05)?	Yes
9	218.376	200.931	201.135	219.282		One- or two-tailed P value?	Two-tailed		One- or two-tailed P value?	Two-tailed		One- or two-tailed P value?	Two-tailed
10	212.193	200.309	200.556	208.571		t, df	t=0.5385, df=284		t, df	t=0.05129, df=270		t, df	t=2.155, df=271
11	207.3	198.328	197.335	208.134
12	204.582	195.968	194.25	206.875
13	197.183	193.863	184.029	206.554		proADF7::gADF7S128A; adf7 adf10 37#			proADF7::gADF7S128D; adf7 adf10 59#			proADF7::gADF7S128D; adf7 adf10 59#
14	188.333	193.233	175.992	201.276		vs.			vs.			vs.
15	185.875	190.014	174.442	200.851		proADf7::gADF7; adf7 adf10 3#			proADf7::gADF7; adf7 adf10 3#			proADF7::gADF7S128A; adf7 adf10 37#
16	181.11	187.731	168.476	200.018
17	181.102	185.856	164.532	199.619		Unpaired t test			Unpaired t test			Unpaired t test
18	180.273	182.97	164.163	197.351		P value	0.513		P value	0.0023		P value	0.0205
19	178.082	182.534	163.044	193.796		P value summary	ns		P value summary	**		P value summary	*
20	177.302	180.049	162.442	193.595		Significantly different (P < 0.05)?	No		Significantly different (P < 0.05)?	Yes		Significantly different (P < 0.05)?	Yes
21	176.409	177.835	160.529	193.14		One- or two-tailed P value?	Two-tailed		One- or two-tailed P value?	Two-tailed		One- or two-tailed P value?	Two-tailed
22	172.667	172.446	159.827	192.921		t, df	t=0.6549, df=306		t, df	t=3.079, df=307		t, df	t=2.330, df=293
23	172.625	170.787	158.718	191.367
24	171.356	170.268	157.912	191.244
25	170.106	169.912	156.797	189.207
26	167.999	169.83	156.107	188.911
27	166.541	165.659	154.887	186.042
28	166.1	163.994	152.457	185.91
29	165.089	163.216	150.144	183.729
30	163.904	162.792	149.662	183.356
31	162.294	162.009	148.174	175.164
32	160.501	161.817	147.783	172.746
33	159.558	161.375	147.336	172.737
34	158.345	159.179	145.566	172.377
35	157.026	158.973	145.05	171.714
36	156.75	156.655	143.385	171.081
37	156.066	156.231	142.731	170.187
38	155.668	155.637	138.23	167.305
39	155.474	155.56	137.055	166.76
40	155.418	154.731	136.663	166.649
41	153.702	152.969	135.807	165.978
42	150.925	152.438	134.802	165.587
43	148.114	151.341	134.405	165.458
44	147.66	150.015	132.887	165.048
45	146.889	146.94	132.436	164.277
46	144.95	146.802	130.988	161.595
47	143.724	146.363	128.727	160.089
48	142.82	143.776	126.93	159.414
49	140.007	142.044	126.526	158.786
50	139.815	141.218	123.013	152.149
51	139.155	138.133	121.303	152.143
52	137.772	137.281	120.444	152.018
53	137.345	135.903	117.699	150.372
54	137.097	134.245	114.424	149.985
55	134.63	133.748	110.085	148.958
56	131.782	133.2	109.455	146.802
57	131.582	132.907	108.424	146.415
58	131.552	131.364	107.685	145.988
59	130.221	127.159	106.694	145.803
60	130.16	125.008	100.528	145.257
61	129.929	120.921	88.707	143.637
62	125.004	119.448	85.2975	143.529
63	121.694	118.689	79.638	143.211
64	120.9	116.772	76.8285	134.024
65	120.288	115.984	75.147	133.11
66	117.642	114.918	201.123	131.606
67	114.978	114.483	199.253	127.367
68	111.318	112.871	199.076	126.787
69	106.969	112.534	198.548	123.48
70	106.806	111.886	198.275	122.154
71	102.666	111.59	194.263	121.808
72	100.899	105.142	193.037	117.186
73	97.239	103.249	185.631	117.081
74	95.766	102.276	179.508	116.641
75	91.254	91.902	179.448	105.787
76	89.775	90.579	175.628	103.688
77	83.2365	89.907	173.581	84.6465
78	232.131	85.755	173.573	84.2175
79	136.572	83.8365	170.635	211.408
80	135.813	83.1825	166.909	210.823
81	133.627	218.451	165.984	203.821
82	119.969	209.371	165.199	179.964
83	117.128	201.691	164.765	179.812
84	110.451	196.227	164.497	176.76
85	108.92	194.121	154.527	174.092
86	103.763	191.487	152.845	173.497
87	101.069	188.515	152.541	171.115
88	100.596	187.445	150.316	163.443
89	97.8413	185.564	150.2	161.291
90	97.2067	183.444	150.199	160.303
91	95.644	183.363	147.996	160.292
92	91.4413	179.364	146.267	157.645
93	71.2293	177.283	145.797	157.327
94	66.3173	176.168	141.119	156.813
95	66.264	174.367	140.004	149.261
96	61.4093	165.876	124.661	149.243
97	50.7053	164.543	123.721	141.987
98	237.635	160.131	113.836	140.109
99	237.107	152.608	113.428	135.497
100	233.273	151.824	113.244	135.308
101	223.182	147.688	110.056	135.26
102	217.152	146.209	104.62	134.957
103	207.159	144.828	103.147	132.736
104	206.787	137.549	259.154	131.437
105	186.435	137.489	230.109	131.231
106	184.845	135.547	226.409	126.048
107	181.331	129.395	223.81	124.659
108	180.807	121.163	218.118	124.307
109	168.798	115.384	214.481	122.744
110	166.633	110.691	206.031	121.289
111	160.308	106.319	198.531	116.323
112	159.714	105.199	194.358	114.771
113	158.766	94.1733	170.313	114.121
114	146.44	93.9013	164.733	113.707
115	143.959	90.7333	159.543	113.32
116	143.74	90.4373	158.733	110.505
117	139.518	88.036	155.57	97.68
118	119.094	78.9827	148.832	84.8773
119	118.76	71.8987	145.119	157.355
120	115.697	61.984	139.768	184.355
121	115.608	210.196	139.398	176.895
122	114.52	188.69	139.104	164.91
123	108.671	180.726	137.637	128.889
124	98.8785	180.643	137.331	191.268
125	95.9895	180.624	134.247	146.769
126		177.633	132.897	189.681
127		176.526	130.076	219.554
128		174.001	129.352	164.576
129		171.942	128.68	147.95
130		167.72	124.739	162.851
131		167.247	123.421	130.332
132		164.292	122.001	117.569
133		163.82	121.512	165.358
134		160.714	119.305	122.769
135		158.481	117.154	143.298
136		153.883	115.606	232.244
137		148.914	112.149	206.241
138		147.869	110.754	247.947
139		143.596	109.731	62.0535
140		133.846	106.323	124.932
141		133.685	99.6915	200.698
142		133.489	94.689	128.688
143		132.633	88.437	87.7695
144		129.903	87.606	202.016
145		129.366	83.4135	138.822
146		127.537	80.9475	133.062
147		115.796	77.841	168.783
148		115.7		98.9895
149		114.511
150		111.744
151		108.858
152		105.445
153		102.861
154		101.975
155		98.397
156		97.308
157		90.603
158		87.0195
159		86.8335
160		81.423
161		78.3285

## Sheet: Fig. S11F
relative pollen tube growth rate in the presence of 3 nM LatB, %	adf10 0 nM	proADf7::gADF7; adf7 adf10 3# 0 nM	proADF7::gADF7S128A; adf7 adf10 37# 0 nM	proADF7::gADF7S128D; adf7 adf10 59# 0 nM		adf10 3 nM	proADf7::gADF7; adf7 adf10 3# 3 nM	proADF7::gADF7S128A; adf7 adf10 37# 3 nM	proADF7::gADF7S128D; adf7 adf10 59# 3 nM
1	164.048	163.928	159.208	154.352		106.416	109.169	116.554	117.572		proADF7::gADF7; adf7 adf10 3# 3 nM
2	156.926	158.127	155.784	151.18		105.415	104.97	108.207	116.303		vs.
3	151.764	148.007	148.219	145.074		99.5862	103.926	106.5	115.009		adf10 3 nM
4	150.687	147.641	146.672	144.533		98.7694	102.755	103.902	111.977
5	150.408	139.505	146.199	143.058		91.4439	101.4	102.736	111.366		Unpaired t test
6	148.723	139.088	143.758	142.966		90.6923	101.245	102.054	108.115		P value	0.0055
7	147.985	137.248	139.747	140.858		90.5319	100.302	100.708	106.179		P value summary	**
8	146.326	137.079	137.738	140.468		89.6088	93.5353	100.508	105.772		Significantly different (P < 0.05)?	Yes
9	145.911	136.641	134.16	136.82		88.1856	93.3109	99.9323	105.393		One- or two-tailed P value?	Two-tailed
10	141.78	136.218	133.774	130.136		86.9519	91.7716	97.0818	105.301		t, df	t=2.800, df=265
11	138.51	134.871	131.626	129.864		86.3696	91.4717	96.7466	104.256
12	136.694	133.266	129.568	129.079		83.8179	88.6839	96.6175	103.393
13	131.75	131.834	122.75	128.878		81.1108	87.9811	96.5625	102.954		proADF7::gADF7S128A; adf7 adf10 37# 3 nM
14	125.837	131.406	117.389	125.585		80.5676	87.3242	95.644	100.094		vs.
15	124.195	129.217	116.356	125.32		80.4834	86.9784	93.9411	98.302		proADF7::gADF7; adf7 adf10 3# 3 nM
16	121.011	127.664	112.376	124.8		79.857	86.9121	92.2963	97.8135
17	121.006	126.389	109.745	124.551		77.6069	84.9821	92.1512	97.2838		Unpaired t test
18	120.452	124.427	109.499	123.136		77.4065	83.6652	89.912	96.9216		P value	0.5633
19	118.988	124.13	108.753	120.918		77.3744	81.4405	88.6223	95.7938		P value summary	ns
20	118.467	122.441	108.352	120.792		77.1008	79.6197	88.1541	94.6754		Significantly different (P < 0.05)?	No
21	117.87	120.935	107.075	120.509		76.6508	79.0597	87.3887	94.3487		One- or two-tailed P value?	Two-tailed
22	115.37	117.27	106.607	120.372		75.7538	77.9815	87.2786	92.519		t, df	t=0.5786, df=314
23	115.342	116.142	105.867	119.402		75.3749	76.6768	85.7488	92.2027
24	114.494	115.789	105.33	119.326		74.7706	76.0311	85.6338	91.7918		proADF7::gADF7S128A; adf7 adf10 37# 3 nM
25	113.659	115.547	104.586	118.055		73.4396	74.092	85.2326	91.5288		vs.
26	112.251	115.491	104.125	117.87		72.726	73.7278	84.8464	91.4558		adf10 3 nM
27	111.276	112.654	103.312	116.08		69.3645	73.6778	84.6643	91.4175
28	110.982	111.522	101.691	115.997		68.4384	73.5391	84.5392	91.2125		Unpaired t test
29	110.306	110.994	100.148	114.637		67.8801	73.2739	84.177	91.0768		P value	0.0005
30	109.514	110.705	99.8272	114.404		66.7195	73.1525	84.096	90.9308		P value summary	***
31	108.439	110.172	98.8347	109.293		66.2415	73.0056	84.063	90.7492		Significantly different (P < 0.05)?	Yes
32	107.241	110.042	98.5736	107.784		66.054	72.5058	83.7768	90.3926		One- or two-tailed P value?	Two-tailed
33	106.611	109.741	98.2754	107.778		65.3094	72.416	83.3966	90.0014		t, df	t=3.520, df=267
34	105.8	108.248	97.0948	107.554		64.8052	71.8397	83.1795	89.3856
35	104.919	108.108	96.7506	107.14		64.0215	71.4245	82.9124	88.5769		proADF7::gADF7S128D; adf7 adf10 59# 3 nM
36	104.735	106.532	95.64	106.745		63.1114	70.483	82.6162	88.5273		vs.
37	104.278	106.243	95.2038	106.187		62.8859	69.0355	81.6787	88.4029		proADF7::gADF7; adf7 adf10 3# 3 nM
38	104.012	105.839	92.2012	104.389		62.8078	68.9998	81.3475	88.1333
39	103.882	105.787	91.4178	104.049		60.4615	68.3827	81.2615	87.4641		Unpaired t test
40	103.845	105.223	91.1567	103.979		57.6622	68.3694	80.377	86.7182		P value	0.8764
41	102.698	104.025	90.5854	103.561		56.9767	66.8567	80.1019	86.2409		P value summary	ns
42	100.843	103.663	89.915	103.317		56.6109	66.4681	79.7027	85.7271		Significantly different (P < 0.05)?	No
43	98.9648	102.918	89.6499	103.236		56.1368	66.4293	79.2665	85.3303		One- or two-tailed P value?	Two-tailed
44	98.6611	102.016	88.6374	102.981		55.9424	65.9284	79.0714	85.1253		t, df	t=0.1557, df=317
45	98.146	99.925	88.3372	102.5		52.8585	65.65	78.9333	84.6676
46	96.8501	99.8311	87.3707	100.826		52.5237	63.158	78.8232	84.1847		proADF7::gADF7S128D; adf7 adf10 59# 3 nM
47	96.0312	99.5322	85.8629	99.8866		52.22	62.0196	78.0768	82.7939		vs.
48	95.4269	97.7737	84.6643	99.4654		51.6177	60.5242	75.6135	81.3236		adf10 3 nM
49	93.5477	96.5955	84.3951	99.0732		51.4623	59.9438	75.4985	78.7882
50	93.4194	96.0334	82.0519	94.9328		50.884	57.5181	75.2604	78.353		Unpaired t test
51	92.9784	93.9362	80.9113	94.929		49.964	57.4905	75.1423	78.1012		P value	0.003
52	92.0543	93.3568	80.338	94.8504		49.7645	57.4752	73.3874	77.6679		P value summary	**
53	91.7687	92.4194	78.5071	93.8237		49.7004	57.466	72.9191	77.637		Significantly different (P < 0.05)?	Yes
54	91.6033	91.2922	76.3229	93.5822		49.2514	57.0764	72.1707	76.9005		One- or two-tailed P value?	Two-tailed
55	89.9546	90.9535	73.4284	92.9411		46.5814	57.0702	70.9251	76.2098		t, df	t=2.990, df=270
56	88.0523	90.5812	73.0082	91.5962		45.6563	56.8897	68.6319	75.9084
57	87.918	90.3823	72.3208	91.3547		43.2028	55.9094	67.7044	75.885		proADF7::gADF7S128D; adf7 adf10 59# 3 nM
58	87.898	89.3327	71.8276	91.088		43.1006	55.5085	66.8219	74.833		vs.
59	87.009	86.4734	71.1662	90.9729		41.5912	55.2545	65.6313	74.4643		proADF7::gADF7S128A; adf7 adf10 37# 3 nM
60	86.9679	85.0107	67.0541	90.6322		40.9057	53.347	65.1441	72.9415
61	86.8136	82.231	59.1689	89.6214		104.117	52.9513	64.7259	71.9588		Unpaired t test
62	83.5232	81.2293	56.8948	89.554		103.549	52.2311	64.1946	70.934		P value	0.6717
63	81.3112	80.7132	53.1198	89.3556		101.962	51.0866	63.7633	70.6467		P value summary	ns
64	80.781	79.4095	51.2458	83.6231		95.0365	50.0257	63.0039	69.9101		Significantly different (P < 0.05)?	No
65	80.3721	78.874	50.1242	83.0532		91.987	48.3875	62.1335	69.7613		One- or two-tailed P value?	Two-tailed
66	78.6042	78.1487	134.152	82.1144		87.9885	47.193	61.6693	69.5994		t, df	t=0.4242, df=319
67	76.8242	77.8529	132.905	79.4695		86.0503	47.0308	61.5222	69.0247
68	74.3787	76.7564	132.787	79.1083		86.0285	46.7054	61.3371	68.8207
69	71.4732	76.5279	132.435	77.0446		85.1752	45.0458	61.252	68.7645
70	71.3639	76.0872	132.252	76.2172		80.51	43.6045	60.2905	68.3958
71	68.5977	75.8852	129.576	76.001		80.4168	42.664	59.8853	68.2489
72	67.4171	71.501	128.759	73.1175		80.3706	42.2039	59.7753	68.173
73	64.9716	70.2137	123.819	73.052		75.2303	41.139	58.9808	67.3644
74	63.9874	69.5517	119.735	72.7778		72.635	121.993	58.9028	66.5876
75	60.9727	62.497	119.695	66.0055		70.1546	104.537	54.0082	65.7631
76	59.9844	61.5973	117.147	64.6952		68.1728	101.64	52.7236	64.756
77	55.6156	61.1403	115.781	52.8147		66.2197	101.499	50.4674	63.1116
78	155.101	58.3168	115.776	52.547		65.3909	100.539	45.5358	62.302
79	91.2525	57.0121	113.816	131.907		65.2035	98.959	44.4092	62.0082
80	90.7456	56.5674	111.331	131.542		63.8474	96.9366	136.977	61.9296
81	89.2846	148.555	110.714	127.173		63.1851	94.296	126.802	60.418
82	80.1592	142.38	110.19	112.287		63.1206	93.0613	109.128	60.1176
83	78.2607	137.158	109.901	112.193		62.0033	93.0409	105.928	57.9856
84	73.7992	133.442	109.722	110.288		61.8926	92.8688	104.708	56.4573
85	72.7764	132.01	103.072	108.624		61.1553	89.248	104.356	55.804
86	69.3305	130.218	101.95	108.253		60.6028	88.3034	102.419	54.1961
87	67.5309	128.197	101.747	106.766		60.1208	84.0892	97.9947	54.1905
88	67.2146	127.47	100.263	101.979		59.3731	83.0798	90.4012	53.9116
89	65.3741	126.191	100.186	100.636		57.3921	81.1665	90.0636	50.9344
90	64.95	124.749	100.185	100.02		57.21	80.3922	87.2134	49.144
91	63.9059	124.694	98.7156	100.013		55.7894	77.4047	85.8579	41.9393
92	61.0978	121.975	97.5621	98.3618		53.0842	76.9798	85.3264	38.3145
93	47.5929	120.559	97.2491	98.163		51.6889	76.3199	85.1637	104.569
94	44.3109	119.801	94.1283	97.8427		41.9131	74.8218	84.6121	100.742
95	44.2752	118.576	93.3848	93.1307		31.1315	74.3774	83.5915	99.7491
96	41.0315	112.802	83.151	93.119		25.763	70.6102	82.9973	97.5493
97	33.8795	111.895	82.524	88.5917		23.4988	69.6248	80.4612	95.9436
98	158.779	108.895	75.9304	87.4204		110.885	68.563	79.3276	94.6642
99	158.426	103.779	75.6582	84.5427		110.682	67.8428	78.6838	94.1588
100	155.864	103.246	75.5355	84.4246		106.824	67.6157	77.457	85.9635
101	149.122	100.434	73.4091	84.3947		100.309	64.6593	75.282	85.4727
102	145.093	99.4281	69.7832	84.2058		95.7275	60.6447	74.7426	85.0943
103	138.416	98.4887	68.8004	82.8198		92.7469	58.1451	73.5559	84.9649
104	138.168	93.5389	172.859	82.0095		84.9023	57.0825	70.536	83.3144
105	124.569	93.4981	153.486	81.8806		70.068	51.6664	66.4704	82.9938
106	123.507	92.177	151.018	78.6469		64.1388	48.6595	64.3467	81.3978
107	121.159	87.9934	149.285	77.78		62.7807	44.9349	61.8132	80.7362
108	120.809	82.3954	145.488	77.5604		62.2325	38.1573	60.5473	79.6635
109	112.785	78.4656	143.062	76.5854		56.8073	37.4362	59.1335	78.2125
110	111.339	75.274	137.426	75.6777		52.5588	36.7523	56.0554	78.0358
111	107.112	72.3009	132.423	72.5788			36.4312	55.5386	75.8832
112	106.715	71.5392	129.64	71.6105			135.45	53.347	73.5622
113	106.082	64.0416	113.601	71.2053			123.359	52.517	73.4165
114	97.8463	63.8566	109.879	70.9466			117.449	51.9341	72.7378
115	96.1886	61.7022	106.418	70.7053			116.754	50.9188	70.9384
116	96.0423	61.5009	105.877	68.9491			108.714	40.3063	64.3755
117	93.2209	59.8679	103.767	60.9468			108.23	37.2421	62.7845
118	79.5743	53.7113	99.2729	52.9587			104.344	32.7702	59.2996
119	79.3508	48.8939	96.7966	98.1804			103.974	27.9485	59.04
120	77.3043	42.1515	93.2278	115.027			103.4	121.968	54.4695
121	77.2451	142.942	92.9806	110.373			102.879	104.957	53.5442
122	76.5185	128.316	92.7845	102.895			102.645	103.71	48.1044
123	72.6097	122.901	91.806	80.4195			100.79	100.476	47.3866
124	66.0671	122.845	91.6019	119.34			99.9902	98.7937	46.9464
125	64.1367	122.831	89.5448	91.5756			99.7107	95.4619	46.4084
126		120.797	88.6444	118.35			98.2582	94.6605	45.3716
127		120.045	86.7624	136.989			97.1494	94.2183	40.4104
128		118.328	86.2801	102.686			96.976	90.6744	37.1567
129		116.927	85.8319	92.3122			94.7267	90.6054	32.2093
130		114.056	83.2025	101.61			93.3996	87.1556	29.8915
131		113.735	82.3241	81.3199			92.7825	87.0655	28.4999
132		111.725	81.3766	73.3561			92.3888	84.9284	25.1159
133		111.404	81.0504	103.174			90.3833	83.4526	75.885
134		109.292	79.5786	76.601			89.2745	82.4791	63.0059
135		107.773	78.1439	89.4099			88.8114	82.1169	42.6609
136		104.647	77.1113	144.907			88.5615	81.2705	83.3049
137		101.267	74.8051	128.683			88.0505	80.9693	41.9141
138		100.556	73.8746	154.705			83.9682	80.6472	63.88
139		97.6512	73.1923	38.7179			83.8764	79.3475	95.3661
140		91.0209	70.9191	77.9506			83.0828	77.5836	66.844
141		90.9107	66.4958	125.225			75.7965	74.2048	63.1734
142		90.7781	63.159	80.2941			75.5354	72.8991	64.5707
143		90.1956	58.9888	54.7632			73.5279	72.8031	53.9799
144		88.3391	58.4346	126.046			73.43	71.8276	53.1376
145		87.9739	55.6381	86.6171			73.1392	71.2553	95.8106
146		86.7305	53.9932	83.0232			72.771	71.0662	69.4655
147		78.7455	51.9212	105.311			71.9917	68.2217	94.9833
148		78.6802		61.7639			69.976	67.2682	112.757
149		77.8723					69.2691	66.5008	76.2088
150		75.9903					67.837	66.1396	76.6974
151		74.0277					67.5483	63.2021	64.523
152		71.7071					64.9992	62.4607	113.438
153		69.9495					64.9522	61.8994	62.61
154		69.3467					63.7761	61.4802	62.2946
155		66.9138					62.6367	60.2315	93.2715
156		66.1733					61.2933	55.1669	78.1471
157		61.6136					58.3861	53.0077	84.9475
158		59.1767						51.1828	83.3433
159		59.0502						47.9641	114.92
160		55.3708							75.5752
161		53.2664							64.0223
162									80.6853
