# Supplementary material for: Activation of actin-depolymerizing factor by CDPK16-mediated phosphorylation promotes actin turnover in Arabidopsis pollen tubes
Source: PLoS Biol. 2023 Apr 3;21(4):e3002073. doi: 10.1371/journal.pbio.3002073 (PMC10101649; doi:10.1371/journal.pbio.3002073)
Supplement: S14 Data — (XLSX) [file pbio.3002073.s029.xlsx]

## Sheet: Fig. S12A
The amount of CDPK16 transcripts in pollen	proADF7::gADF7; adf7 adf10 3#	OECDPK16 8#-6 (ADF7 background)		proADF7::gADF7S128A; adf7 adf10 37#	OECDPK16 8#-4 (ADF7S128A background)		OECDPK16 8#-6 (ADF7 background)	OECDPK16 8#-4 (ADF7S128A background)
Rep1	1.01168	2.13917		1.03569	1.28292		0.918563	0.877975
Rep2	0.98127	2.11631		1.03517	1.26976		0.992752	0.907347
Rep3	1.01768	2.18078		1.00309	1.26925		0.994447	1.1383
Rep4	0.989816	2.11258		0.929856	1.1993		1.10273	1.44211
Rep5	1.0167	2.07531		0.985036	1.20398
Rep6	1.03879	2.27227		0.998172	1.21458
Rep7	1.003	2.22444		1.02484	1.17289
Rep8	0.944012	2.12682		0.992401	1.13761
	OECDPK16 8#-6 (ADF7 background)			OECDPK16 8#-4 (ADF7S128A background)			OECDPK16 8#-4 (ADF7S128A background)
	vs.			vs.			vs.
	proADF7::gADF7; adf7 adf10 3#			proADF7::gADF7S128A; adf7 adf10 37#			OECDPK16 8#-6 (ADF7 background)
	Unpaired t test			Unpaired t test			Unpaired t test
	P value	<0.0001		P value	<0.0001		P value	0.5357
	P value summary	****		P value summary	****		P value summary	ns
	Significantly different (P < 0.05)?	Yes		Significantly different (P < 0.05)?	Yes		Significantly different (P < 0.05)?	No
	One- or two-tailed P value?	Two-tailed		One- or two-tailed P value?	Two-tailed		One- or two-tailed P value?	Two-tailed
	t, df	t=45.73, df=14		t, df	t=9.956, df=14		t, df	t=0.6568, df=6

## Sheet: Fig. S12C
Relative pollen germination rates, %	proADF7::gADF7; adf7 adf10 3# 0nM	proADF7::gADF7S128A; adf7 adf10 37# 0nM	proADF7::gADF7; adf7 adf10 3# 3nM	proADF7::gADF7S128A; adf7 adf10 37# 3nM
Rep1	96.2702	110.32	75.6938	79.1555
Rep2	100.635	88.9176	74.3658	93.4693
Rep3	103.555	102.296	93.9256	81.6215
Rep4	88.3712	117.305	80.8234	89.7166
Rep5	104.406	106.156	97.2944	86.8926
Rep6	108.391	89.4482	85.087	90.939
Rep7	102.802	104.191	67.0897	89.5318
Rep8	95.5704	81.3665	74.5755	97.8617
	proADF7::gADF7S128A; adf7 adf10 37# 3nM
	vs.
	proADF7::gADF7; adf7 adf10 3# 3nM
	Unpaired t test
	P value	0.0981
	P value summary	ns
	Significantly different (P < 0.05)?	No
	One- or two-tailed P value?	Two-tailed
	t, df	t=1.772, df=14

## Sheet: Fig. S12E
Relative pollen germination rates, %	OECDPK16 8#-6 (ADF7 background) 0nM	OECDPK16 8#-4 (ADF7S128A background) 0nM	OECDPK16 8#-6 (ADF7 background) 3nM	OECDPK16 8#-4 (ADF7S128A background) 3nM
Rep1	108.747	114.107	69.7792	96.9909
Rep2	107.048	112.862	76.1227	85.6196
Rep3	104.669	110.847	77.6452	79.9441
Rep4	104.669	110.847	75.1211	87.6342
Rep5	103.804	110.847	57.092	83.5614
Rep6	100.751	108.63	65.8754	103.457
Rep7	99.2905	96.9909	77.2422	83.5614
Rep8	98.9595	91.4486	58.3068	83.5614
Rep9	97.0564	91.2856	76.1227	86.2142
Rep10	93.4233	89.5301	68.5104	77.5928
Rep11	92.7745	88.6774	66.9355	82.157
Rep12	88.8098	87.7136	74.0653	103.457
Rep13		86.2142	54.2374	98.7544
Rep14				83.5614
Rep15				77.5928
Rep16				103.457
	OECDPK16 8#-4 (ADF7S128A background) 3nM
	vs.
	OECDPK16 8#-6 (ADF7 background) 3nM
	Unpaired t test
	P value	<0.0001
	P value summary	****
	Significantly different (P < 0.05)?	Yes
	One- or two-tailed P value?	Two-tailed
	t, df	t=5.931, df=27
