# Supplementary material for: Activation of actin-depolymerizing factor by CDPK16-mediated phosphorylation promotes actin turnover in Arabidopsis pollen tubes
Source: PLoS Biol. 2023 Apr 3;21(4):e3002073. doi: 10.1371/journal.pbio.3002073 (PMC10101649; doi:10.1371/journal.pbio.3002073)
Supplement: S15 Data — (XLSX) [file pbio.3002073.s030.xlsx]

## Sheet: Fig. S13B
	Pollen germination rate, %					Pollen germination rate, %
With 0 nM LatB	WT	cdpk16-2	proCDPK16::gCDPK16-eGFP;cdpk16-2		With 1.5 nM LatB	WT	cdpk16-2	proCDPK16::gCDPK16-eGFP;cdpk16-2
Rep1	100	100	100		Rep1	15.326	90.2825	14.8063
Rep2	100	100	100		Rep2	29.3854	93.8066	25.668
Rep3	100	100	100		Rep3	20.028	91.9349	8.06269
Mean	100	100	100		Mean	21.5798	92.008	16.179
Sqrt	1.41421	1.41421	1.41421		Sqrt	1.41421	1.41421	1.41421
Stdev	0	0	0		Stdev	7.15699	1.76318	8.88259
SE	0	0	0		SE	5.06076	1.24676	6.28094
Column B	cdpk16-2		Column C	proCDPK16::gCDPK16-eGFP;cdpk16-2		Column C	proCDPK16::gCDPK16-eGFP;cdpk16-2
vs.	vs.		vs.	vs.		vs.	vs.
Column A	WT		Column A	WT		Column B	cdpk16-2
Unpaired t test			Unpaired t test			Unpaired t test
P value	<0.0001		P value	0.4582		P value	0.0001
P value summary	****		P value summary	ns		P value summary	***
Significantly different (P < 0.05)?	Yes		Significantly different (P < 0.05)?	No		Significantly different (P < 0.05)?	Yes
One- or two-tailed P value?	Two-tailed		One- or two-tailed P value?	Two-tailed		One- or two-tailed P value?	Two-tailed
t, df	t=16.55, df=4		t, df	t=0.8201, df=4		t, df	t=14.50, df=4
