# Supplementary material for: Activation of actin-depolymerizing factor by CDPK16-mediated phosphorylation promotes actin turnover in Arabidopsis pollen tubes
Source: PLoS Biol. 2023 Apr 3;21(4):e3002073. doi: 10.1371/journal.pbio.3002073 (PMC10101649; doi:10.1371/journal.pbio.3002073)
Supplement: S16 Data — (XLSX) [file pbio.3002073.s031.xlsx]

## Sheet: Fig. S14B
The amount of actin in the supernatant fractions, %	Actin alone	ADF7	ADF7+CKL2 (1 μM)	ADF7+CKL2 (2.5 μM)	ADF7+CKL2 (5 μM)	CKL2 (5μM)
Rep1	3.25179	32.5549	26.187	36.3292	55.2511	6.70987
Rep2	3.42785	16.1779	22.2808	23.8412	47.0134	4.88182
Rep3	3.17919	17.7034	20.7663	30.558	46.4552	5.26255
ADF7+CKL2 (1 μM)		ADF7+CKL2 (2.5 μM)		ADF7+CKL2 (5 μM)
vs.		vs.		vs.
ADF7		ADF7		ADF7
Unpaired t test		Unpaired t test		Unpaired t test
P value	0.8728	P value	0.2712	P value	0.0099
P value summary	ns	P value summary	ns	P value summary	**
Significantly different (P < 0.05)?	No	Significantly different (P < 0.05)?	No	Significantly different (P < 0.05)?	Yes
One- or two-tailed P value?	Two-tailed	One- or two-tailed P value?	Two-tailed	One- or two-tailed P value?	Two-tailed
t, df	t=0.1706, df=4	t, df	t=1.275, df=4	t, df	t=4.612, df=4
